# Supplementary material for: Diversity of the Pacific Ocean coral reef microbiome
Source: Nat Commun. 2023 Jun 1;14:3039. doi: 10.1038/s41467-023-38500-x (PMC10235103; doi:10.1038/s41467-023-38500-x)
Supplement: Supplementary file 4 — Supplementary Data 1 [file 41467_2023_38500_MOESM4_ESM.xlsx]

## Sheet: All corals
Supplementary Data 1. Prevalence of ASVs across the 3 coral genera
ASV	sum in corals	prevalence in corals	prevalence in corals (%)	sum in corals (%)	sequence	domain	phylum	class	order	family	genus
tpac_16S_v1_asv0000001	113619062	1995	80.2494	10.8681	TACGGAGGGTGCGAGCGTTAATCGGAATTACTGGGCGTAAAGCGTGCGTAGGCGGCTTTTTAAGTTGGATGTGAAAGCCCCGGGCTCAACCTGGGAACTGCATCCAAAACTGGAAGGCTCGAGTGCGAGAGAGGAGTGTGGAATTTCCTGTGTAGCGGTGAAATGCGTAGATATAGGAAGGAACACCAGTGGCGAAGGCGACACTCTGGCTTGACACTGACGCTGAGGTACGAAAGCGTGGGGAGCAAACAGGATTAGATACCCTGGTAGTCCACGCCGTAAACGATGTCTACTAGTTGTCGGTGGTCTTGTACTGCTGGTAACGCAGCTAACGCGATAAGTAGACCGCCTGGGGAGTACGGCCGCAAGGTTA	Bacteria	Proteobacteria	Gammaproteobacteria	Oceanospirillales	Endozoicomonadaceae	Endozoicomonas
tpac_16S_v1_asv0000003	69958124	1931	77.675	6.69176	TACGGAGGGTGCGAGCGTTAATCGGAATTACTGGGCGTAAAGCGTGCGTAGGCGGCTTTTTAAGTTGGATGTGAAAGCCCCGGGCTTAACCTGGGAACTGCATCCAAAACTGGAAGGCTTGAGTGCGAGAGAGGAGTGTGGAATTTCCTGTGTAGCGGTGAAATGCGTAGATATAGGAAGGAACACCAGTGGCGAAGGCGACACTCTGGCTTGACACTGACGCTGAGGTACGAAAGCGTGGGGAGCAAACAGGATTAGATACCCTGGTAGTCCACGCCGTAAACGATGTCTACTAGTTGTCGGTGGTCTTGTACTGCTGGTAACGCAGCTAACGCGATAAGTAGACCGCCTGGGGAGTACGGCCGCAAGGTTA	Bacteria	Proteobacteria	Gammaproteobacteria	Oceanospirillales	Endozoicomonadaceae	Endozoicomonas
tpac_16S_v1_asv0000007	35812034	1720	69.1874	3.42556	TACGGAGGGTGCAAGCGTTAATCGGAATTACTGGGCGTAAAGCGTGCGTAGGCGGCCTTTTAAGTTGGATGTGAAAGCCCCGGGCTCAACCTGGGAACGGCATCCAAAACTGAGAGGCTCGAGTGCGGAAGAGGAGTGTGGAATTTCCTGTGTAGCGGTGAAATGCGTAGATATAGGAAAGAACACCAGTGGCGAAGGCGACACTCTGGTCTGACACTGACGCTGAGGTACGAAAGCGTGGGGAGCAAACAGGATTAGATACCCTGGTAGTCCACGCCGTAAACGATGTCTACTAGTTGTCGGGACTCTTGCAGTCTTGGTAACGCAGCTAACGCGATAAGTAGACCGCCTGGGGAGTACGGCCGCAAGGTTA	Bacteria	Proteobacteria	Gammaproteobacteria	Oceanospirillales	Endozoicomonadaceae	Endozoicomonas
tpac_16S_v1_asv0000020	19269224	704	28.3186	1.84318	TACGGAGGGTGCGAGCGTTAATCGGAATTACTGGGCGTAAAGCGTGCGTAGGCGGCTTTTTAAGTTGGATGTGAAAGCCCCGGGCTCAACCTGGGAACTGCATCCAAAACTGGAAGGCTTGAGTGCGAGAGAGGAGTGTGGAATTTCCTGTGTAGCGGTGAAATGCGTAGATATAGGAAGGAACACCAGTGGCGAAGGCGACACTCTGGCTTGACACTGACGCTGAGGTACGAAAGCGTGGGGAGCAAACAGGATTAGATACCCTGGTAGTCCACGCCGTAAACGATGTCTACTAGTTGTCGGTGGTCTTGTACTGCTGGTAACGCAGCTAACGCGATAAGTAGACCGCCTGGGGAGTACGGCCGCAAGGTTA	Bacteria	Proteobacteria	Gammaproteobacteria	Oceanospirillales	Endozoicomonadaceae	Endozoicomonas
tpac_16S_v1_asv0000019	18515860	2247	90.3862	1.77111	TACGGAGGGTGCAAGCGTTATCCGGATTTACTGGGTTTAAAGAGTGCGTAGGCGGCTTCTTAAGTCAGTGGTGAAAGCTTAGCGCTTAACGCTAGAAGTGCCACTGATACTGGGAAGCTTGAGTCAAGAAGAGGTAAGCAGAATTCATAGTGTAGCAGTGAAATGCTTAGATACTATGAGGAATACCAACAGCGAAGGCAGCTTACTGGTCTTGTACTGACGTTGAGGCACGAAAGCGTGGGTAGCGAACAGGATTAGATACCCTGGTAGTCCACGCCGTAAACGATGATCACTCGATGTACACGCTAGTCGTGTGTGTCTAAGCAAAAGCATTAAGTGATCCACCTGGGGAGTACGCTCGCAAGAGTG	Bacteria	Bacteroidota	Bacteroidia	Cytophagales	Amoebophilaceae	Candidatus Amoebophilus
tpac_16S_v1_asv0000024	18466915	1218	48.9944	1.76643	TACGGAGGGTGCGAGCGTTAATCGGAATTACTGGGCGTAAAGCGTGCGTAGGCGGCTATTTAAGTTGGATGTGAAAGCCCCGGGCTTAACCTGGGAACTGCATCCAAAACTGAGTGGCTAGAGTGCGAGAGAGGAGTGTGGAATTTCCTGTGTAGCGGTGAAATGCGTAGATATAGGAAGGAACACCAGTGGCGAAGGCGACACTCTGGCTTGACACTGACGCTGAGGTACGAAAGCGTGGGGAGCAAACAGGATTAGATACCCTGGTAGTCCACGCCGTAAACGATGTCTACTAGTTGTCGGTGTTCAAGTAATGCTGGTAACGAAGCAAACGCGATAAGTAGACCGCCTGGGGAGTACGGCCGCAAGGTTA	Bacteria	Proteobacteria	Gammaproteobacteria	Oceanospirillales	Endozoicomonadaceae	Endozoicomonas
tpac_16S_v1_asv0000028	16957947	927	37.2888	1.62209	TACGGAGGGTGCGAGCGTTAATCGGAATTACTGGGCGTAAAGCGTGCGTAGGCGGCCTTTTAAGTTGGATGTGAAAGCCCCGGGCTTAACCTGGGAACGGCATCCAAAACTGAGAGGCTCGAGTGCGGAAGAGGAGTGTGGAATTTCCTGTGTAGCGGTGAAATGCGTAGATATAGGAAAGAACACCAGTGGCGAAGGCGACACTCTGGTCTGACACTGACGCTGAGGTACGAAAGCGTGGGGAGCAAACAGGATTAGATACCCTGGTAGTCCACGCCGTAAACGATGTCTACTAGTTGTCGGGACTCTTGCAGTCTTGGTAACGCAGCTAACGCGATAAGTAGACCGCCTGGGGAGTACGGCCGCAAGGTTA	Bacteria	Proteobacteria	Gammaproteobacteria	Oceanospirillales	Endozoicomonadaceae	Endozoicomonas
tpac_16S_v1_asv0000031	15080986	2148	86.4039	1.44255	TACGGAGGGTGCAAGCGTTGTCCGGATTTATTGGGTTTAAAGGGTGCGTAGGTGGTTTATTAAGTCAGTGGTGAAAGGCTACAGCTCAACTGTAGGAGTGCCATTGATACTGGTAGACTTGAGTTTGGTCGAGGTAGGCGGAATTTATGGTGTAGCGGTGAAATGCATAGATACCATAAAGAACACCGATAGTGAAGACAGCTTACTAGGCCTGAACTGACACTGAGGCACGAAAGCGTGGGGAGCGAACAGGATTAGATACCCTGGTAGTCCACGCTGTAAACGATGCTCACTCGATGTTGGCGATAGACAGTCAGCGTCTTAGCGAAAGCGTTAAGTGAGCCACCTGGGGAGTACGCTCGCAAGAGTG	Bacteria	Bacteroidota	Bacteroidia	Cytophagales	Cyclobacteriaceae	unclassified
tpac_16S_v1_asv0000033	14473486	1170	47.0636	1.38444	CACGTAAGGTGCGAGCGTTGTTCGGAATTATTGGGCGTAAAGGGCTCGTAGGCGGCCTGCCAAGTCTCTCGTGAAAGACCGGGGCTCAACCCTGGGAACGCGAGGGAAACTGGCAAGCTGGAATCTTGGAAGGGGTACTGGAATTCCTAGTGTAGGGGTGAAATCTGTTGATATTAGGAAGAACACCGGAGGCGAAGGCGAGTACCTGGCCGAAGATTGACGCTGATGAGCGAAAGCGTAGGGAGCGAACAGGATTAGATACCCTGGTAGTCTACGCCGTAAACGATGTGCACTTGATGGTGGGACCGTTCGGTTTCACTGTCGGAGCTAACGCATTAAGTGCACCGCCTGGGGAGTACGCCGGCAACGGTT	Bacteria	Spirochaetota	Spirochaetia	Spirochaetales	Spirochaetaceae	Spirochaeta 2
tpac_16S_v1_asv0000034	13673407	484	19.469	1.30791	TACGGAGGGTGCGAGCGTTATTCGGAATCATTGGGTTTAAAGGGTTCGTAGGCGGGTTGATAAGTCAGGGGTGAAAAGCTACAGCTTAACTGTGGTCGTGCCTTTGATACTGTTTGTCTTGAGTTATATTGAAGTAAGTAGAATATGTAGTGTAGCGGTGAAATGCTTAGATATTACATAGAATACCGATTGCGAAGGCAGCTTACTAATTATATACTGACGCTGATGAACGAGAGCGTGGGTAGCGAAAGGGATTAGATACCCCTGTAGTCCACGCTGTAAACGATGGACACTGGTTGTTGGGCTTTATGTTCAGTGATTAAGCGAAAGTGATAAGTGTCCCACCTGGGGAGTACGGTCGCAAGGCTT	Bacteria	Bacteroidota	Bacteroidia	Flavobacteriales	Flavobacteriaceae	Maritimimonas
tpac_16S_v1_asv0000038	11190294	1139	45.8166	1.07039	TACGGAGGGTGCGAGCGTTAATCGGAATTACTGGGCGTAAAGCGTGCGTAGGCGGCCTTTTAAGTTGGATGTGAAAGCCCCGGGCTTAACCTGGGAACGGCATCCAAAACTGAGAGGCTCGAGTGCGGAAGAGGAGTGTGGAATTTCCTGTGTAGCGGTGAAATGCGTAGATATAGGAAAGAACACCAGTGGCGAAGGCGACACTCTGGTCTGACACTGACGCTGAGGTACGAAAGCGTGGGGAGCAAACAGGATTAGATACCCTGGTAGTCCACGCCGTAAACGATGTCGACTAGTTGTCGGGACTCTTGCAGTCTTGGTAACGCAGCTAACGCGATAAGTCGACCGCCTGGGGAGTACGGCCGCAAGGTTA	Bacteria	Proteobacteria	Gammaproteobacteria	Oceanospirillales	Endozoicomonadaceae	Endozoicomonas
tpac_16S_v1_asv0000047	9202483	1180	47.4658	0.880253	TACGGAGGGTGCGAGCGTTAATCGGAATTACTGGGCGTAAAGCGCGCGTAGGCGGTCTGGTCAGTCGGATGTGAAAGCCCCGGGCTTAACCCGGGAACTGCGTTCGATACTGCCAGACTGGAGTATGTTAGAGGAAAGCGGAATTCCCGGTGTAGCGGTGAAATGCGTAGATATCGGGAGGAACATCAGTGGCGAAGGCGGCTTTCTGGATCAATACTGACGCTGAGGCGCGAAAGCGTGGGGAGCAAACAGGATTAGATACCCTGGTAGTCCACGCCCTAAACGATGTCAACCAGCCGTTGGGTTCATTTAAGGATTCAGTGGCGCAGCTAACGCGTTAAGTTGACCGCCTGGGGAGTACGGCCGCAAGGTTA	Bacteria	Proteobacteria	Gammaproteobacteria	unclassified	unclassified	unclassified
tpac_16S_v1_asv0000057	6274950	1166	46.9027	0.600223	TACAGGGGTGGCAAGCGTTGTCCGGATTTACTGGGTGTAAAGGGTGCGCAGGCGGAATAATAAGTCGGGGGTTAAATCCATGTGCTCAACACATGACGTGCTTCCGATACTGTTATTCTAGAGTGTCGAAGAGGAAGATGGAATTTCCGGTGTAACGGTGGAATGTGTAGATATCGGAAAGAACACCAGTGGCGAAGGCAGTCTTCTGGTCGACAACTGACGCTCAGGCACGAAAGCGTGGGGAGCGAACAGGATTAGATACCCTGGTAGTCCACGCCGTAAACGATGAATACTAGATGTTGGTCATACGTGATCAGTGTCGCAGCTAACGCATTAAGTATTCCACCTGGGAAGTACGCTCGCAAGAGTG	Bacteria	Bacteroidota	Chlorobia	Chlorobiales	Chlorobiaceae	Prosthecochloris
tpac_16S_v1_asv0000070	5919808	1018	40.9493	0.566252	TACGGAGGGTGCAAGCGTTGTCCGGATTTATTGGGTTTAAAGGGTGCGTAGGCGGTTATTTAAGTCAGTGGTGAAAACCCTGAGCTCAACTGAGGGCTTGCCATTGATACTGGATAACTTGATTACCGTATAGGTAGGCGGAATTTATGGTGTAGCGGTGAAATGCATAGATACCATAAAGAACACCGATAGCGAAGGCAGCTTACTGGACGGTTAGTGACGCTGATGCACGAAAGCGTGGGTAGCGAACGGGATTAGATACCCCGGTAGTCCACGCTGTAAACGATGATCACTCGATGTGTGCGATATACAGTACGCGTCCAAGCGAAAGCGTTAAGTGATCCACCTGGGGAGTACGACCGCAAGGTTG	Bacteria	Bacteroidota	Bacteroidia	Cytophagales	unclassified	unclassified
tpac_16S_v1_asv0000075	5820501	833	33.5076	0.556753	TACGGAGGATGCAAGCGTTATCCGGAATTATTGGGCGTAAAGCGTCCGCAGGCGGCACTATAAGTCTGCTGTCAAAGACCGCAGCTCAACTGCGGAAAGGCAGTGGAAACTGTAGAGCTAGAGTACGGTAGGGGTAGAGGGAATTCCCAGTGTAGCGGTGAAATGCGTAGAGATTGGGAAGAACACCAGTGGCGAAAGCGCTCTACTGGGCCGTAACTGACGCTCAGGGACGAAAGCTAGGGGAGCGAAAGGGATTAGATACCCCTGTAGTCCTAGCTGTAAACGATGGATACTAGGCGTAGCTTGTATCGACCCGAGCTGTGCCGAAGCTAACGCGTTAAGTATCCCGCCTGGGGAGTACGCACGCAAGTGTG	Bacteria	Cyanobacteria	Cyanobacteriia	Cyanobacteriales	unclassified	unclassified
tpac_16S_v1_asv0000069	5691371	1266	50.9252	0.544402	TACAGGGGTGGCAAGCGTTGTCCGGATTTACTGGGTGTAAAGGGTGCGCAGGCGGAATAGTAAGTCGGGGGTTAAATCCATGTGCTCAACACATGCATGGCTTCCGATACTGTTATTCTAGAGTGTCGAAGAGGAAGATGGAATTTCCGGTGTAACGGTGGAATGTGTAGATATCGGAAAGAACACCAGTGGCGAAGGCAGTCTTCTGGTCGACAACTGACGCTCAGGCACGAAAGCGTGGGGAGCGAACAGGATTAGATACCCTGGTAGTCCACGCCGTAAACGATGAATACTAGATGTTGGTCATACGTGATCAGTGTCGCAGCTAACGCGTTAAGTATTCCACCTGGGAAGTACGCTCGCAAGAGTG	Bacteria	Bacteroidota	Chlorobia	Chlorobiales	Chlorobiaceae	Chlorobium
tpac_16S_v1_asv0000088	5158913	854	34.3524	0.49347	TACAGAGGGTGCAAACGTTGCTCGGAATGACTGGGCGTAAAGCGCGCGTAGGCGGTGGGTTAAGTCGACTGTGAAAGCCCATGGCTCAACCATGGAAGCGCAGTCGAAACTGGCTCGCTGGAGTCCCGGAGAGGGTGGTGGAATTCCTAGTGTAGAGGTGAAATTCGTAGAGATTAGGAGGAACACCGGTGGCGAAGGCGACCATCTGGACGGGTACTGACGCTGAGGCGCGAAAGCGTGGGGAGCAAACAGGATTAGATACCCTGGTAGTCCACGCCGTAAACGATGAGCACTAGGTGTTGCGGGTATTGACCCCTGCAGTGCCGTAGCTAACGCATTAAGTGCTCCGCCTGGGGACTACGGCCGCAAGGCTA	Bacteria	Myxococcota	Myxococcia	Myxococcales	Myxococcaceae	P3OB-42
tpac_16S_v1_asv0000082	5138042	887	35.6798	0.491474	TACGGAGGGTGCGAGCGTTAATCGGAATTACTGGGCGTAAAGCGCGCGTAGGTGGTTTGTTAAGTCGGATGTGAAAGCCCCGGGCTCAACCTGGGAATTGCACCCGATACTGTCAGGCTAGAGTGCGAGAGAGGGAGGTAGAATTCCACGTGTAGCGGTGAAATGCGTAGATATGTGGAGGAATACCAGTGGCGAAGGCGGCCTCCTGGCTCGACACTGACGCTGATGTGCGAAAGCGTGGGGAGCAAACAGGATTAGATACCCTGGTAGTCCACGCCGTAAACGATGTCGACTAGCCGTTGGGGTACTTGATGCCTTGGTGGCGCAGTTAACGCGATAAGTCGACCGCCTGGGGAGTACGGCCGCAAGGTTA	Bacteria	Proteobacteria	Gammaproteobacteria	Cellvibrionales	Halieaceae	Pseudohaliea
tpac_16S_v1_asv0000076	5025681	1504	60.4988	0.480726	TACGGAGGGTGCAAGCGTTGTCCGGATTTATTGGGTTTAAAGGGTGCGTAGGCGGTTTATTAAGTCAGTGGTGAAAGCCCCCAGCTCAACTGGGGAACTGCCATTGAAACTGGTAGACTTGAGTACAGACGAGGTAGGCGGAATTTATGGTGTAGCGGTGAAATGCATAGATACCATAAAGAACCCCGATAGCGAAGGCAGCTTACTAGACTGTAACTGACGCTGAGGCACGAAAGCGTGGGGAGCGAACAGGATTAGATACCCTGGTAGTCCACGCAGTAAACGATGATGACTCGATGTGTGCGATATATTGTACGCGTCTTAGCGAAAGCGTTAAGTCATCCACCTGGGGAGTACGCTCGCAAGAGTG	Bacteria	Bacteroidota	Bacteroidia	Cytophagales	Cyclobacteriaceae	Fulvivirga
tpac_16S_v1_asv0000077	4859288	2142	86.1625	0.46481	TACGGAGGGGGTTAGCGTTGTTCGGAATTACTGGGCGTAAAGCGCACGTAGGCGGATCGGAAAGTTGGGGGTGAAATCCCGGGGCTCAACCCCGGAACTGCCTCCAAAACTATCGGTCTAGAGTTCGAGAGAGGTGAGTGGAATTCCGAGTGTAGAGGTGAAATTCGTAGATATTCGGAGGAACACCAGTGGCGAAGGCGGCTCACTGGCTCGATACTGACGCTGAGGTGCGAAAGTGTGGGGAGCAAACAGGATTAGATACCCTGGTAGTCCACACCGTAAACGATGAATGCCAGTCGTCGGGTAGCATGCTATTCGGTGACACACCTAACGGATTAAGCATTCCGCCTGGGGAGTACGGTCGCAAGATTA	Bacteria	Proteobacteria	Alphaproteobacteria	Rhodobacterales	Rhodobacteraceae	unclassified
tpac_16S_v1_asv0000004	4624925	2348	94.4489	0.442392	TACGGAGGGTGCGAGCGTTAATCGGAATTACTGGGCGTAAAGCGCATGCAGGTGGTTTGTTAAGTCAGATGTGAAAGCCCGGGGCTCAACCTCGGAATAGCATTTGAAACTGGCAGACTAGAGTACTGTAGAGGGGGGTAGAATTTCAGGTGTAGCGGTGAAATGCGTAGAGATCTGAAGGAATACCGGTGGCGAAGGCGGCCCCCTGGACAGATACTGACACTCAGATGCGAAAGCGTGGGGAGCAAACAGGATTAGATACCCTGGTAGTCCACGCCGTAAACGATGTCTACTTGGAGGTTGTGGCCTTGAGCCGTGGCTTTCGGAGCTAACGCGTTAAGTAGACCGCCTGGGGAGTACGGTCGCAAGATTA	Bacteria	Proteobacteria	Gammaproteobacteria	Vibrionales	Vibrionaceae	Catenococcus
tpac_16S_v1_asv0000100	4569124	328	13.1939	0.437054	TACGGAGGATGCAAGCGTTATCCGGAATTATTGGGCGTAAAGCGTCCGCAGGCGGCACTATAAGTCTGCTGTCAAAGACCGCAGCTCAACTGCGGAAAGGCAGTGGAAACTGTAGAGCTAGAGTATGGTAGGGGTAGAGGGAATTCCCAGTGTAGCGGTGAAATGCGTAGAGATTGGGAAGAACACCAGTGGCGAAAGCGCTCTACTGGGCCATAACTGACGCTCAGGGACGAAAGCTAGGGGAGCGAAAGGGATTAGATACCCCTGTAGTCCTAGCTGTAAACGATGGATACTAGGCGTAGCTTGTATCGACCCGAGCTGTGCCGAAGCTAACGCGTTAAGTATCCCGCCTGGGGAGTACGCACGCAAGTGTG	Bacteria	Cyanobacteria	Cyanobacteriia	Cyanobacteriales	unclassified	unclassified
tpac_16S_v1_asv0000110	4288600	316	12.7112	0.410221	TACGGAGGGTGCGAGCGTTAATCGGAATTACTGGGCGTAAAGCGTGCGTAGGCGGCTATTTAAGTTGGATGTGAAAGCCCCGGGCTTAACCTGGGAACTGCATCCAAAACTGAGTGGCTAGAGTGCGAGAGAGGAGTGTGGAATTTCCTGTGTAGCGGTGAAATGCGTAGATATAGGAAGGAACACCAGTGGCGAAGGCGACACTCTGGCTTGACACTGACGCTGAGGTACGAAAGCGTGGGGAGCAAACAGGATTAGATACCCTGGTAGTCCACGCTGTAAACGATGTCTACTAGTTGTCGGTGTTCAAGTAATGCTGGTAACGAAGCAAACGCGATAAGTAGACCGCCTGGGGAGTACGGCCGCAAGGTTA	Bacteria	Proteobacteria	Gammaproteobacteria	Oceanospirillales	Endozoicomonadaceae	Endozoicomonas
tpac_16S_v1_asv0000116	4062058	241	9.69429	0.388552	TACGGAGGGGGTTAGCGTTGTTCGGAATTACTGGGCGTAAAGCGCGCGTAGGCGGATTGGAAAGTTGGGGGTGAAATCCCGGGGCTCAACCCCGGAACTGCCTTCAAAACTATCAGTCTGGAGTTCGAGAGAGGTGAGTGGAATTCCGAGTGTAGAGGTGAAATTCGTAGATATTCGGAGGAACACCAGTGGCGAAGGCGGCTCACTGGCTCGATACTGACGCTGAGGTGCGAAAGCGTGGGGAGCAAACAGGATTAGATACCCTGGTAGTCCACGCCGTAAACGATGAATGCCAGACGTCGGACAGCATGCTGTTCGGTGTCACACCTAACGGATTAAGCATTCCGCCTGGGGAGTACGGTCGCAAGATTA	Bacteria	Proteobacteria	Alphaproteobacteria	Rhodobacterales	Rhodobacteraceae	unclassified
tpac_16S_v1_asv0000117	4055401	514	20.6758	0.387915	TACGGAGGATGCAAGCGTTATCCGGAATTATTGGGCGTAAAGCGTCCGCAGGCGGCACTATAAGTCTGCTGTCAAAGACCGCAGCTTAACTGCGGAAAGGCAGTGGAAACTGTAGAGCTAGAGTATGGTAGGGGTAGAGGGAATTCCCAGTGTAGCGGTGAAATGCGTAGAGATTGGGAAGAACACCAGTGGCGAAAGCGCTCTACTGGGCCATAACTGACGCTCAGGGACGAAAGCTAGGGGAGCGAAAGGGATTAGATACCCCTGTAGTCCTAGCTGTAAACGATGGATACTAGGCGTAGCTTGTATCGACCCGAGCTGTGCCGAAGCTAACGCGTTAAGTATCCCGCCTGGGGAGTACGCACGCAAGTGTG	Bacteria	Cyanobacteria	Cyanobacteriia	Cyanobacteriales	unclassified	unclassified
tpac_16S_v1_asv0000114	4035818	398	16.0097	0.386042	TACGGAGGGTGCGAGCGTTAATCGGAATTACTGGGCGTAAAGCGTGCGTAGGCGGCTTTTTAAGTTGGATGTGAAAGCCCCGGGCTTAACCTGGGAACTGCATCCAAAACTGGAAGGCTCGAGTGCGAGAGAGGAGTGTGGAATTTCCTGTGTAGCGGTGAAATGCGTAGATATAGGAAGGAACACCAGTGGCGAAGGCGACACTCTGGCTTGACACTGACGCTGAGGTACGAAAGCGTGGGGAGCAAACAGGATTAGATACCCTGGTAGTCCACGCCGTAAACGATGTCTACTAGTTGTCGGTGGTCTTGTACTGCTGGTAACGCAGCTAACGCGATAAGTAGACCGCCTGGGGAGTACGGCCGCAAGGTTA	Bacteria	Proteobacteria	Gammaproteobacteria	Oceanospirillales	Endozoicomonadaceae	Endozoicomonas
tpac_16S_v1_asv0000122	3677510	1379	55.4706	0.351768	GACGGAGGGGGCTAGCGTTGTTCGGAATTACTGGGCGTAAAGCGCGCGTAGGCGGGTGTGCAAGTTGGGGGTGAAAGCCCGGGGCTCAACCTCGGAACTGCCTTCAAAACTGCACATCTAGAGGACGGGAGAGGCAAGTGGAATTCCCAGTGTAGAGGTGAAATTCGTAGATATTGGGAAGAACACCGGTGGCGAAGGCGACTTGCTGGACCGGATCTGACGCTGAGGTGCGAAAGCGTGGGGAGCGAACAGGATTAGATACCCTGGTAGTCCACGCCGTAAACGATGGGTGCTAGGTGTCGGGCGGCTTGCCGTTCGGTGCCGCAGCTAACGCGTTAAGCACCCCGCCTGGGGAGTACGGTCGCAAGATTA	Bacteria	Proteobacteria	Alphaproteobacteria	Dstr-E11	unclassified	unclassified
tpac_16S_v1_asv0000123	3668976	777	31.255	0.350952	TACGGAGGGTGCAAGCGTTATCCGGATTTACTGGGTTTAAAGAGTGCGTAGGCGGCTTTTTAAGTCAGTGGTGAAAGCCTTGGCGCTTAACGCTAGAAGTGCCACTGATACTAGAAAGCTTGAGTCAAGAAGAGGTAAGCAGAATTCATAGTGTAGCAGTGAAATGCTTAGATACTATGAGGAATACCAACAGCGAAAGCAGCTTACTGGTCTTGTACTGACGCTGAGGCACGAAAGCGTGGGTAGCGAACAGGATTAGATACCCTGGTAGTCCACGCTGTAAACGATGATCACTCGATGTACACGCTAGTCGTGTGTGTCTAAGCAAAAGCATTAAGTGATCCACCTGGGAATTACGCTCGCAAGAGTA	Bacteria	Bacteroidota	Bacteroidia	Cytophagales	Amoebophilaceae	Candidatus Amoebophilus
tpac_16S_v1_asv0000113	3641911	375	15.0845	0.348363	TACGGAGGGTGCGAGCGTTAATCGGAATTACTGGGCGTAAAGCGTGCGTAGGCGGCCTTTTAAGTTGGATGTGAAAGCCCCGGGCTCAACCTGGGAACGGCATCCAAAACTGAGAGGCTCGAGTGCGGAAGAGGAGTGTGGAATTTCCTGTGTAGCGGTGAAATGCGTAGATATAGGAAAGAACACCAGTGGCGAAGGCGACACTCTGGTCTGACACTGACGCTGAGGTACGAAAGCGTGGGGAGCAAACAGGATTAGATACCCTGGTAGTCCACGCCGTAAACGATGTCTACTAGTTGTCGGGACTCTTGCAGTCTTGGTAACGCAGCTAACGCGATAAGTAGACCGCCTGGGGAGTACGGCCGCAAGGTTA	Bacteria	Proteobacteria	Gammaproteobacteria	Oceanospirillales	Endozoicomonadaceae	Endozoicomonas
tpac_16S_v1_asv0000126	3489348	1646	66.2108	0.33377	TACGGAGGGGGCAAGCGTTGTTCGGATTTACTGGGCGTAAAGGGCGCGTAGGCGGGGTATCAAGTTAGGGGTGAAAGCCCGGGGCTCAACCTCGGAACTGCCTTTAAAACTGATACTCTAGAGTCCGGAAGAGGGTCGCGGAATTCCCAGTGTAGAGGTGAAATTCGTAGATATTGGGAAGAACACCGGTGGCGAAGGCGGCGACCTGGTCCGGTACTGACGCTGAGGCGCGAAAGCGTGGGGAGCAAACAGGATTAGATACCCTGGTAGTCCACGCCGTAAACGATGTGTGCTAGCCGTCGGGCTCCTTAGGAGTTCGGTGGCGCAGCTAACGCGTTAAGCACACCGCCTGGGGAGTACGGCCGCAAGGTTA	Bacteria	Proteobacteria	Alphaproteobacteria	Kiloniellales	Kiloniellaceae	Tistlia
tpac_16S_v1_asv0000132	3478456	455	18.3025	0.332728	TACGGAGGGTGCAAGCGTTAATCGGAATTACTGGGCGTAAAGCGTGCGTAGGCGGCCTTTTAAGTTGGATGTGAAAGCCCCGGGCTTAACCTGGGAACGGCATCCAAAACTGAGAGGCTCGAGTGCGGAAGAGGAGTGTGGAATTTCCTGTGTAGCGGTGAAATGCGTAGATATAGGAAAGAACACCAGTGGCGAAGGCGACACTCTGGTCTGACACTGACGCTGAGGTACGAAAGCGTGGGGAGCAAACAGGATTAGATACCCTGGTAGTCCACGCCGTAAACGATGTCTACTAGTTGTCGGGACTCTTGCAGTCTTGGTAACGCAGCTAACGCGATAAGTAGACCGCCTGGGGAGTACGGCCGCAAGGTTA	Bacteria	Proteobacteria	Gammaproteobacteria	Oceanospirillales	Endozoicomonadaceae	Endozoicomonas
tpac_16S_v1_asv0000140	3416154	178	7.1601	0.326768	TACGGAGGGTGCGAGCGTTAATCGGAATTACTGGGCGTAAAGCGTGCGTAGGCGGCTTTTTAAGTTGGATGTGAAAGCCCCGGGCTCAACCTGGGAACTGCATCCAAAACTGGAAGGCTTGAGTGCGAGAGAGGAGTGTGGAATTTCCTGTGTAGCGGTGAAATGCGTAGATATAGGAAGGAACACCAGTGGCGAAGGCGACACTCTGGCTTGACACTGACGCTGAGGTACGAAAGCGTGGGGAGCAAACAGGATTAGATACCCTGGTAGTCCACGCCGTAAACGATGTCTACTAGTTGTCGGCGGTCTTGTACTGCTGGTAACGCAGCTAACGCGATAAGTAGACCGCCTGGGGAGTACGGCCGCAAGGTTA	Bacteria	Proteobacteria	Gammaproteobacteria	Oceanospirillales	Endozoicomonadaceae	Endozoicomonas
tpac_16S_v1_asv0000144	3324497	337	13.5559	0.318001	TACGGAGGGTGCAAGCGTTATTCGGAATCATTGGGTTTAAAGGGTTCGTAGGCGGGCTGATAAGTCAGTGGTGAAAAGCTACAGCTTAACTGTAGTCGTGCCTTTGATACTGTTGGTCTTGAGTTATATTGAAGTAAGTAGAATATGTAGTGTAGCGGTGAAATGCTTAGATATTACATAGAATACCGATTGCGAAGGCAGCTTACTAATTATATACTGACGCTGATGAACGAGAGCGTGGGTAGCGAAAGGGATTAGATACCCCTGTAGTCCACGCTGTAAACGATGGACACTAGTTGTTGGGTTTTATATTCAGTGACTAAGCGAAAGTGATAAGTGTCCCACCTGGGGAGTACGGTCGCAAGGTTT	Bacteria	Bacteroidota	Bacteroidia	Flavobacteriales	Flavobacteriaceae	Maritimimonas
tpac_16S_v1_asv0000146	3306591	261	10.4988	0.316288	TACGGAGGGTGCGAGCGTTAATCGGAATTACTGGGCGTAAAGCGTGCGTAGGCGGCTATTTAAGTTGGATGTGAAAGCCCCGGGCTTAACCTGGGAACTGCATCCAAAACTGAGTGGCTAGAGTGCGAGAGAGGAGTGTGGAATTTCCTGTGTAGCGGTGAAATGCGTAGATATAGGAAGGAACACCAGTGGCGAAGGCGACACTCTGGCTTGACACTGACGCTGAGGTACGAAAGCGTGGGGAGCAAACAGGATTAGATACCCTGGTAGTCCACGCCGTAAACGATGTCTACTAGTTGTCGGTGTTCTAGTAATGCTGGTAACGAAGCAAACGCGATAAGTAGACCGCCTGGGGAGTACGGCCGCAAGGTTA	Bacteria	Proteobacteria	Gammaproteobacteria	Oceanospirillales	Endozoicomonadaceae	Endozoicomonas
tpac_16S_v1_asv0000136	3132888	1729	69.5495	0.299673	CACGTATGGGGCGAGCGTTGTTCGGATTTATTGGGCGTAAAGGGCGCGTAGGCGGACGTGCAAGTCTGGTGTGAAAGACCGCAGCTCAACTGCGGGCACGCACTGGAAACTGCATATCTTGAATCCTTGAGGGGGAACTGGAATTCCTGGTGTAGGGGTGAAATCTGTAGATATCAGGAAGAACACCGGTGGCGAAGGCGAGTTCCTGGCAAGTGATTGACGCTGAGGCGCGAAAGCGTGGGGAGCGAACAGGATTAGATACCCTGGTAGTCCACGCCGTAAACGATGTGCACTAGGCGTTGGGGTGTTGAAACCTCAGTGCCGGAGCTAACGTGGTAAGTGCACCGCCTGGGGAGTATGCCGGCAACGGTG	Bacteria	Spirochaetota	Spirochaetia	Spirochaetales	Spirochaetaceae	Spirochaeta 2
tpac_16S_v1_asv0000157	2937018	410	16.4924	0.280937	TACGGAGGGTGCGAGCGTTAATCGGAATTACTGGGCGTAAAGCGCGCGTAGGCGGTCAGGTCAGTCGGATGTGAAAGCCCTGGGCTTAACCCGGGAACTGCGTTCGATACTGCCAGACTGGAGTATGTTAGAGGAAAGCGGAATTCCCGGTGTAGCGGTGAAATGCGTAGATATCGGGAGGAACATCAGTGGCGAAGGCGGCTTTCTGGATCAATACTGACGCTGAGGCGCGAAAGCGTGGGGAGCAAACAGGATTAGATACCCTGGTAGTCCACGCCCTAAACGATGTCAACCAGCCGTTGGGTTCATTTAAGGATTCAGTGGCGCAGCTAACGCGTTAAGTTGACCGCCTGGGGAGTACGGCCGCAAGGTTA	Bacteria	Proteobacteria	Gammaproteobacteria	unclassified	unclassified	unclassified
tpac_16S_v1_asv0000174	2623157	617	24.819	0.250915	TACAGGGGTGGCAAGCGTTGTCCGGATTTACTGGGTGTAAAGGGTGCGCAGGCGGAATAGTAAGTCGGGTGTTAAATCCATGTGCTCAACACATGCACGGCATCCGATACTGTTATTCTAGAGTGTCGAAGAGGAAGATGGAATTTCCGGTGTAACGGTGGAATGTGTAGATATCGGAAAGAACACCAGTGGCGAAGGCAGTCTTCTGGTCGACAACTGACGCTCAGGCACGAAAGCGTGGGGAGCGAACAGGATTAGATACCCTGGTAGTCCACGCCGTAAACGATGAATACTAGATGTTGGTCATACGTGATCAGTGTCGCAGCTAACGCGTTAAGTATTCCACCTGGGAAGTACGCTCGCAAGAGTG	Bacteria	Bacteroidota	Chlorobia	Chlorobiales	Chlorobiaceae	Chlorobium
tpac_16S_v1_asv0000182	2555614	574	23.0893	0.244454	TACGGAGGGTGCAAGCGTTGTCCGGATTTATTGGGTTTAAAGGGTGCGCAGGCGGTGCGTTAAGTCAGTGGTGAAATCCCGCAGCTCAACTGTGGAACTGCCATTGATACTGGCGTACTTGAGTACGGACGAGGTAGGCGGAATTTATGGTGTAGCGGTGAAATGCATAGATACCATAAAGAACACCGATAGCGAAGGCAGCTTACTAGACCGTAACTGACGCTCATGCACGAAAGCGTGGGGAGCGAACAGGATTAGATACCCTGGTAGTCCACGCCGTAAACGATGATCACTCGATGTGTGCAATACACCGTACGCGTCCAAGCGAAAGCGTTAAGTGATCCACCTGGGGAGTACGTTGGCAACAATG	Bacteria	Bacteroidota	Bacteroidia	Cytophagales	Cyclobacteriaceae	unclassified
tpac_16S_v1_asv0000181	2541012	325	13.0732	0.243058	TACAGAGGGTGCAAACGTTGCTCGGAATGACTGGGCGTAAAGCGCGCGTAGGCGGTGGGTTAAGTCGACTGTGAAAGCCCATGGCTCAACCATGGAAGCGCAGTCGAAACTGGCTCGCTGGAGTCCCGGAGAGGGTGGTGGAATTCCTAGTGTAGAGGTGAAATTCGTAGAGATTAGGAGGAACACCGGTGGCGAAGGCGACCACCTGGACGGGTACTGACGCTGAGGCGCGAAAGCGTGGGGAGCAAACAGGATTAGATACCCTGGTAGTCCACGCCGTAAACGATGAGCACTAGGTGTTGCGGGTATTGACCCCTGCAGTGCCGTAGCTAACGCATTAAGTGCTCCGCCTGGGGACTACGGCCGCAAGGCTA	Bacteria	Myxococcota	Myxococcia	Myxococcales	Myxococcaceae	P3OB-42
tpac_16S_v1_asv0000189	2509457	277	11.1424	0.240039	TACGGAGGGTGCAAGCGTTAATCGGAATTACTGGGCATAAAGCGTGCGTAGGCGGCCTTTTAAGTTGGATGTGAAAGCCCCGGGCTTAACCTGGGAACGGCATCCAAAACTGAGAGGCTCGAGTGCGGAAGAGGAGTGTGGAATTTCCTGTGTAGCGGTGAAATGCGTAGATATAGGAAAGAACACCAGTGGCGAAGGCGACACTCTGGTCTGACACTGACGCTGAGGTACGAAAGCGTGGGGAGCAAACAGGATTAGATACCCTGGTAGTCCACGCCGTAAACGATGTCTACTAGTTGTCGGGACTCTTGCAGTCTTGGTAACGCAGCTAACGCGATAAGTAGACCGCCTGGGGAGTACGGCCGCAAGGTTA	Bacteria	Proteobacteria	Gammaproteobacteria	Oceanospirillales	Endozoicomonadaceae	Endozoicomonas
tpac_16S_v1_asv0000190	2467007	255	10.2574	0.235979	TACGGAGGGGGTTAGCGTTGTTCGGAATTACTGGGCGTAAAGCGCGCGTAGGCGGATTGGAAAGTTGGGGGTGAAATCCCGGGGCTCAACCCCGGAACTGCCTTCAAAACTATCAGTCTGGAGTTCGAGAGAGGTGAGTGGAATTCCGAGTGTAGAGGTGAAATTCGTAGATATTCGGAGGAACACCAGTGGCGAAGGCGGCTCACTGGCTCGATACTGACGCTGAGGTGCGAAAGCGTGGGGAGCAAACAGGATTAGATACCCTGGTAGTCCACGCCGTAAACGATGAATGCCAGACGTCGGGCAGCATGCTGTTCGGTGTCACACCTAACGGATTAAGCATTCCGCCTGGGGAGTACGGTCGCAAGATTA	Bacteria	Proteobacteria	Alphaproteobacteria	Rhodobacterales	Rhodobacteraceae	unclassified
tpac_16S_v1_asv0000196	2378240	1059	42.5986	0.227488	TACGGAGGGGGCAAGCGTTGTTCGGATTTACTGGGCGTAAAGGGCGCGTAGGCGGACGATCAAGTCAGAGGTGAAAGGCCCGGGCTCAACCTGGGACGTGCCTTTGAAACTGATTGTCTTGAGTGCGGGAGAGGGTGACGGAATTCCCAGTGTAGAGGTGAAATTCGTAGATATTGGGAAGAACACCGGTGGCGAAGGCGGTCACCTGGCCCGCAACTGACGCTGAGGCGCGAAAGCGTGGGGAGCAAACAGGATTAGATACCCTGGTAGTCCACGCCGTAAACGATGTGCGCTAGCCGTTGGGGCTCCTAGAGTCTCGGTGGCGCAGTTAACGCGTTAAGCGCACCGCCTGGGGAGTACGGCCGCAAGGTTA	Bacteria	Proteobacteria	Alphaproteobacteria	Kiloniellales	Fodinicurvataceae	Fodinicurvata
tpac_16S_v1_asv0000200	2339650	886	35.6396	0.223797	TACGGAGGGTGCAAGCGTTATCCGGATTTACTGGGTTTAAAGAGTGCGTAGGCGGCGTTTTAAGTCAGTGGTGAAATCCTGGTGCTTAACGCCAGAACTGCCATTGATACTGGAACGCTTGAGTCAAGAAGAGGTAAGCAGAATTCATGGTGTAGCGGTGAAATGCATAGATACCATGAGGAATTCCAATAGCGAAGGCAGCTTACTGGTCTTGTACTGACGCTGAGGCACGAAAGCGTGGGGAGCGAACAGGATTAGATACCCTGGTAGTCCATGCTGTAAACGATGATCACTCGATATACACGCCTAGCGTGTGTGTCTAAGCGAAAGCGTTAAGTGATCCACCTGGGGAGTACGCGCGCAAGCGTG	Bacteria	Bacteroidota	Bacteroidia	Cytophagales	Amoebophilaceae	Candidatus Amoebophilus
tpac_16S_v1_asv0000203	2323039	163	6.55672	0.222208	TACGGAGGGTGCGAGCGTTAATCGGAATTACTGGGCGTAAAGCGCGCGTAGGCGGTTTGGTCAGTCGGATGTGAAAGCCCCGGGCTTAACCCGGGAACTGCGTTCGATACTGCCAGACTGGAGTATGTTAGAGGAAAGCGGAATTCCCGGTGTAGCGGTGAAATGCGTAGATATCGGGAGGAACATCAGTGGCGAAGGCGGCTTTCTGGATCAACACTGACGCTAAGGCGCGAAAGCGTGGGGAGCAAACAGGATTAGATACCCTGGTAGTCCACGCCCTAAACGATGTCAACTAGCCGTTGGATTCATTTAAGGATTCAGTGGCGCAGCTAACGCGTTAAGTTGACCGCCTGGGGAGTACGGCCGCAAGGTTA	Bacteria	Proteobacteria	Gammaproteobacteria	unclassified	unclassified	unclassified
tpac_16S_v1_asv0000206	2301258	657	26.428	0.220124	TACGGAGGGTGCGAGCGTTAATCGGAATTACTGGGCGTAAAGCGTGCGTAGGCGGCGATCTAAGTTGGATGTGAAAGCCCTGGGCTCAACCTGGGAACTGCATCCAAAACTGGGTTGCTAGAGTACGGGAGAGGAGTGTGGAATTTCCTGTGTAGCGGTGAAATGCGTAGATATAGGAAGGAACACCAGTGGCGAAGGCGACACTCTGGCCTGATACTGACGCTGAGGTACGAAAGCGTGGGGAGCAAACAGGATTAGATACCCTGGTAGTCCACGCCGTAAACGATGTCTACTAGTTGTCCGGAGTCTTGTATTCTGGGTAACGCAGCTAACGCGATAAGTAGACCGCCTGGGGAGTACGGCCGCAAGGTTA	Bacteria	Proteobacteria	Gammaproteobacteria	Oceanospirillales	Endozoicomonadaceae	Endozoicomonas
tpac_16S_v1_asv0000213	2237980	633	25.4626	0.214071	TACGGAGGGTGCAAGCGTTAATCGGAATTACTGGGCGTAAAGCGTGCGTAGGCGGCCTTTTAAGTTGGATGTGAAAGCCCCGGGCTCAACCTGGGAACGGCATCCAAAACTGAGAGGCTCGAGTGCGGAAGAGGAGTGTGGAATTTCCTGTGTAGCGGTGAAATGCGTAGATATAGGAAAGAACACCAGTGGCGAAGGCGACACTCTGGTCTGACACTGACGCTGAGGTACGAAAGCGTGGGGAGCAAACAGGATTAGATACCCTGGTAGTCCACGCCGTAAACGATGTCTACTAGTTGTCGGGACTCTAGCAGTCTTGGTAACGCAGCTAACGCGATAAGTAGACCGCCTGGGGAGTACGGCCGCAAGGTTA	Bacteria	Proteobacteria	Gammaproteobacteria	Oceanospirillales	Endozoicomonadaceae	Endozoicomonas
tpac_16S_v1_asv0000223	2158621	602	24.2156	0.20648	TACGGAGGGGGCTAGCGTTGTTCGGAATTACTGGGCGTAAAGCGCACGTAGGCGGATCGGAAAGTTGGGGGTGAAATCCCGGGGCTCAACCCCGGAACTGCCTTCAAAACTATCGGTCTGGAGTTCGAGAGAGGTGAGTGGAATTCCGAGTGTAGAGGTGAAATTCGTAGATATTCGGAGGAACACCAGTGGCGAAGGCGACTCACTGGCTCGATACTGACGCTGAGGTGCGAAAGCGTGGGGATCAAACAGGATTAGATACCCTGGTAGTCCACGCCGTAAACGATGAATGCCAGATGTCGGCAGGCATGCCTGTCGGTGTCGCACCTAACGGATTAAGCATTCCGCCTGGGGAGTACGGCCGCAAGGTTA	Bacteria	Proteobacteria	Alphaproteobacteria	Rhodobacterales	Rhodobacteraceae	Rhodobaculum
tpac_16S_v1_asv0000222	2141155	585	23.5318	0.20481	TACGGAGGGTGCGAGCGTTAATCGGAATTACTGGGCGTAAAGCGTGCGTAGGCGGCTAATTAAGTGGGATGTGAAAGCCCCGGGCTCAACCTGGGAACTGCATCCCAAACTGGTTAGCTAGAGTACAGCAGAGGAGTGTGGAATTTCCTGTGTAGCGGTGAAATGCGTAGATATAGGAAGGAACACCAGTGGCGAAGGCGACACTCTGGGCTGATACTGACGCTGAGGTACGAAAGCGTGGGGAGCAAACAGGATTAGATACCCTGGTAGTCCACGCCGTAAACGATGTCGACTAGTTGTTGGAGGTCTTAGTATCTTTGGTGACGAAGCAAACGCGATAAGTCGACCGCCTGGGGAGTACGGCCGCAAGGTTA	Bacteria	Proteobacteria	Gammaproteobacteria	Oceanospirillales	Endozoicomonadaceae	unclassified
tpac_16S_v1_asv0000225	2119701	733	29.4851	0.202758	TACGAAAGGGGCTAGCGTTGTTCGGAATCACTGGGCGTAAAGGGCACGCAGGCGGTTTTGTCGGTCAGAGGTGAAAGCCCGGGGCTCAACCCCGGAACGGCCTTTGATACTGCAAGACTAGAGACTAGGAGAGGGTGGTGGAATTCCCAGTGTAGAGGTGAAATTCGTAGATATTGGGAGGAACACCGGCGGCGAAGGCGGCCACCTGGACTAGGTCTGACGCTCAGGTGCGAAAGCGTGGGGAGCCAACAGGATTAGATACCCTGGTAGTCCACGCCGTAAACGATGAGTGCTAGTTGTCGGGACTTCGGTTTCGGTGACGCAGCTAACGCATTAAGCACTCCGCCTGGGGAGTACGGTCGCAAGATTA	Bacteria	Proteobacteria	Alphaproteobacteria	Rhodospirillales	Thalassospiraceae	Thalassospira
tpac_16S_v1_asv0000234	2031677	655	26.3475	0.194338	TACGGAGGGTGCAAGCGTTAATCGGAATTACTGGGCGTAAAGCGTGCGTAGGCGGCCTTTTAAGTTGGATGTGAAAGCCCCGGGCTCAACCTGGGAACGGCATCCAAAACTGAGAGGCTCGAGTGCGGAAGAGGAGTGTGGAATTTCCTGTGTAGCGGTGAAATGCGTAGATATAGGAAAGAACACCAGTGGCGAAGGCGACACTCTGGTCTGACACTGACGCTGAGGTACGAAAGCGTGGGGAGCAAACAGGATTAGATACCCTGGTAGTCCACGCCGTAAACGATGTCGACTAGTTGTCGGGACTCTTGCAGTCTTGGTAACGCAGCTAACGCGATAAGTCGACCGCCTGGGGAGTACGGCCGCAAGGTTA	Bacteria	Proteobacteria	Gammaproteobacteria	Oceanospirillales	Endozoicomonadaceae	Endozoicomonas
tpac_16S_v1_asv0000250	1930463	370	14.8833	0.184656	TACGGAGGGTGCAAGCGTTAATCGGAATTACTGGGCGTAAAGCGTGCGTAGGCGGCTAGTTAAGTGGGATGTGAAAGCCCCGGGCTCAACCTGGGAACTGCACCCCAAACTGGGTAGCTAGAGTGCGAGAGAGGAGTGTGGAATTTCCTGTGTAGCGGTGAAATGCGTAGATATAGGAAGGAACACCAGTGGCGAAGGCGACACTCTGGCTTGACACTGACGCTGAGGTACGAAAGCGTGGGGAGCAAACAGGATTAGATACCCTGGTAGTCCACGCCGTAAACGATGTCGACTAGTTGTTGGAGATCTTAGTATCTTTGGTGACGAAGCTAACGCGATAAGTCGACCGCCTGGGGAGTACGGCCGCAAGGTTA	Bacteria	Proteobacteria	Gammaproteobacteria	Oceanospirillales	Endozoicomonadaceae	Endozoicomonas
tpac_16S_v1_asv0000262	1863770	326	13.1134	0.178277	TACGGAGGGTGCAAGCGTTAATCGGAATTACTGGGCGTAAAGCGTGCGTAGGCGGCCTTTTAAGTTGGATGTGAAAGCCCCGGGCTTAACCTGGGAACGGCATCCAAAACTGAGAGGCTCGAGTGCGGAAGAGGAGTGTGGAATTTCCTGTGTAGCGGTGAAATGCGTAGATATAGGAAAGAACACCAGTGGCGAAGGCGACACTCTGGTCTGACACTGACGCTGAGGTACGAAAGCGTGGGGAGCAAACAGGATTAGATACCCTGGTAGTCCACGCCGTAAACGATGTCGACTAGTTGTCGGGACTCTTGCAGTCTTGGTAACGCAGCTAACGCGATAAGTCGACCGCCTGGGGAGTACGGCCGCAAGGTTA	Bacteria	Proteobacteria	Gammaproteobacteria	Oceanospirillales	Endozoicomonadaceae	Endozoicomonas
tpac_16S_v1_asv0000268	1805484	933	37.5302	0.172702	TACGAAGGGGGCTAGCGTTGTTCGGAATCACTGGGCGTAAAGCGCGCGTAGGCGGACTGGTCAGTTGGGGGTGAAATCCCGGGGCTCAACCTCGGAACTGCCTTCAATACTGCCAGTCTAGAGTCCGGAAGAGGTGAGTGGAATTCCGAGTGTAGAGGTGAAATTCGTAGATATTCGGAAGAACACCAGTGGCGAAGGCGGCTCACTGGTCCGGTACTGACGCTGAGGTGCGAAAGCGTGGGGAGCAAACAGGATTAGATACCCTGGTAGTCCACGCCGTAAACGATGAATGCTAGCCGTCGGTGGGCATGCCCTTCGGTGGCGCAGCTAACGCATTAAGCATTCCGCCTGGGGAGTACGGTCGCAAGATTA	Bacteria	Proteobacteria	Alphaproteobacteria	Rhizobiales	unclassified	unclassified
tpac_16S_v1_asv0000266	1784067	1102	44.3282	0.170653	CACGTATGGGGCGAGCGTTGTTCGGAATTATTGGGCGTAAAGGGCGCGTAGGCGGACGTGCAAGTCTGGTGTGAAAGACCGCAGCTCAACTGCGGGCACGCGCTGGAAACTGTATGTCTTGAATCCTTGAGGGGGAACTGGAATTCCTGGTGTAGGGGTGAAATCTGTAGATATCAGGAAGAACACCGGTGGCGAAGGCGAGTTCCTGGCAAGTGATTGACGCTGAGGCGCGAAAGCGTGGGGAGCGAACAGGATTAGATACCCTGGTAGTCCACGCTGTAAACGATGTGCACTAGGCGTTGGGGTGTTGAAACCTCAGTGCCGGAGCTAACGTGGTAAGTGCACCGCCTGGGGAGTATGCCGGCAACGGTG	Bacteria	Spirochaetota	Spirochaetia	Spirochaetales	Spirochaetaceae	Spirochaeta 2
tpac_16S_v1_asv0000275	1780267	571	22.9686	0.170289	TACGAAGGGGGCTAGCGTTGTTCGGAATTACTGGGCGTAAAGCGCGCGTAGGCGGATTGGTTAGTTGGGGGTGAAATCCCGGGGCTCAACCCCGGAACTGCCTTCAATACTGCCAGTCTAGAGGTCGAGAGAGGTGAGTGGAATTCCGAGTGTAGAGGTGAAATTCGTAGATATTCGGAGGAACACCAGTGGCGAAGGCGGCTCACTGGCTCGAATCTGACGCTGAGGTGCGAAAGCGTGGGGAGCAAACAGGATTAGATACCCTGGTAGTCCACGCCGTAAACGATGGAAGCTAGCCGTCGGGCAGTTTACTGTTCGGTGGCGCAGTTAACGCATTAAGCTTCCCGCCTGGGGAGTACGGTCGCAAGATTA	Bacteria	Proteobacteria	Alphaproteobacteria	Rhizobiales	Rhizobiaceae	Roseitalea
tpac_16S_v1_asv0000274	1778688	720	28.9622	0.170138	TACGGAGGGTGCAAGCGTTATCCGGATTTACTGGGTTTAAAGAGTGCGTAGGCGGCTTCTTAAGTCAATGGTGAAAGCTTAGCGCTTAACGCTAGAAGTGCCACTGATACTGGGAAGCTTGAGTCAAGAAGAGGTAAGCAGAATTCATAGTGTAGCAGTGAAATGCTTAGATACTATGAGGAATACCAACAGCGAAGGCAGCTTACTGGTCTTGTACTGACGTTGAGGCACGAAAGCGTGGGTAGCGAACAGGATTAGATACCCTGGTAGTCCACGCCGTAAACGATGATCACTCGATGTACACGCTAGTCGTGTGTGTCTAAGCAAAAGCATTAAGTGATCCACCTGGGGAGTACGCTCGCAAGAGTG	Bacteria	Bacteroidota	Bacteroidia	Cytophagales	Amoebophilaceae	Candidatus Amoebophilus
tpac_16S_v1_asv0000272	1753614	228	9.17136	0.16774	TACAGGGGTGGCAAGCGTTGTCCGGATTTACTGGGTGTAAAGGGTGCGCAGGCGGAAAAATAAGTCGGGGGTTAAATCCATGTGCTCAACACATGCATGGCTTCCGATACTGCTTTTCTAGAGTGTCGAAGAGGAAGATGGAATTTCCGGTGTAACGGTGGAATGTGTAGATATCGGAAAGAACACCAGTGGCGAAGGCAGTCTTCTGGTCGACAACTGACGCTCAGGCACGAAAGCGTGGGGAGCGAACAGGATTAGATACCCTGGTAGTCCACGCCGTAAACGATGAATACTAGATGTTGGTCATTCGTGATCAGTGTCGCAGCTAACGCGTTAAGTATTCCACCTGGGAAGTACGCTCGCAAGAGTG	Bacteria	Bacteroidota	Chlorobia	Chlorobiales	Chlorobiaceae	Prosthecochloris
tpac_16S_v1_asv0000279	1751709	333	13.395	0.167558	TACGGAGGGTGCGAGCGTTAATCGGAATTACTGGGCGTAAAGCGTGCGTAGGCGGCCTCTTAAGTTGGATGTGAAAGCCCCGGGCTTAACCTGGGAACGGCATCCAAAACTGAGAGGCTCGAGTGCGGAAGAGGAGTGTGGAATTTCCTGTGTAGCGGTGAAATGCGTAGATATAGGAAAGAACACCAGTGGCGAAGGCGACACTCTGGTCTGACACTGACGCTGAGGTACGAAAGCGTGGGGAGCAAACAGGATTAGATACCCTGGTAGTCCACGCCGTAAACGATGTCGACTAGTTGTCGGGACTCTTGCAGTCTTGGTAACGCAGCTAACGCGATAAGTCGACCGCCTGGGGAGTACGGCCGCAAGGTTA	Bacteria	Proteobacteria	Gammaproteobacteria	Oceanospirillales	Endozoicomonadaceae	Endozoicomonas
tpac_16S_v1_asv0000172	1708714	998	40.1448	0.163445	TACGTATGTCGCAAGCGTTATCCGGATTTATTGGGCGTAAAGCGCGTCTAGGCGGGAAAGAAAGTCTGATGTGAAAATGCGGGGCTCAACTCCGTATTGCGTTGGAAACTACTTTTCTAGAGTATCAGAGAGGTGGGCGGAACTACAAGTGTAGAGGTGAAATTCGTAGATATTTGTAGGAATGCCGATGGAGAAGTCAGCTCACTGGATGAATACTGACGCTAAAGCGCGAAAGCGTGGGGAGCAAACAGGATTAGATACCCTGGTAGTCCACGCCGTAAACGATGATCACTAGGTGTTGGGGGTCGAACCTCAGCGCCCAAGCTAACGCGATAAGTGATCCGCCTGGGGAGTACGTACGCAAGTATG	Bacteria	Fusobacteriota	Fusobacteriia	Fusobacteriales	Fusobacteriaceae	Cetobacterium
tpac_16S_v1_asv0000265	1679936	848	34.111	0.160692	GACGGAGGAGGCAAGCGTTATCCGGAATTATTGGGCGTAAAGCGTCCGCAGGCGGCTAGTTAAGTCTGCTGTCAAAGCCCGCAGCTCAACTGCGGATCGGCAGTGGAAACTGATTAGCTAGAGAGCGGTAGGGGTAGAGGGAATTCCCGGTGTAGCGGTGAAATGCGTAGATATCGGGAAGAACACCAGTGGCGAAGGCGCTCTACTGGGCCGTGACTGACGCTGAGGGACGAAAGCTAGGGGAGCGAAAGGGATTAGATACCCCTGTAGTCCTAGCTGTAAACGATGGACACTAGGTGTTGGCCGTATCGACCCGGTCAGTACCGAAGCTAACGCGTTAAGTGTCCCGCCTGGGGAGTACGCACGCAAGTGTG	Bacteria	Cyanobacteria	Cyanobacteriia	Phormidesmiales	Nodosilineaceae	unclassified
tpac_16S_v1_asv0000288	1679748	620	24.9397	0.160674	GACGGAGGGGGCTAGCGTTGTTCGGAATTACTGGGCGTAAAGCGCGCGTAGGCGGGTGTGCAAGTTGGGGGTGAAAGCCCGAGGCTCAACCTCGGAACTGCCTTCAAAACTGCACATCTAGAGGACGGGAGAGGCAAGTGGAATTCCCAGTGTAGAGGTGAAATTCGTAGATATTGGGAAGAACACCGGTGGCGAAGGCGACTTGCTGGACCGGATCTGACGCTGAGGTGCGAAAGCGTGGGGAGCGAACAGGATTAGATACCCTGGTAGTCCACGCCGTAAACGATGGGTGCTAGGTGTCGGGCGGCTTGCCGTTCGGTGCCGCAGCTAACGCGTTAAGCACCCCGCCTGGGGAGTACGGTCGCAAGATTA	Bacteria	Proteobacteria	Alphaproteobacteria	Dstr-E11	unclassified	unclassified
tpac_16S_v1_asv0000287	1679196	526	21.1585	0.160622	TACGGAGGGTGCAAGCGTTATCCGGATTTACTGGGTTTAAAGAGTGCGTAGGCGGCTTCTTAAGTCAGTGGTGAAAGCTTAGCGCTTAACGCTAGAAGTGCCACTGATACTGGGAAGCTTGAGTCAAGAAGAGGTAAGCAGAATTCATAGTGTAGCAGTGAAATGCTTAGATACTATGAGGAATACCAACAGCGAAGGCAGCTTACTGGTCTTGTACTGACGCTGAGGCACGAAAGCGTGGGTAGCGAACAGGATTAGATACCCTGGTAGTCCACGCCGTAAACGATGATCACTCGATGTACACGCTAGTCGTGTGTGTCTAAGCAAAAGCATTAAGTGATCCACCTGGGGAGTACGCTCGCAAGAGTG	Bacteria	Bacteroidota	Bacteroidia	Cytophagales	Amoebophilaceae	Candidatus Amoebophilus
tpac_16S_v1_asv0000282	1673028	1508	60.6597	0.160032	TACGGAGGGGGCAAGCGTTGTTCGGAATTACTGGGCGTAAAGGGCGCGTAGGCGGTCTGTTGCGTCAGGTGTGAAAGCCCCGGGCTCAACCTGGGAGGTGCACTTGATACGGGCAGGCTAGAATCCGGGAGAGGATGGTGGAATTCCCAGTGTAGAGGTGAAATTCGTAGATATTGGGAAGAACACCGATGGCGAAGGCAGCCATCTGGACCGGTATTGACGCTGAGGCGCGAAAGCGTGGGGAGCAAACAGGATTAGATACCCTGGTAGTCCACGCCGTAAACGATGTGCGCTAGCCGTCGGGCAGCATGCTGTTCGGTGGCGCAAGCTAACGCGTTAAGCGCACCGCCTGGGGAGTACGGTCGCAAGATTA	Bacteria	Proteobacteria	Alphaproteobacteria	unclassified	unclassified	unclassified
tpac_16S_v1_asv0000291	1653737	995	40.0241	0.158186	TACGGAGGGTGCAAGCGTTGTCCGGATTTATTGGGTTTAAAGGGTGCGCAGGCGGTGCGTTAAGTCAGTGGTGAAATCCCGCAGCTCAACTGTGGAACTGCCATTGATACTGGCGCACTTGAGTACGGACGAGGTAGGCGGAATTTATGGTGTAGCGGTGAAATGCATAGATACCATAAAGAACACCGATAGCGAAGGCAGCTTACTAGACCGTAACTGACGCTCATGCACGAAAGCGTGGGGAGCGAACAGGATTAGATACCCTGGTAGTCCACGCCGTAAACGATGATCACTCGATGTGTGCAATACACCGTACGCGTCCAAGCGAAAGCGTTAAGTGATCCACCTGGGGAGTACGTTGGCAACAATG	Bacteria	Bacteroidota	Bacteroidia	Cytophagales	unclassified	unclassified
tpac_16S_v1_asv0000299	1617779	114	4.58568	0.154747	TACGGAGGGTGCAAGCGTTAATCGGAATTACTGGGCGTAAAGGGTAAGTAGGCGGTTTATATAGTTATTTGTGAAAGCCCTAGGCTTAACCTAGGAAGTGCAAGTGATACTCATAGACTAGAGTTTGGTAGAGGAAAGTAGAATTTCTGGTGTAGCGGTGGAATGCGTAGATATCAGAAGGAATACCAGTTGTGAAGACGACTTTCTGGACCAATACTGACGCTGAGGTACGAAAGCGTGGGGAGCAAACAGGATTAGATACCCTGGTAGTCCACGCCGTAAACGATGATAACTAGTCGTTAGGAGTTTCGGCTCTTAGTGACGAAGCTAACGCGTTAAGTTATCCGCCTGGGGAGTACGGTCGCAAGATTA	Bacteria	Proteobacteria	Gammaproteobacteria	Thiomicrospirales	Thioglobaceae	SUP05 cluster
tpac_16S_v1_asv0000302	1606178	292	11.7458	0.153637	TACGGAGGGTGCGAGCGTTAATCGGAATTACTGGGCGTAAAGCGCGCGTAGGTGGTTTGTTAAGTCGGATGTGAAAGCCCCGGGCTCAACCTGGGAATTGCACCCGATACTGTCAAGCTAGAGTGCGAGAGAGGGAGGTAGAATTCCACGTGTAGCGGTGAAATGCGTAGATATGTGGAGGAATACCAGTGGCGAAGGCGGCCTCCTGGCTCGACACTGACGCTGATGTGCGAAAGCGTGGGGAGCAAACAGGATTAGATACCCTGGTAGTCCACGCCGTAAACGATGTCGACTAGCCGTTGGGGTACTTGATGCCTTGGTGGCGCAGTTAACGCGATAAGTCGACCGCCTGGGGAGTACGGCCGCAAGGTTA	Bacteria	Proteobacteria	Gammaproteobacteria	Cellvibrionales	Halieaceae	Pseudohaliea
tpac_16S_v1_asv0000307	1583877	106	4.26388	0.151504	CACGTAAGGTGCGAGCGTTGTTCGGAATTATTGGGCGTAAAGGGCTCGTAGGCGGCCTGCCAAGTCTCTCGTGAAAGACCGGGGCTCAACCCTGGGAACGCGAGGGAAACTGGCAAGCTGGAATCTTGGAAGGGGTACTGGAATTCCTGGTGTAGGGGTGAAATCTGTTGATATTAGGAAGAACACCGGAGGCGAAGGCGAGTACCTGGCCGAAGATTGACGCTGATGAGCGAAAGCGTAGGGAGCGAACAGGATTAGATACCCTGGTAGTCTACGCCGTAAACGATGTGCACTTGATGGTGGGACCGTTCGGTTTCACTGTCGGAGCTAACGCATTAAGTGCACCGCCTGGGGAGTACGCCGGCAACGGTT	Bacteria	Spirochaetota	Spirochaetia	Spirochaetales	Spirochaetaceae	Spirochaeta 2
tpac_16S_v1_asv0000298	1576082	299	12.0274	0.150758	TACGGAGGGTGCAAGCGTTGTCCGGATTTATTGGGTTTAAAGGGTGCGTAGGTGGTTTATTAAGTCAGTGGTGAAAGGCTACAGCTCAACTGTAGGAGTGCCATTGATACTGGTAGACTTGAGTTTGGTCGAGGTAGGCGGAATTTATGGTGTAGCGGTGAAATGCATAGATACCATAAAGAACACCGATAGTGAAGACAGCTTACTAGGCCTGAACTGACACTGAGGCACGAAAGCGTGGGTAGCGAACAGGATTAGATACCCTGGTAGTCCACGCTGTAAACGATGCTCACTCGATGTTGGCGATAGACAGTCAGCGTCTTAGCGAAAGCGTTAAGTGAGCCACCTGGGGAGTACGCTCGCAAGAGTG	Bacteria	Bacteroidota	Bacteroidia	Cytophagales	Cyclobacteriaceae	unclassified
tpac_16S_v1_asv0000295	1576018	882	35.4787	0.150752	TACGGAGGGGGCGAGCGTTGTTCGGAATTACTGGGCGTAAAGGGCGCGTAGGCGGTCCGTTGCGTTAGGTGTGAAAGCCCTGGGCTCAACCTGGGAGGTGCACTTAATACGGGCGGGCTGGAATCCGGCAGAGGATGGTGGAATTCCCAGTGTAGAGGTGAAATTCGTAGATATTGGGAAGAACACCGATGGCGAAGGCAGCCATCTGGGCCGGCATTGACGCTGAGGCGCGAAAGCGTGGGGAGCAAACAGGATTAGATACCCTGGTAGTCCACGCCGTAAACGATGTGCGCTAGCCGTCGGGCAGCATGCTGTTCGGTGGCGCCGCTAACGCATTAAGCGCACCGCCTGGGGAGTACGGCCGCAAGGTTA	Bacteria	Proteobacteria	Alphaproteobacteria	unclassified	unclassified	unclassified
tpac_16S_v1_asv0000315	1565341	322	12.9525	0.149731	TACGGAGGGGGCTAGCGTTGTTCGGAATTACTGGGCGTAAAGCGCGTGCAGGCGGAACGGTCAGTCGGAGGTGAAAGCCCGGGGCTCAACCCCGGAATTGCCTTCGATACTGCCGTTCTTGAGGTCGGAAGAGGTGAGTGGAATTCCCAGTGTAGAGGTGGAATTCGTAGATATTGGGAAGAACACCAGCGGCGAAGGCGGCTCACTGGTCCGAATCTGACGCTCAGACGCGAAAGTGTGGGGAGCAAACAGGATTAGATACCCTGGTAGTCCACACCCTAAACGATGGATGCTACCTGTCGGGCGATTTATCGCTCGGTGGCGCAGCTAACGCGGTAAGCATCCCGCCTGGGGAGTACGGCCGCAAGGTTA	Bacteria	Proteobacteria	Alphaproteobacteria	unclassified	unclassified	unclassified
tpac_16S_v1_asv0000210	1544542	601	24.1754	0.147741	GACGGAGGATGCAAGCGTTATCCGGAATTATTGGGCGTAAAGCGTCTGCAGGTGGCCATACAAGTCTGCTGTTAAAGCTCGGGGCTCAACTCCGAATCGGCAGTGGAAACTGTATAGCTAGAGTGCGGTAGGGGTAGAGGGAATTCCCAGTGTAGCGGTGAAATGCGTAGATATTGGGAAGAACACCAGTGGCGAAGGCGCTCTACTGGGCCGCAACTGACACTGAGGGACGAAAGCTAGGGGAGCGAATGGGATTAGATACCCCAGTAGTCCTAGCTGTAAACGATGGATACTAGGTGTTGGCCGTATCGACCCGGCCAGTATCGTAGCTAACGCGTTAAGTATCCCGCCTGGGGAGTACGCACGCAAGTGTG	Bacteria	Cyanobacteria	Cyanobacteriia	Phormidesmiales	Nodosilineaceae	MBIC10086
tpac_16S_v1_asv0000103	1516260	1406	56.5567	0.145036	TACGGAGGGTGCGAGCGTTAATCGGAATTACTGGGCGTAAAGCGTGCGCAGGCGGTTTGTTAAGCGAGATGTGAAAGCCCCGGGCTCAACCTGGGAACTGCATTTTGAACTGGCAAACTAGAGTCTTGTAGAGGGGGGTAGAATTCCAGGTGTAGCGGTGAAATGCGTAGAGATCTGGAGGAATACCGGTGGCGAAGGCGGCCCCCTGGACAAAGACTGACGCTCATGCACGAAAGCGTGGGGAGCAAACAGGATTAGATACCCTGGTAGTCCACGCCGTAAACGATGTCTACTCGGAGTTTGGTGTCTTGAACACTGGGCTCTCAAGCTAACGCATTAAGTAGACCGCCTGGGGAGTACGGCCGCAAGGTTA	Bacteria	Proteobacteria	Gammaproteobacteria	Alteromonadales	Shewanellaceae	Shewanella
tpac_16S_v1_asv0000339	1439171	526	21.1585	0.137662	TACGGAGGGTGCAAGCGTTATCCGGATTCATTGGGTTTAAAGGGTACGTAGGTGGCCTTGTAAGTCAGTGGTGAAATCCTGCCGCTTAACGGTAGAACTGCCATTGAAACTGTAGGGCTTGAGTATAGTTGAGGTAGGCGGAATGTGCAGTGTAGCGGTGAAATGCTTAGATATTGCACAGAACCCCGATTGCGAAGGCAGCTTACTAAACTATAACTGACACTGATGTACGAAAGCGTGGGTAGCGAACAGGATTAGATACCCTGGTAGTCCACGCCGTAAACGATGCTCACTCGCTGTATGCGATACACCGTATGCGGCCAAGCGAAAGCATTAAGTGAGCCACCTGGGGAGTACGTCGGCAACGGTG	Bacteria	Bacteroidota	Bacteroidia	Bacteroidales	Prolixibacteraceae	Roseimarinus
tpac_16S_v1_asv0000344	1393948	442	17.7796	0.133337	TACAGGGGTGGCAAGCGTTGTCCGGATTTACTGGGTGTAAAGGGTGTGTAGGCGGATAGATCAGTCGGGGGTTAAAGACTCTTGCTCAACAAGAGGTAGGCTTCCGATACTGTTTATCTAGAGTTCCGAAGGGGAAGATGGAATTTCCGGTGTAGCGGTGGAATGTGTAGAGATCGGAAAGAACACCAGTGGCGCAAGCAGTCTTCTGGTCGGAAACTGACGCTGAGGCACGAAAGCGTGGGTAGCAAACAGGATTAGATACCCTGGTAGTCCACGCCGTAAACGATGGATGCTAGATGTTGGTCAATAGATCAGTGTCGCAGCTAACGCATTAAGCATCCCACCTGGGAAGTACGCTCGCAAGGGTG	Bacteria	Bacteroidota	Chlorobia	Chlorobiales	unclassified	unclassified
tpac_16S_v1_asv0000027	1375039	1731	69.6299	0.131528	TACGGAGGGTGCGAGCGTTAATCGGAATTACTGGGCGTAAAGCGTACGCAGGCGGTTTGTTAAGCGAGATGTGAAAGCCCCGGGCTCAACCTGGGAACTGCATTTCGAACTGGCAAACTAGAGTGTGATAGAGGGTGGTAGAATTTCAGGTGTAGCGGTGAAATGCGTAGAGATCTGAAGGAATACCGATGGCGAAGGCAGCCACCTGGGTCAACACTGACGCTCATGTACGAAAGCGTGGGGAGCAAACAGGATTAGATACCCTGGTAGTCCACGCCGTAAACGATGTCTACTAGAAGCTCGGGTCTTCGGACTTGTTTTTCAAAGCTAACGCATTAAGTAGACCGCCTGGGGAGTACGGCCGCAAGGTTA	Bacteria	Proteobacteria	Gammaproteobacteria	Oceanospirillales	Saccharospirillaceae	Oleibacter
tpac_16S_v1_asv0000255	1341367	479	19.2679	0.128307	TACAGGGGTGGCAAGCGTTGTCCGGATTTACTGGGTGTAAAGGGTGCGCAGGCGGAATAATAAGTCGGGGGTTAAATCCATGTGCTCAACACATGCACGGCTTCCGATACTGTTATTCTAGAGTGTCGAAGAGGAAGATGGAATTTCCGGTGTAACGGTGGAATGTGTAGATATCGGAAAGAACACCAGTGGCGAAGGCAGTCTTCTGGTCGACAACTGACGCTCAGGCACGAAAGCGTGGGGAGCGAACAGGATTAGATACCCTGGTAGTCCACGCCGTAAACGATGAATACTAGATGTTGGTCATACGTGATCAGTGTCGCAGCTAACGCATTAAGTATTCCACCTGGGAAGTACGCTCGCAAGAGTG	Bacteria	Bacteroidota	Chlorobia	Chlorobiales	Chlorobiaceae	Prosthecochloris
tpac_16S_v1_asv0000059	1327397	1552	62.4296	0.126971	TACGGAGGGTGCGAGCGTTAATCGGAATTACTGGGCGTAAAGCGCATGCAGGTGGTTAGTTAAGTCAGATGTGAAAGCCCGGGGCTCAACCTCGGAATTGCATTTGAAACTGGCTGACTAGAGTACTGTAGAGGGGGGTAGAATTTCAGGTGTAGCGGTGAAATGCGTAGAGATCTGAAGGAATACCGGTGGCGAAGGCGGCCCCCTGGACAGATACTGACACTCAGATGCGAAAGCGTGGGGAGCAAACAGGATTAGATACCCTGGTAGTCCACGCCGTAAACGATGTCTACTTGGAGGTTGTGGCCTTGAGCCGTGGCTTTCGGAGCTAACGCGTTAAGTAGACCGCCTGGGGAGTACGGTCGCAAGATTA	Bacteria	Proteobacteria	Gammaproteobacteria	Vibrionales	Vibrionaceae	Vibrio
tpac_16S_v1_asv0000316	1283609	1465	58.93	0.122782	TACGGAGGGGGCAAGCGTTGTTCGGAATTACTGGGCGTAAAGGGCGCGTAGGCGGACTATCAAGTCAGAGGTGAAAGCCCCGGGCTCAACCTGGGAACTGCCTTTGAAACTGATAGACTAGAGTCCGGAAGAGGATAGCGGAATTCCCAGTGTAGAGGTGAAATTCGTAGATATTGGGAAGAACACCAGTGGCGAAGGCGGCTATCTGGTCCGGTACTGACGCTGAGGCGCGAAAGCGTGGGGAGCAAACAGGATTAGATACCCTGGTAGTCCACGCCGTAAACGATGTGTGCTAGCCGTTGGGGGACCTAGTTCCTCGGTGGCGCCGCTAACGCTTTAAGCACACCGCCTGGGGAGTACGGCCGCAAGGTTA	Bacteria	Proteobacteria	Alphaproteobacteria	Kiloniellales	Kiloniellaceae	Tistlia
tpac_16S_v1_asv0000372	1283509	581	23.3709	0.122773	TACGGAGGGTGCGAGCGTTAATCGGAATTACTGGGCGTAAAGCGTGCGTAGGCGGCTATTTAAGTTGGATGTGAAAGCCCCGGGCTTAACCTGGGAACTGCATCCAAAACTGAGTGGCTAGAGTGCGAGAGAGGAGTGTGGAATTTCCTGTGTAGCGGTGAAATGCGTAGATATAGGAAGGAACACCAGTGGCGAAGGCGACACTCTGGCTTGACACTGACGCTGAGGTACGAAAGCGTGGGGAGCAAACAGGATTAGATACCCTGGTAGTCCACGCCGTAAACGATGTCTACTAGTTGTCGGTGGTCTTGTACTGCTGGTAACGCAGCTAACGCGATAAGTAGACCGCCTGGGGAGTACGGCCGCAAGGTTA	Bacteria	Proteobacteria	Gammaproteobacteria	Oceanospirillales	Endozoicomonadaceae	Endozoicomonas
tpac_16S_v1_asv0000374	1270402	107	4.3041	0.121519	CACGTAAGGTGCGAGCGTTGTTCGGAATTATTGGGCGTAAAGGGCTCGTAGGCGGCCTGCCAAGTCTCTCGTGAAAGACCGGGGCTCAACCCTGGGAACGCGAGGGAAACTGGTAAGCTGGAATCTTGGAAGGGGTACTGGAATTCCTAGTGTAGGGGTGAAATCTGTTGATATTAGGAAGAACACCGGAGGCGAAGGCGAGTACCTGGCTGAAGATTGACGCTGATGAGCGAAAGCGTAGGGAGCGAACAGGATTAGATACCCTGGTAGTCTACGCCGTAAACGATGTGCACTTGATGGTGGGACCGTTCGGTTTCACTGTCGGAGCTAACGCATTAAGTGCACCGCCTGGGGAGTACGCCGGCAACGGTT	Bacteria	Spirochaetota	Spirochaetia	Spirochaetales	Spirochaetaceae	Spirochaeta 2
tpac_16S_v1_asv0000377	1263481	101	4.06275	0.120857	TACGGAGGGTGCGAGCGTTAATCGGAATTACTGGGCGTAAAGCGCGCGTAGGTGGTTTGTTAAGTCGGATGTGAAAGCCCCGGGCTCAACCTGGGAATTGCACCCGATACTGTCAAGCTAGAGTGCGAGAGAGGGAGGTAGAATTCCACGTGTAGCGGTGAAATGCGTAGATATGTGGAGGAATACCAGTGGCGAAGGCGGCCTCCTGGCTCGACACTGACGCTGATGTGCGAAAGCGTGGGTAGCAAACAGGATTAGATACCCTGGTAGTCCACGCCGTAAACGATGTCGACTAGCCGTTGGGGTACTTGATGCCTTGGTGGCGCAGTTAACGCGATAAGTCGACCGCCTGGGGAGTACGGCCGCAAGGTTA	Bacteria	Proteobacteria	Gammaproteobacteria	Cellvibrionales	Halieaceae	Pseudohaliea
tpac_16S_v1_asv0000381	1256545	457	18.3829	0.120193	TACGGAGGGTGCAAGCGTTAATCGGAATTACTGGGCGTAAAGCGCGCGTAGGTGGCTGAGTAAGTCGGATGTGAAAGCCCTGGGCTTAACCTGGGAATTGCATTCGATACTGCTGAGCTAGAGTATGGTAGAGGGAAGTGGAATTTCCGGTGTAGCGGTGAAATGCGTAGAGATCGGAAGGAACACCAGTGGCGAAGGCGACTTCCTGGGCCAATACTGACGCTGAGGTGCGAAAGCGTGGGGAGCAAACAGGATTAGATACCCTGGTAGTCCACGCCGTAAACGATGAGAACTAGATGTCGGGAGGAATTGCCTTTCGATGTCACAGCTAACGCGTTAAGTTCTCCGCCTGGGGAGTACGCCGGCAACGGTA	Bacteria	Proteobacteria	Gammaproteobacteria	unclassified	unclassified	unclassified
tpac_16S_v1_asv0000379	1236727	802	32.2607	0.118298	GACGGAGGAGGCAAGCGTTATCCGGAATTATTGGGCGTAAAGCGTCCGCAGGCGGCTAGTTAAGTCTGCTGTCAAAGCCCGCAGCTCAACTGCGGATCGGCAGTGGAAACTGATTAGCTAGAGTGCGGTAGGGGTAGAGGGAATTCCCGGTGTAGCGGTGAAATGCGTAGATATCGGGAAGAACACCAGTGGCGAAGGCGCTCTACTGGGCCGCGACTGACGCTGAGGGACGAAAGCTAGGGGAGCGAAAGGGATTAGATACCCCTGTAGTCCTAGCTGTAAACGATGGACACTAGGTGTTGGCCGTATCGACCCGGTCAGTACCGAAGCTAACGCGTTAAGTGTCCCGCCTGGGGAGTACGCACGCAAGTGTG	Bacteria	Cyanobacteria	Cyanobacteriia	Phormidesmiales	Nodosilineaceae	unclassified
tpac_16S_v1_asv0000392	1230573	428	17.2164	0.117709	TACGGAGGGTGCGAGCGTTAATCGGAATTACTGGGCGTAAAGCGCGCGTAGGCGGATAATTAAGTCAGCTGTGAAAGCCCCGGGCTCAACCTGGGAACTGCAGTTGATACTGGTTATCTAGAGTACAGTAGAGGGTGGTGGAATTTCCTGTGTAGCGGTGAAATGCGTAGATATGGGAAGGAACATCAGTGGCGAAGGCGGCCACCTGGACTGATACTGACGCTGAGGTGCGAAAGCGTGGGGAGCGAACAGGATTAGATACCCTGGTAGTCCACGCCGTAAACGATGTCAACTAGCCGTTGGGGGACTTGATCCTTTAGTGGCGCAGCAAACGCAATAAGTTGACCGCCTGGGGAGTACGGCCGCAAGGTTA	Bacteria	Proteobacteria	Gammaproteobacteria	Cellvibrionales	Porticoccaceae	Porticoccus
tpac_16S_v1_asv0000351	1205502	628	25.2615	0.115311	CACGTAGAGGGCAAGCGTTGTCCGGAATTACTGGGCGTAAAGGGTACGCAGGTGGGAGGAAAAGTCAAGTGTGAAAGGTATCGGCTTAACCGATACAGAGCAATTGAAACTATCCTTCTTGAGGGCAGGAGAGGAGAGCGGAATTCCTGGTGTAGCGGTGGAATGCGTAGATATCAGGAAGAACACCGGTGGCGAAGGCGGCTCTCTGGCCTGCAACTGACGCTGAGGTACGAAAGCTGGGGGAGCAAACGGGATTAGATACCCCGGTAGTCCCAGCTGTAAACGATGGACACTAGGTGTTGGTGGTTCGAATCCATCAGTGCCGGAGTTAACGCGATAAGTGACCCGCCTGGGGAGTACGGTCGCAAGACTG	Bacteria	Halanaerobiaeota	Halanaerobiia	Halanaerobiales	Halanaerobiaceae	Halanaerobium
tpac_16S_v1_asv0000415	1176738	121	4.86726	0.11256	TACGAAGGGAGCTAGCGTTGTTCGGAATTACTGGGCGTAAAGAGCGTGTAGGCGGATTGACAAGTTAGGGGTGAAATCCCAAGGCTCAACCTTGGAACTGCCTTTAATACTGTCAGTCTAGAGTATGTGAGGGGATAGTGGAACACCTAGTGTAGAGGTGAAATTCGTAGATATTAGGTGGAACACCAGTGGCGAAGGCGACTATCTGGCACATTACTGACGCTGAGACGCGAAAGCGTGGGTAGCAAACAGGATTAGATACCCTGGTAGTCCACGCCGTAAACTATGTGTGCTAGTTGTCGGGAACTTTCTCGGTAACGCAGCTAACGCATTAAGCACACCGCCTGGGGAGTACGGTCGCAAGATTA	Bacteria	Proteobacteria	Alphaproteobacteria	unclassified	unclassified	unclassified
tpac_16S_v1_asv0000416	1170492	210	8.4473	0.111962	TACGGAGGGTGCGAGCGTTATTCGGAATCATTGGGTTTAAAGGGTTCGTAGGCGGGTTGATAAGTCAGGGGTGAAAAGCTACAGCTTAACTGTGGTCGTGCCTTTGATACTGTTGGTCTTGAGTTATATTGAAGTAAGTAGAATATGTAGTGTAGCGGTGAAATGCTTAGATATTACATAGAATACCGATTGCGAAGGCAGCTTACTAATTATATACTGACGCTGATGAACGAGAGCGTGGGTAGCGAAAGGGATTAGATACCCCTGTAGTCCACGCTGTAAACGATGGACACTGGTTGTTGGGCTTTATGTTCAGTGATTAAGCGAAAGTGATAAGTGTCCCACCTGGGGAGTACGGTCGCAAGGCTT	Bacteria	Bacteroidota	Bacteroidia	Flavobacteriales	Flavobacteriaceae	Maritimimonas
tpac_16S_v1_asv0000021	1156621	1769	71.1585	0.110635	TACGGAGGGTGCGAGCGTTAATCGGAATTACTGGGCGTAAAGCGCACGCAGGCGGTTTGTTAAGCTAGATGTGAAAGCCCCGGGCTCAACCTGGGATGGTCATTTAGAACTGGCAGACTAGAGTCTTGGAGAGGGGAGTGGAATTCCAGGTGTAGCGGTGAAATGCGTAGATATCTGGAGGAACATCAGTGGCGAAGGCGACTCCCTGGCCAAAGACTGACGCTCATGTGCGAAAGTGTGGGTAGCGAACAGGATTAGATACCCTGGTAGTCCACACCGTAAACGCTGTCTACTAGCTGTGTGTGCCTTTAAGGCGTGCGTAGCGAAGCTAACGCGCTAAGTAGACCGCCTGGGGAGTACGGCCGCAAGGTTA	Bacteria	Proteobacteria	Gammaproteobacteria	Alteromonadales	Alteromonadaceae	unclassified
tpac_16S_v1_asv0000427	1131892	139	5.59131	0.10827	TACGGAGGGGGCTAGCGTTGTTCGGAATTACTGGGCGTAAAGCGCGTGCAGGCGGAACGGTCAGTCGGAGGTGAAAGCCCGGGGCTCAACCCCGGAACTGCCTTCGATACTGCCGTTCTCGAGGTCGGAAGAGGTGAGTGGAATTCCCAGTGTAGAGGTGGAATTCGTAGATATTGGGAAGAACACCAGCGGCGAAGGCGGCTCACTGGTCCGAATCTGACGCTCAGACGCGAAAGTGTGGGGAGCAAACAGGATTAGATACCCTGGTAGTCCACACCCTAAACGATGGATGCTAACTGTCGGGCGATTTATCGCTCGGTGGCGCAGCTAACGCGGTAAGCATCCCGCCTGGGGAGTACGGCCGCAAGGTTA	Bacteria	Proteobacteria	Alphaproteobacteria	unclassified	unclassified	unclassified
tpac_16S_v1_asv0000329	1121478	715	28.7611	0.107274	TACGGAGGGTGCGAGCGTTAATCGGAATTACTGGGCGTAAAGGGTTCGTAGGTGGTGAGATAAGTCAGATGTGAAAGCCCTGGGCTTAACCTGGGAGTTGCATATGAAACTGTTTGACTAGAGTTTGGTAGAGGATTGGGGAATTTCCAGTGTAGCGGTGAAATGCGTAGAGATTGGGAAGAACATCGATGGCGAAGGCAACAATCTGGACCTGAACTGACACTGAGGGACGAAAGCGTGGGTAGCAAACAGGATTAGATACCCTGGTAGTCCACGCTGTAAACGATGAGTACTAGCTGTTGGTCCTGGTGTAAAAGGATTAGTGGCGCAGCTAACGCGCTAAGTACTCCGCCTGGGGACTACGGCCGCAAGGTTA	Bacteria	Proteobacteria	Gammaproteobacteria	Francisellales	Francisellaceae	unclassified
tpac_16S_v1_asv0000032	1116331	1757	70.6758	0.106781	TACGGAGGGTGCGAGCGTTAATCGGAATTACTGGGCGTAAAGCGCACGCAGGCGGTTTGTTAAGCTAGATGTGAAAGCCCCGGGCTCAACCTGGGATGGTCATTTAGAACTGGCAGACTAGAGTCTTGGAGAGGGGAGTGGAATTCCAGGTGTAGCGGTGAAATGCGTAGATATCTGGAGGAACATCAGTGGCGAAGGCGACTCCCTGGCCAAAGACTGACGCTCATGTGCGAAAGTGTGGGTAGCGAACAGGATTAGATACCCTGGTAGTCCACACCGTAAACGCTGTCTACTAGCTGTGTGTGTCTTTAAGACGTGCGTAGCGAAGCTAACGCGCTAAGTAGACCGCCTGGGGAGTACGGCCGCAAGGTTA	Bacteria	Proteobacteria	Gammaproteobacteria	Alteromonadales	Alteromonadaceae	Alteromonas
tpac_16S_v1_asv0000370	1105630	537	21.601	0.105758	CACGTAGAGGGCAAGCGTTGTCCGGAATTACTGGGCGTAAAGGGTACGCAGGTGGGAGGAAAAGTCAAGTGTGAAAGGTATCGGCTTAACCGATACAGTGCAATTGAAACTATCCTTCTTGAGGGCAGGAGAGGAGAGCGGAATTCCTGGTGTAGCGGTGGAATGCGTAGATATCAGGAAGAACACCGGTGGCGAAGGCGGCTCTCTGGCCTGCAACTGACGCTGAGGTACGAAAGCTGGGGGAGCAAACGGGATTAGATACCCCGGTAGTCCCAGCTGTAAACGATGGACACTAGGTGTTGGTGGTTCGAATCCATCAGTGCCGGAGTTAACGCGATAAGTGACCCGCCTGGGGAGTACGGTCGCAAGACTG	Bacteria	Halanaerobiaeota	Halanaerobiia	Halanaerobiales	Halanaerobiaceae	Halanaerobium
tpac_16S_v1_asv0000055	1090921	1323	53.218	0.104351	TACGGAGGGTGCGAGCGTTAATCGGAATTACTGGGCGTAAAGCGCATGCAGGCGGCCTGTTAAGTCAGATGTGAAAGCCCGGGGCTTAACCTCGGAATTGCATTTGAAACTGGCAGGCTAGAGTCTTGTAGAGGGGGGTAGAATTTCAGGTGTAGCGGTGAAATGCGTAGAGATCTGAAGGAATACCAGTGGCGAAGGCGGCCCCCTGGACAAAGACTGACGCTCAGATGCGAAAGCGTGGGGAGCAAACAGGATTAGATACCCTGGTAGTCCACGCCGTAAACGATGTCTACTTGGAGGTTGTGGCCTTGAGCCGTGGCTTTCGGAGCTAACGCGTTAAGTAGACCGCCTGGGGAGTACGGTCGCAAGATTA	Bacteria	Proteobacteria	Gammaproteobacteria	Vibrionales	Vibrionaceae	Photobacterium
tpac_16S_v1_asv0000446	1086498	619	24.8994	0.103928	TACGGAGGGGGCAAGCGTTGTTCGGAATTACTGGGCGTAAAGGGCGCGTAGGCGGATCGACAAGTCAGGGGTGAAAGGCCTGGGCTCAACCCGGGAACTGCCTTTGAAACTGTGGGTCTCGAGTCCGGAAGAGGATGGCGGAATTCCCAGTGTAGAGGTGAAATTCGTAGATATTGGGAAGAACACCGGTGGCGAAGGCGGCCATCTGGTCCGGGACTGACGCTGAGGCGCGAAAGCGTGGGGAGCAAACAGGATTAGATACCCTGGTAGTCCACGCCGTAAACGATGTCTGCTAGCCGTTGGGGCAGTTACTGCTTCGGTGGCGCAGCTAACGCGTTAAGCAGACCGCCTGGGGAGTACGGCCGCAAGGTTA	Bacteria	Proteobacteria	Alphaproteobacteria	Kiloniellales	Kiloniellaceae	Pelagibius
tpac_16S_v1_asv0000448	1086143	269	10.8206	0.103894	TACGGAGGGTGCAAGCGTTAATCGGAATTACTGGGCGTAAAGCGCGCGTAGGCGGATGTTTAAGTCGGATGTGAAAGCCCTGGGCTCAACCTAGGAACTGCATCCGATACTGGGCATCTAGAGTACGATAGAGGGTGGTAGAATTTCTTGTGTAGCGGTGAAATGCGTAGATATAAGAAGGAATACCAGTGGCGAAGGCGGCCACCTGGATCGATACTGACGCTGAGGTGCGAAAGCGTGGGGAGCAAACAGGATTAGATACCCTGGTAGTCCACGCCGTAAACGATGTCTACTAGCCGTTGGGAGACTTGTTTTCTTAGTGGTGCAGCTAACGCGATAAGTAGACCGCCTGGGGAGTACGGCCGCAAGGTTA	Bacteria	Proteobacteria	Gammaproteobacteria	Cellvibrionales	Spongiibacteraceae	BD1-7 clade
tpac_16S_v1_asv0000434	1084206	247	9.93564	0.103708	CACGTATGGGGCGAGCGTTGTTCGGAATTATTGGGCGTAAAGGGCGCGTAGGCGGATATACAAGTCTGGTGGAAAAGACCGTGGCTCAACCACGGGAATGCACTGGAAACTGTAGGTCTTGAATCCTTGAGGGGGAACTGGAATTCCTGGTGTAGGGGTGAAATCTGTAGAGATCAGGAAGAACACCGGTGGCGAAGGCGAGTTCCTGGCAAGTGATTGACGCTGAGGCGCGAAAGCGTGGGGAGCGAACAGGATTAGATACCCTGGTAGTCCACGCCGTAAACGATGTGCACTAGGCGTTGGGGTGTTGAAACCTCGGTGCCGGAGCTAACGTGGTAAGTGCACCGCCTGGGGAGTATGCCGGCAACGGTG	Bacteria	Spirochaetota	Spirochaetia	Spirochaetales	Spirochaetaceae	Spirochaeta 2
tpac_16S_v1_asv0000435	1080073	1235	49.6782	0.103313	TACGGAGGGGGCAAGCGTTGTTCGGAATTACTGGGCGTAAAGGGCGCGTAGGCGGCCGGTCGCGTCAGGCGTGAAAGCCCCGGGCTCAACCTGGGAACTGCGCTTGATACGGGCTGGCTTGAGATCGGAAGAGGAGTGTGGAATTCCCAGTGTAGAGGTGAAATTCGTAGATATTGGGAAGAACACCAGTGGCGAAGGCGGCACTCTGGTCCGTATCTGACGCTGAGGCGCGAAAGCGTGGGGAGCAAACAGGATTAGATACCCTGGTAGTCCACGCCGTAAACGATGTGCGCTAGCCGTCGGGCAGCATGCTGTTCGGTGGCGCAGCTAACGCATTAAGCGCACCGCCTGGGGAGTACGGCCGCAAGGTTA	Bacteria	Proteobacteria	Alphaproteobacteria	unclassified	unclassified	unclassified
tpac_16S_v1_asv0000011	1065842	1854	74.5776	0.101952	TACGGAGGGTGCGAGCGTTAATCGGAATTACTGGGCGTAAAGCGCATGCAGGTGGTTTGTTAAGTCAGATGTGAAAGCCCGGGGCTCAACCTCGGAATTGCATTTGAAACTGGCAGACTAGAGTACTGTAGAGGGGGGTAGAATTTCAGGTGTAGCGGTGAAATGCGTAGAGATCTGAAGGAATACCGGTGGCGAAGGCGGCCCCCTGGACAGATACTGACACTCAGATGCGAAAGCGTGGGGAGCAAACAGGATTAGATACCCTGGTAGTCCACGCCGTAAACGATGTCTACTTGGAGGTTGTGGCCTTGAGCCGTGGCTTTCGGAGCTAACGCGTTAAGTAGACCGCCTGGGGAGTACGGTCGCAAGATTA	Bacteria	Proteobacteria	Gammaproteobacteria	Vibrionales	Vibrionaceae	unclassified
tpac_16S_v1_asv0000441	1051678	133	5.34996	0.100597	TACGGAGGGTGCAAGCGTTATTCGGAATCATTGGGTTTAAAGGGTTCGTAGGCGGGCTGATAAGTCAGTGGTGAAAAGCTACAGCTTAACTGTAGTCGTGCCTTTGATACTGTTGGTCTTGAGTTATATTGAAGTAAGTAGAATATGTAGTGTAGCGGTGAAATGCTTAGATATTACATAGAATACCGATTGCGAAGGCAGCTTACTAATTATATACTGACGCTGATGAACGAGAGCTTGGGTAGCGAAAGGGATTAGATACCCCTGTAGTCCACGCTGTAAACGATGGACACTAGTTGTTGGGTTTTATGTTCAGTGACTAAGCGAAAGTGATAAGTGTCCCACCTGGGGAGTACGGTCGCAAGGCTG	Bacteria	Bacteroidota	Bacteroidia	Flavobacteriales	Flavobacteriaceae	Maritimimonas
tpac_16S_v1_asv0000466	1044628	660	26.5487	0.0999227	GACGGAGGATGCAAGCGTTATCCGGAATTATTGGGCGTAAAGCGTCCGTAGGCGGCTTTTTAAGTCAGTTGTTAAAGACTGCAGCTCAACTGTGGGAGAGCAACTGAAACTGGGGAGCTAGAGTATGGTAGGGGTAGAGGGAATTCCTAGTGTAGCGGTGAAATGCGTAGATATTAGGAAGAACACCAGTGGCGAAGGCGCTCTACTGGGCCAAGACTGACGCTGATGGACGAAAGCTAGGGGAGCGAAAGGGATTAGATACCCCTGTAGTCCTAGCTGTAAACGATGGATACTAGGTGTTGTGCGTATCGACCCGTGCAGTACCGAAGCAAACGCGTTAAGTATCCCGCCTGGGGAGTACGCACGCAAGTGTG	Bacteria	Cyanobacteria	Cyanobacteriia	Phormidesmiales	Phormidesmiaceae	Acrophormium PCC-7375
tpac_16S_v1_asv0000445	1037430	700	28.1577	0.0992342	TACGGAGGGTGCAAGCGTTGTCCGGATTTATTGGGTTTAAAGGGTGCGTAGGCGGTTATTTAAGTCAGTGGTGAAAACCCTGAGCTCAACTGAGGGCTTGCCATTGATACTGGGTAACTTGATTACCGTATAGGTAGGCGGAATTTATGGTGTAGCGGTGAAATGCATAGATACCATAAAGAACACCGATAGCGAAGGCAGCTTACTGGACGGTAAATGACGCTGATGCACGAAAGCGTGGGTAGCGAACGGGATTAGATACCCCGGTAGTCCACGCTGTAAACGATGATCACTCGATGTGTGCGATAGACAGTACGCGTCCAAGCGAAAGCGTTAAGTGATCCACCTGGGGAGTACGACCGCAAGGTTG	Bacteria	Bacteroidota	Bacteroidia	Cytophagales	unclassified	unclassified
tpac_16S_v1_asv0000476	1025984	647	26.0257	0.0981393	TACGGAGGGGGCTAGCGTTGTTCGGAATTACTGGGCGTAAAGGGCGCGTAGGCGGAATATCAAGTCAGAGGTGAAAGGCCTGGGCTCAACCTGGGAACGGCCTTTGAAACTGGTCTTCTAGAGTCCGGAAGAGGATGGCGGAATTCCCAGTGTAGAGGTGAAATTCGTAGATATTGGGAAGAACACCGGTGGCGAAGGCGGCCATCTGGTCCGGTACTGACGCTGAGGCGCGAAAGCGTGGGGAGCAAACAGGATTAGATACCCTGGTAGTCCACGCCGTAAACGATGTGTGCTAGCCGTTGGGGCAGTTACTGTCTCCGTGGCGCAGTTAACGCGTTAAGCACACCGCCTGGGGAGTACGGCCGCAAGGTTA	Bacteria	Proteobacteria	Alphaproteobacteria	Kiloniellales	Kiloniellaceae	unclassified
tpac_16S_v1_asv0000460	1019811	1251	50.3218	0.0975489	TACGGAGGGGGCAAGCGTTGTTCGGAATTACTGGGCGTAAAGGGCGTGTAGGCGGGATATCAAGTTAGGGGTGAAAGGCCTGGGCTCAACCTGGGAACTGCCTCTAAAACTGATAACCTAGAGTTCGGGAGAGGATAGCGGAATTCCTAGTGTAGAGGTGAAATTCGTAGATATTAGGAAGAACACCGGTGGCGAAGGCGGCTATCTGGCCCGATACTGACGCTGAGGCGCGAAAGCGTGGGGAGCAAACAGGATTAGATACCCTGGTAGTCCACGCTGTAAACGATGTGTGCTAGCCGTTGGGGCACGTGGTGTCTCGGTGGCGCAGCTAACGCTTTAAGCACACCGCCTGGGGAGTACGGTCGCAAGATTA	Bacteria	Proteobacteria	Alphaproteobacteria	Kiloniellales	Kiloniellaceae	Pelagibius
tpac_16S_v1_asv0000217	1007585	585	23.5318	0.0963794	TACGGAGGGTGCGAGCGTTAATCGGAATTACTGGGCGTAAAGCGTACGCAGGCGGTTTGTTAAGCGAGATGTGAAAGCCCCGGGCTCAACCTGGGAACTGCATTTCGAACTGGCAAACTAGAGTGTGATAGAGGGTGGTAGAATTTCAGGTGTAGCGGTGAAATGCGTAGAGATCTGAAGGAATACCGATGGCGAAGGCAGCCACCTGGGTCAACACTGACGCTCATGTACGAAAGCGTGGGGAGCAAACAGGATTAGATACCCTGGTAGTCCACGCCGTAAACGATGTCTACTAGAAGCTCGGAGCCTCGGCTCTGTTTTTCAAAGCTAACGCATTAAGTAGACCGCCTGGGGAGTACGGCCGCAAGGTTA	Bacteria	Proteobacteria	Gammaproteobacteria	Alteromonadales	Pseudoalteromonadaceae	Pseudoalteromonas
tpac_16S_v1_asv0000009	999686	1992	80.1287	0.0956238	TACGGGAGTGGCAAGCGTTATCCGGAATTATTGGGCGTAAAGCGTCCGCAGGCGGCCCTTCAAGTCTGCTGTTAAAAAGTGGAGCTTAACTCCATCATGGCAGTGGAAACTGTTGGGCTTGAGTGTGGTAGGGGCAGAGGGAATTCCCGGTGTAGCGGTGAAATGCGTAGATATCGGGAAGAACACCAGTGGCGAAGGCGCTCTGCTGGGCCATCACTGACGCTCATGGACGAAAGCCAGGGGAGCGAAAGGGATTAGATACCCCTGTAGTCCTGGCCGTAAACGATGAACACTAGGTGTCGGGGGAATCGACCCCCTCGGTGTCGTAGCCAACGCGTTAAGTGTTCCGCCTGGGGAGTACGCACGCAAGTGTG	Bacteria	Cyanobacteria	Cyanobacteriia	Synechococcales	Cyanobiaceae	Synechococcus CC9902
tpac_16S_v1_asv0000492	996717	448	18.0209	0.0953398	TACGGAGGGTGCAAGCGTTGTCCGGATTTATTGGGTTTAAAGGGTGCGTAGGCGGTTATTTAAGTCAGTGGTGAAAACCCTGAGCTCAACTGAGGGCTTGCCATTGATACTGGGTAACTTGATTACCGTATAGGTAGGCGGAATTTATGGTGTAGCGGTGAAATGCATAGATACCATAAAGAACACCGATAGCGAAGGCAGCTTACTGGACGGTTAGTGACGCTGATGCACGAAAGCGTGGGTAGCGAACGGGATTAGATACCCCGGTAGTCCACGCTGTAAACGATGATCACTCGATGTGTGCGATATACAGTACGCGTCCAAGCGAAAGCGTTAAGTGATCCACCTGGGGAGTACGACCGCAAGGTTG	Bacteria	Bacteroidota	Bacteroidia	Cytophagales	unclassified	unclassified
tpac_16S_v1_asv0000503	984511	171	6.87852	0.0941723	CACGTATGGGGCGAGCGTTGTTCGGAATTATTGGGCGTAAAGGGCGCGTAGGCGGATGTACAAGTCTGGTGGAAAAGACCGTGGCTCAACCACGGGGATGCACTGGAAACTGTAGGTCTTGAATCCTTGAGGGGGAACTGGAATTCCTGGTGTAGGGGTGAAATCTGTAGAGATCAGGAAGAACACCGGTGGCGAAGGCGAGTTCCTGGCAAGTGATTGACGCTGAGGCGCGAAAGCGTGGGGAGCGAACAGGATTAGATACCCTGGTAGTCCACGCCGTAAACGATGTGCACTAGGCGTTGGGGTGTTGAAACCTCGGTGCCGGAGCTAACGTGGTAAGTGCACCGCCTGGGGAGTATGCCGGCAACGGTG	Bacteria	Spirochaetota	Spirochaetia	Spirochaetales	Spirochaetaceae	Spirochaeta 2
tpac_16S_v1_asv0000482	984419	516	20.7562	0.0941635	TACGGAGGGTCCGAGCGTTATCCGGAATCATTGGGTTTAAAGGGTCCGTAGGCGGGCCTGTAAGTCAGAGGTGAAAGGCCACGGCTCAACCGTGGGACTGCCTTTGATACTGCAGGTCTTGAGTCATGGTGGGGTTGCCGGAACATGTGGTGTAGCGGTGAAATGCATAGATATCACATAGAACACCGATCGCGAAGGCAGGTGGCCAACCATGTACTGACGCTGATGGACGAAAGCGTGGGGAGCGAACGGGATTAGATACCCCGGTAGTCCACGCCGTAAACGATGGACACTAGCTGTGGGGACTTCGGTCTCCGTGGCCAAGCGAAAGTGATAAGTGTCCCACCTGGGGAGTACGTTCGCAAGAATG	Bacteria	Bacteroidota	Bacteroidia	Flavobacteriales	Flavobacteriaceae	Muricauda
tpac_16S_v1_asv0000506	979727	49	1.97104	0.0937147	TACGGAGGGTGCGAGCGTTAATCGGAATTACTGGGCGTAAAGCGTGCGTAGGCGGCCTGTTAAGTTGGATGTGAAAGCCCCGGGCTTAACCTGGGAACGGCATCCAAAACTGAGAGGCTCGAGTGCGGAAGAGGAGTGTGGAATTTCCTGTGTAGCGGTGAAATGCGTAGATATAGGAAAGAACACCAGTGGCGAAGGCGACACTCTGGTCTGACACTGACGCTGAGGTACGAAAGCGTGGGGAGCAAACAGGATTAGATACCCTGGTAGTCCACGCCGTAAACGATGTCGACTAGTTGTCGGGACTCTTGCAGTCTTGGTAACGCAGCTAACGCGATAAGTCGACCGCCTGGGGAGTACGGCCGCAAGGTTA	Bacteria	Proteobacteria	Gammaproteobacteria	Oceanospirillales	Endozoicomonadaceae	Endozoicomonas
tpac_16S_v1_asv0000498	945477	800	32.1802	0.0904385	TACGGAGGATGCAAGCGTTATCCGGAATGATTGGGCGTAAAGCGTCCGCAGGTGGTTATGCAAGTTTACTGTTAAAGAGTGAAGCTTAACTTCATAAGGGCCGTAGAAACTGCATGACTAGAGTGCGTTCGGGGCAGAGGGAATTCCTGGTGTAGCGGTGAAATGCGTAGATATCAGGAAGAACACCGGTGGCGAAAGCGCTCTGCTAGGCCGCAACTGACACTGAGGGACGAAAGCTAAGGGAGCGAATGGGATTAGATACCCCAGTAGTCTTAGCCGTAAACGATGGATACTAGGCGTTGCTTGTATCGACCCGAGCAGTGCCGTAGCTAACGCGTTAAGTATCCCGCCTGGGGAGTACGCACGCAAGTGTG	Bacteria	Cyanobacteria	Cyanobacteriia	Cyanobacteriales	Nostocaceae	Mastigocoleus BC008
tpac_16S_v1_asv0000534	930737	285	11.4642	0.0890286	TACATAGGTGGCAAGCGTTATCCGGAATTATTGGGCGTAAAGAGTGCGCGGACGGTTTAGCAAGTTTAAGGTTAAATACTAAGGCTCAACCTTAGTTCGCCTTAAAAACTGTTAGACTAGAATATAGAGGAAGTTGATGGAATTCCATATGTAGTGGTGGAATACGTAAATATATGGAGGAACACCAGAGGCGAAGGCGGTCAACTAATCTATCATTGACGTTTAGGCACGAAAGCGTGGGGAGCAAATAGGATTAGATACCCTAGTAGTCCACGCTGTAAACGATGAGTACTAGTTGTCAGCATTATGTTGGTAACGCAGCTAACGCATTAAGTACTCCGCCTGAGTAGTATGCTCGCAAGAGTG	Bacteria	Firmicutes	unclassified	unclassified	unclassified	unclassified
tpac_16S_v1_asv0000530	902321	531	21.3596	0.0863105	TACGAAAGGGGCTAGCGTTGTTCGGAATCACTGGGCGTAAAGGGCACGCAGGCGGTTTTGTCGGTCAGAGGTGAAAGCCCGGGGCTCAACCCCGGAACGGCCTTTGATACTGCAAGACTAGAGACTAGGAGAGGGTGGTGGAATTCCCAGTGTAGAGGTGAAATTCGTAGATATTGGGAGGAACACCGGAGGCGAAGGCGGCCACCTGGACTAGATCTGACGCTCAGGTGCGAAAGCGTGGGGAGCCAACAGGATTAGATACCCTGGTAGTCCACGCCGTAAACGATGAGTGCTAGTTGTCGGGATTTCGGTTTCGGTGACGCAGCTAACGCATTAAGCACTCCGCCTGGGGAGTACGGTCGCAAGATTA	Bacteria	Proteobacteria	Alphaproteobacteria	Rhodospirillales	Thalassospiraceae	Thalassospira
tpac_16S_v1_asv0000550	899872	234	9.41271	0.0860762	TACAGGGGTGGCAAGCGTTGTCCGGATTTACTGGGTGTAAAGGGTGCGCAGGCGGAAAAATAAGTCGGGGGTTAAATCCATGTGCTCAACACATGACGTGCTTCCGATACTGTTATTCTAGAGTGTCGAAGAGGAAGATGGAATTTCCGGTGTAACGGTGGAATGTGTAGATATCGGAAAGAACACCAGTGGCGAAGGCAGTCTTCTGGTCGACAACTGACGCTCAGGCACGAAAGCGTGGGGAGCGAACAGGATTAGATACCCTGGTAGTCCACGCCGTAAACGATGAATACTAGATGTTGGTCATACGTGATCAGTGTCGCAGCTAACGCATTAAGTATTCCACCTGGGAAGTACGCTCGCAAGAGTG	Bacteria	Bacteroidota	Chlorobia	Chlorobiales	Chlorobiaceae	Prosthecochloris
tpac_16S_v1_asv0000541	898669	655	26.3475	0.0859612	CACGGGGGGCGCAAGCGTTATTCGGAATTATTGGGCGTAAAGGGCGCGTAGGCGGTCTTATCGGTCAGATGTGAAAGCCCGGGGCTCAACCCCGGACGTGCATTTGAAACAGTAAGACTTGAGTACGGGAGAGGAAAGCGGAATTCCTGGTGTAGAGGTGAAATTCGTAGATATCAGGAGGAACACCGATGGCGAAGGCAGCTTTCTGGACCGATACTGACGCTGAGGCGCGAAGGCGTGGGTAGCGAACGGGATTAGATACCCCGGTAGTCCACGCAGTAAACGATGTACACTAGGTGTAGGGGATATTAAAATCCGCTGTGCCCAAGCTAACGCATTAAGTGTACCGCCTGGGGAGTACGGTCGCAAGACTA	Bacteria	Desulfobacterota	Desulfobacteria	Desulfobacterales	Desulfobacteraceae	Desulfobacter
tpac_16S_v1_asv0000547	897879	382	15.366	0.0858856	CACGAAAGGGGCAAGCGTTGTTCGGAATCACTGGGCGTAAAGGGCACGCAGGCGGCCCGGCCAGTCAGGGGTGAAAGCCCGGGGCTCAACCTCGGAACGGCCTTTGATACTGTCGGGCTTGAGACCGGAAGAGGGTGGTGGAATTCCCAATGTAGAGGTGAAATTCGTAGATATTGGGAGGAACACCGGCGGCGAAGGCGGCCACCTGGTCCGGATCTGACGCTCAGGTGCGAAAGCGTGGGGAGCGAACAGGATTAGATACCCTGGTAGTCCACGCCGTAAACGATGAGTGCTAGCTGTCGGGGGCTTGTCCCTCGGTGGCGGAGCTAACGCATTAAGCACTCCGCCTGGGGAGTACGGCCGCAAGGTTA	Bacteria	Proteobacteria	Alphaproteobacteria	unclassified	unclassified	unclassified
tpac_16S_v1_asv0000511	888912	1155	46.4602	0.0850279	CACGTAAGGGGCAAGCGTTGTTCGGAATCATTGGGCGTAAAGGGCGCGTAGGCGGTTTTGCAAGTCTGGTGTTAAACCCCTCGGCTTAACTGAGGAGGAGCGCTGGAAACGGTAAGACTTGAGTAGCGTAGGGGTACCTGGAATTCCTAGTGTAGGGGTGAAATCTGTAGATATTAGGAAGAACACCTGTGGCGAAGGCGAGGTACTGGGCGCAAACTGACGCTGAGGCGCGAAAGTGTGGGGAGCGAACAGGATTAGATACCCTGGTAGTCCACACCGTAAACGATGTACACTAGGTGCTGGGAAGTATTTCAGTGCCGAAGCAAACGCGATAAGTGTACCGCCTGGGGAGTATGCTCGCAAGGGTG	Bacteria	Spirochaetota	Spirochaetia	Spirochaetales	Spirochaetaceae	Sediminispirochaeta
tpac_16S_v1_asv0000518	886998	642	25.8246	0.0848448	TACGGAGGGGGCAAGCGTTGTTCGGATTTACTGGGCGTAAAGGGCGCGTAGGCGGATGATCAAGTCAGAGGTGAAAGGCCCGGGCTCAACCTGGGACGTGCCTTTGAAACTGATTGTCTTGAGTGCGGGAGAGGGTGACGGAATTCCCAGTGTAGAGGTGAAATTCGTAGATATTGGGAAGAACACCGGTGGCGAAGGCGGTCACCTGGCCCGCAACTGACGCTGAGGCGCGAAAGCGTGGGGAGCAAACAGGATTAGATACCCTGGTAGTCCACGCCGTAAACGATGTGCGCTAGCCGTTGGGGCTCCTAGAGTCTCGGTGGCGCAGTTAACGCGTTAAGCGCACCGCCTGGGGAGTACGGCCGCAAGGTTA	Bacteria	Proteobacteria	Alphaproteobacteria	Kiloniellales	Fodinicurvataceae	Fodinicurvata
tpac_16S_v1_asv0000559	852141	808	32.502	0.0815106	TACGGAGGGTGCAAGCGTTATCCGGATTTACTGGGTTTAAAGGGTGCGTAGGCGGCTTTTTAAGTCAGTGGTGAAAGCCTAGCGCTCAACGCTAGAAAGGCCATTGATACTGGAGAGCTTGAGTCAAGAAGAGGTAAGCAGAATTTATGGTGTAGCAGTGAAATGCTTAGATACCATGAAGAATACCAATAGCGAAGGCAGCTTACTGGTCTTGAACTGACGCTGAGGCACGAAAGCGTGGGGAGCAAACAGGATTAGATACCCTGGTAGTCCACGCTGTAAACGATGATCACTCGATATACACGCTAGCCGTGTGTGTCTGAGCGAAAGCATTAAGTGATCCACCTGGGAAGTACGCTCGCAAGAGTG	Bacteria	Bacteroidota	Bacteroidia	Cytophagales	Amoebophilaceae	Candidatus Amoebophilus
tpac_16S_v1_asv0000572	841085	226	9.09091	0.080453	TACGGAGGGGGCTAGCGTTGTTCGGAATTACTGGGCGTAAAGCGCGCGTAGGCTGATTACTTAGTCAGGGGTGAAATCCCAGAGCTCAACTCTGGAACTGCCTTTGATACTGGTAATCTAGAGGTCGAGAGAGGTGAGTGGAATTCCGAGTGTAGAGGTGGAATTCGTAGATATTCGGAGGAACACCAGTGGCGAAGGCGGCTCACTGGATCGATACTGACGCTGAGGTGCGAAAGTGTGGGGAGCAAACAGGATTAGATACCCTGGTAGTCCACACCGTAAACGATGAATGCCAGATGTCGGGCGGCTTGCTGCCCGGTGTCGCACCTAACGGATTAAGCATTCCGCCTGGGGAGTACGGTCGCAAGATTA	Bacteria	Proteobacteria	Alphaproteobacteria	Rhodobacterales	Rhodobacteraceae	Roseobacter clade NAC11-7 lineage
tpac_16S_v1_asv0000595	834482	584	23.4916	0.0798214	TACGAAGGGGGCGAGCGTTGTTCGGAATTACTGGGCGTAAAGGGCGCGTAGGCGGCGCGTTGCGTCAGAGGTGAAAGCCCCGGGCTCAACCTGGGAACGGCCTTTGATACGGGCGTGCTAGAATCCAAGAGAGGGTGGTGGAATTCCCAGTGTAGAGGTGAAATTCGTAGATATTGGGAAGAACACCGGTGGCGAAGGCGGCCACCTGGCTTGGTATTGACGCTGAGGCGCGAAAGCGTGGGGAGCGAACAGGATTAGATACCCTGGTAGTCCACGCCGTAAACGATGTGCGCTAGCCGTCGGGCAGCATGCTGTTCGGTGGCGCAAGCTAACGCGTTAAGCGCACCGCCTGGGGAGTACGGCCGCAAGGTTA	Bacteria	Proteobacteria	Alphaproteobacteria	Azospirillales	Inquilinaceae	Inquilinus
tpac_16S_v1_asv0000569	832834	1026	41.2711	0.0796638	GACGGAGGGGGCTAGCGTTGTTCGGAATTACTGGGCGTAAAGCGCGCGTAGGCGGTTTGCCAAGTTGAGGGTGAAATCCCGGGGCTCAACCCCGGAACTGCCTTCAAAACTGGCCGACTTGAGTCCGGAAGAGGAGAGTGGAATTCCCAGTGTAGAGGTGAAATTCGTAGATATTGGGAAGAACACCGGTGGCGAAGGCGACTCTCTGGTCCGGTACTGACGCTGAGGTGCGAAAGCGTGGGGAGCAAACAGGATTAGATACCCTGGTAGTCCACGCCGTAAACGATGAGTGCTAGACGTTGGGTGGCTTGCCACTGAGTGTCGCAGCTAACGCATTAAGCACTCCGCCTGGGGAGTACGGCCGCAAGGTTA	Bacteria	Proteobacteria	Alphaproteobacteria	unclassified	unclassified	unclassified
tpac_16S_v1_asv0000080	823514	1372	55.1891	0.0787723	TACGGAGGGTGCGAGCGTTAATCGGAATTACTGGGCGTAAAGCGCATGCAGGTGGTTTGTTAAGTCAGATGTGAAAGCCCGGGGCTCAACCTCGGAACTGCATTTGAAACTGGCAAACTAGAGTACTGTAGAGGGGGGTAGAATTTCAGGTGTAGCGGTGAAATGCGTAGAGATCTGAAGGAATACCAGTGGCGAAGGCGGCCCCCTGGACAGATACTGACACTCAGATGCGAAAGCGTGGGGAGCAAACAGGATTAGATACCCTGGTAGTCCACGCCGTAAACGATGTCTACTTGGAGGTTGTGGCCTTGAGCCGTGGCTTTCGGAGCTAACGCGTTAAGTAGACCGCCTGGGGAGTACGGTCGCAAGATTA	Bacteria	Proteobacteria	Gammaproteobacteria	Vibrionales	Vibrionaceae	Vibrio
tpac_16S_v1_asv0000601	822337	594	23.8938	0.0786597	CACGGGGGGTGCAAGCGTTACTCGGAATCATTGGGCGTAAAGGGCGCGCAGGCGGCCTGGTTAGTCAGATGTGAAAGCCCGGGGCTCAACCCCGGAAGTGCATTTGATACTGCCAGGCTTGAGTATGGGAGAGGAAAGTGGAATTCCTGGTGTAGAGGTGAAATTCGTAGATATCAGGAGGAACACCGGTGGCGAAGGCGACTTTCTGGACCAATACTGACGCTGAGGCGCGAAGGCGTGGGGAGCAAACAGGATTAGATACCCTGGTAGTCCACGCAGTAAACGTTGTTCACTAGGTGTAGCGGGTATTGACCCCTGCTGTGCCGCAGCTAACGCATTAAGTGAACCGCCTGGGGAGTACGGCCGCAAGGCTA	Bacteria	Desulfobacterota	Desulfobacteria	Desulfobacterales	Desulfosarcinaceae	Desulfatitalea
tpac_16S_v1_asv0000604	820464	194	7.8037	0.0784805	TACGAAGGGGGCGAGCGTTGTTCGGAATTACTGGGCGTAAAGGGCGCGCAGGCGGCTAATCCAGTCAGGTGTGAAAGCCCTGGGCTTAACCTAGGAACTGCACTTGATACTGATTAGCTAGAAAACGGAAGAGGGCAGTGGAATTCCCAGTGTAGAGGTGAAATTCGTAGATATTGGGAAGAACACCAGTGGCGAAAGCGGCTGCCTGGTCCGATTTTGACGCTGAGGTGCGAAAGCGTGGGTAGCAAACAGGATTAGATACCCTGGTAGTCCACGCCGTAAACGATGAATGCTAGTTGTCGGGAGGTCAACCTCTCGGTAACGCCGCTAACGCATTAAGCATTCCGTCTGGGAAGTACGGTCGCAAGATTA	Bacteria	Proteobacteria	Alphaproteobacteria	unclassified	unclassified	unclassified
tpac_16S_v1_asv0000596	818290	717	28.8415	0.0782726	TACGAGGGGGGCAAGCGTTGTTCGGAATTACTGGGCGTAAAGGGCGCGTAGGCGGTCTGACAAGTCTTCCGTGAAAGCCCACGGCTCAACCGTGGAACTGCGGGGGAAACTGCCAGACTTGAGTCCGGGAGGGGAGAGTGGAATTCCCAGTGTAGCGGTGAAATGCGCAGATATTGGGAGGAACACCGGAGGCGAAGGCGTCTCTCTGGACCGGTACTGACGCTGAGGCGCGAAAGCCAGGGGAGCGAACGGGATTAGATACCCCGGTAGTCCTGGCCGTAAACGATGAGCACTGGATGTGGCGGGTATTGACCCCTGCCGTGTCGGCGCTAACGCATTAAGTGCTCCGCCTGGGGAGTACGGTCGCAAGGCTG	Bacteria	Acidobacteriota	Vicinamibacteria	Subgroup 9	unclassified	unclassified
tpac_16S_v1_asv0000607	817111	127	5.10861	0.0781598	TACGGAGGGTGCAAGCGTTAATCGGAATTACTGGGCGTAAAGCGTGCGTAGGCGGCCTTTTAAGTTGAATGTGAAAGCCCCGGGCTTAACCTGGGAACGGCATCCAAAACTGGGAGGCTCGAGTGCGGAAGAGGGGTGTGGAATTTCCTGTGTAGCGGTGAAATGCGTAGATATAGGAAAGAACACCAGTGGCGAAGGCGACACTCTGGTCTGACACTGACGCTGAGGTACGAAAGCGTGGGGAGCAAACAGGATTAGATACCCTGGTAGTCCACGCCGTAAACGATGTCGACTAGTTGTCGGGACTCTTGCAGTCTTGGTAACGCAGCTAACGCGATAAGTCGACCGCCTGGGGAGTACGGCCGCAAGGTTA	Bacteria	Proteobacteria	Gammaproteobacteria	Oceanospirillales	Endozoicomonadaceae	Endozoicomonas
tpac_16S_v1_asv0000609	812662	136	5.47064	0.0777343	TACGGAGGGTGCGAGCGTTAATCGGAATTACTGGGCGTAAAGCGCGCGTAGGCGGTCTGGTCAGTCGGATGTGAAAGCCCCGGGCTTAACCCGGGAACTGCGTTCGATACTGCCAGACTGGAGTATGTTAGAGGAAAGCGGAATTCCCGGTGTAGCGGTGAAATGCGTAGATATCGGGAGGAACATCAGTGGCGAAGGCGGCTTTCTGGAACAATACTGACGCTGAGGCGCGAAAGCGTGGGGAGCAAACAGGATTAGATACCCTGGTAGTCCACGCCCTAAACGATGTCAACCAGCCGTTGGGTTCATTTAAGGATTCAGTGGCGCAGCTAACGCGTTAAGTTGACCGCCTGGGGAGTACGGCCGCAAGGTTA	Bacteria	Proteobacteria	Gammaproteobacteria	unclassified	unclassified	unclassified
tpac_16S_v1_asv0000616	805851	146	5.87289	0.0770828	CACGTATGGGGCGAGCGTTGTTCGGAATTATTGGGCGTAAAGGGCGCGTAGGCGGATAGACAAGTCTGGTGGAAAAGACCGTGGCTCAACCACGGGAATGCACTGGAAACTGTAAGTCTTGAATCCTTGAGGGGGAACTGGAATTCCTGGTGTAGGGGTGAAATCTGTAGAGATCAGGAAGAACACCGGTGGCGAAGGCGAGTTCCTGGCAAGTGATTGACGCTGAGGCGCGAAAGCGTGGGGAGCGAACAGGATTAGATACCCTGGTAGTCCACGCCGTAAACGATGTGCACTAGGCGTTGGGGTGTTGAAACCTCAGTGCCGGAGCTAACGTGGTAAGTGCACCGCCTGGGGAGTATGCCGGCAACGGTG	Bacteria	Spirochaetota	Spirochaetia	Spirochaetales	Spirochaetaceae	Spirochaeta 2
tpac_16S_v1_asv0000606	802995	417	16.7739	0.0768096	TACGGAGGGTGCAAGCGTTAATCGGAATTACTGGGCGTAAAGCGTGCGTAGGCGGCCTTTTAAGTTGGATGTGAAAGCCCCGGGCTCAACCTGGGAACGGCATCCAAAACTGAGAGGCTCGAGTGCGGAAGAGGAGTGTGGAATTTCCTGTGTAGCGGTGAAATGCGTAGATATAGGAAAGAACACCAGTGGCGAAGGCGACACTCTGGTCTGACACTGACGCTGAGGTACGAAAGCGTGGGGAGCAAACAGGATTAGATACCCTGGTAGTCCACGCCGTAAACGATGTCTACTAGTTGTCGGGACTCTCGCAGTCTTGGTAACGCAGCTAACGCGATAAGTAGACCGCCTGGGGAGTACGGCCGCAAGGTTA	Bacteria	Proteobacteria	Gammaproteobacteria	Oceanospirillales	Endozoicomonadaceae	Endozoicomonas
tpac_16S_v1_asv0000536	796925	780	31.3757	0.0762289	TACGGAGGGTGCAAGCGTTATCCGGATTTATTGGGTTTAAAGGGTGCGTAGGCGGAATATTAAGTCAGTGGTGAAATCCTGCGGCTCAACCGTAGAACTGCCATTGATACTGATATTCTTGAATGCAGTTGAGGTAGGCGGAATGTGTAATGTAGCGGTGAAATGCTTAGATATTACACAGAACACCGATTGCGAAGGCAGCTTGCTAAACTGTGATTGACGCTGATGCACGAAAGCGTGGGGAGCGAACAGGATTAGATACCCTGGTAGTCCACGCTGTAAACGATGATCACTCGTTGTTTGCGATATATTGTAAGCGACTGAGCGAAAGCATTAAGTGATCCACCTGGGGAGTACGTCGGCAACGATG	Bacteria	Bacteroidota	Bacteroidia	Bacteroidales	unclassified	unclassified
tpac_16S_v1_asv0000633	782998	663	26.6693	0.0748968	TACGGAGGGTCCGAGCGTTATCCGGAATCATTGGGTTTAAAGGGTCCGTAGGTGGGCCTATAAGTCAGAGGTGAAAGGCCACGGCTCAACCGTGGGACTGCCTTTGATACTGTAGGTCTTGAGTTACAGTGGGGTTGCCGGAACATGTGGTGTAGCGGTGAAATGCATAGATATCACATAGAACACCGATCGCGAAGGCAGGTGGCCAACTGTATACTGACACTGATGGACGAAAGCGTGGGGAGCGAACGGGATTAGATACCCCGGTAGTCCACGCCGTAAACGATGGACACTAGCTGTGGGGCCTTTGGGCTCCGTGGCCAAGCGAAAGTGATAAGTGTCCCACCTGGGGAGTACGTTCGCAAGAATG	Bacteria	Bacteroidota	Bacteroidia	Flavobacteriales	Flavobacteriaceae	Muricauda
tpac_16S_v1_asv0000613	778943	536	21.5607	0.0745089	TACGAAGGGTGCAAGCGTTGTTCGGAATTACTGGGCGTAAAGGGCGTGTAGGCTGACTGGAAAGATAGGGGTGAAAGCCATGGGCTCAACCTGTGAACTGCCTTTATAACTTCCAGTCTAGAATTCGAGAGAGGGTGGCGGAATTCCTAGTGTAGAGGTGAAATTCGTAGATATTAGGAAGAACACCAGTGGCGAAGGCGGCCACCTGGCTCGATATTGACGCTGAGGCGCGAAAGCGTGGGGAGCAAACAGGATTAGATACCCTGGTAGTCCACGCCGTAAACGATGTGAACTAGTCGTCGGGGCTTTTTAGTCTCGGTGACGCAGCTAACGCATTAAGTTCACCGCCTGGGGAGTACGGTCGCAAGATTA	Bacteria	Proteobacteria	Alphaproteobacteria	Kiloniellales	Kiloniellaceae	Kiloniella
tpac_16S_v1_asv0000651	767061	177	7.11987	0.0733723	TACGGAGGGGGTTAGCGTTGTTCGGAATTACTGGGCGTAAAGCGCGTGTAGGCGGAACGATCAGTCGGAGGTGAAATCCCGGGGCTCAACCCCGGAACTGCCTTCGATACTATCGTTCTAGAGGTCGGAAGAGGTGAGTGGAATTCCCAGTGTAGAGGTGGAATTCGTAGATATTGGGAAGAACACCAGAGGCGAAGGCGACTCACTGGTCCGATACTGACGCTCAGACGCGAAAGTGTGGGGAGCAAACAGGATTAGATACCCTGGTAGTCCACACCCTAAACGATGGATGCTAACTGTCGGGCGATACAATCGCTCGGTGGCGCAGCTAACGCGGTAAGCATCCCGCCTGGGGAGTACGGCCGCAAGGTTA	Bacteria	Proteobacteria	Alphaproteobacteria	unclassified	unclassified	unclassified
tpac_16S_v1_asv0000650	764806	331	13.3146	0.0731566	TACGGAGGGTGCAAGCGTTAATCGGAATTACTGGGCGTAAAGCGTGCGTAGGCGGCCATTTAAGTTGGATGTGAAAGCCCCGGGCTCAACCTGGGAACTGCATCCAAAACTGGGTGGCTAGAGTGCGGAAGAGGAGTGTGGAATTTCCTGTGTAGCGGTGAAATGCGTAGATATAGGAAGGAACACCAGTGGCGAAGGCGACACTCTGGTCTGACACTGACGCTGAGGTACGAAAGCGTGGGGAGCAAACAGGATTAGATACCCTGGTAGTCCACGCCGTAAACGATGTCTACTAGTCGTCGGGGCTCTTGCAGCTTTGGTGACGCAGCTAACGCGATAAGTAGACCGCCTGGGGAGTACGGCCGCAAGGTTA	Bacteria	Proteobacteria	Gammaproteobacteria	Oceanospirillales	Endozoicomonadaceae	Endozoicomonas
tpac_16S_v1_asv0000646	733508	427	17.1762	0.0701629	GACGGAGGGGGCAAGCGTTGTCCGGACTCACTGGGCGTAAAGGGCGCGCAGGCGGGACGGAGCGTCGGCGCTGAAAGCGCCCGGCTTAACCGGGCGAGGCGCGTCGATACGACCGACCTGGAGGCAGGCAGAGGGTGGCGGAATTCCGGGTGTAGTGGTGAAATGCGTAGAGATCCGGAGGAACGCCTGTGGCGCAAGCGGCCACCTGGGCCTGACCTGACGCTGAGGCGCGAAAGCGTGGGGAGCGAACCGGATTAGATACCCGGGTAGTCCACGCAGTAAACGATGTCGGCTCGGTGTGCGGCAGGGATACACCCCCTGCGGCGTGCCTAAGCTTACGCGGTAAGCCGACCGCCTGGGGACTACGAGCGCAAGCTTA	Bacteria	Chloroflexi	Chloroflexia	Chloroflexales	Chloroflexaceae	unclassified
tpac_16S_v1_asv0000674	726533	178	7.1601	0.0694957	CACGTATGGGGCGAGCGTTGTTCGGAATTATTGGGCGTAAAGGGCGCGTAGGCGGATCGACAAGTCTGGTGGAAAAGACCGTGGCTCAACCACGGGGATGCACTGGAAACTGTAAGTCTTGAATCCTTGAGGGGGAACTGGAATTCCTGGTGTAGGGGTGAAATCTGTAGAGATCAGGAAGAACACCGGTGGCGAAGGCGAGTTCCTGGCAAGTGATTGACGCTGAGGCGCGAAAGCGTGGGGAGCGAACAGGATTAGATACCCTGGTAGTCCACGCCGTAAACGATGTGCACTAGGCGTTGGGGTGTTGAAACCTCGGTGCCGGAGCTAACGTGGTAAGTGCACCGCCTGGGGAGTATGCCGGCAACGGTG	Bacteria	Spirochaetota	Spirochaetia	Spirochaetales	Spirochaetaceae	Spirochaeta 2
tpac_16S_v1_asv0000005	724083	501	20.1529	0.0692613	TACGGAGGGAGCTAGCGTTGTTCGGAATTACTGGGCGTAAAGCGCACGTAGGCGGCTATTCAAGTCAGAGGTGAAAGCCCGGGGCTCAACCCCGGAACTGCCTTTGAAACTAGATAGCTTGAATCCAGGAGAGGTGAGTGGAATTCCGAGTGTAGAGGTGAAATTCGTAGATATTCGGAAGAACACCAGTGGCGAAGGCGGCTCACTGGACTGGTATTGACGCTGAGGTGCGAAAGCGTGGGGAGCAAACAGGATTAGATACCCTGGTAGTCCACGCCGTAAACGATGATAACTAGCTGTCAGGGCACATGGTGTTTTGGTGGCGCAGCTAACGCATTAAGTTATCCGCCTGGGGAGTACGGTCGCAAGATTA	Bacteria	Proteobacteria	Alphaproteobacteria	Sphingomonadales	Sphingomonadaceae	Sphingobium
tpac_16S_v1_asv0000677	723128	134	5.39019	0.06917	CACGTATGGGGCGAGCGTTGTTCGGAATTATTGGGCGTAAAGGGCGCGTAGGCGGATGGACAAGTCTGGTGGAAAAGACCGTGGCTCAACCACGGGGATGCACTGGAAACTGTAGGTCTTGAATCCTTGAGGGGGAACTGGAATTCCTGGTGTAGGGGTGAAATCTGTAGAGATCAGGAAGAACACCGGTGGCGAAGGCGAGTTCCTGGCAAGTGATTGACGCTGAGGCGCGAAAGCGTGGGGAGCGAACAGGATTAGATACCCTGGTAGTCCACGCCGTAAACGATGTGCACTAGGCGTTGGGGTGTTGAAACCTCGGTGCCGGAGCTAACGTGGTAAGTGCACCGCCTGGGGAGTATGCCGGCAACGGTG	Bacteria	Spirochaetota	Spirochaetia	Spirochaetales	Spirochaetaceae	unclassified
tpac_16S_v1_asv0000673	716957	667	26.8302	0.0685797	TACGGAGGGGGCAAGCGTTGTTCGGATTTACTGGGCGTAAAGGGCGCGTAGGCGGATGATCAAGTCAGAGGTGAAAGGCCCGGGCTCAACCTGGGACGTGCCTTTGAAACTGATTGTCTTGAGTGCGGAAGAGGGTGACGGAATTCCCAGTGTAGAGGTGAAATTCGTAGATATTGGGAAGAACACCGGTGGCGAAGGCGGTCACCTGGTCCGCAACTGACGCTGAGGCGCGAAAGCGTGGGGAGCAAACAGGATTAGATACCCTGGTAGTCCACGCCGTAAACGATGTGCGCTAGCCGTTGGGGCTCGTAGAGTCTCGGTGGCGCAGTTAACGCGTTAAGCGCACCGCCTGGGGAGTACGGCCGCAAGGTTA	Bacteria	Proteobacteria	Alphaproteobacteria	Kiloniellales	Fodinicurvataceae	Fodinicurvata
tpac_16S_v1_asv0000680	715206	840	33.7892	0.0684122	TACGGAGGGTGCAAGCGTTAATCGGAATTACTGGGCGTAAAGCGCGCGTAGGCGGTTTTGTAAGTCGGATGTGAAAGCCCAGGGCTTAACCTTGGAATTGCATTCGATACTGCAGAACTAGAGTATGGTAGAGGGAAGTGGAATTTCCGGTGTAGCGGTGAAATGCGTAGATATCGGAAGGAACACCAGTGGCGAAGGCGACTTCCTGGGCCAATACTGACGCTGAGGTGCGAAAGCGTGGGGAGCAAACAGGATTAGATACCCTGGTAGTCCACGCCGTAAACGATGAGAACTAGATGTCGGGAGGATCTGCCTTTCGGTGTCGCAGCTAACGCGTTAAGTTCTCCGCCTGGGGAGTACGCCGGCAACGGTA	Bacteria	Proteobacteria	Gammaproteobacteria	Steroidobacterales	Woeseiaceae	Woeseia
tpac_16S_v1_asv0000690	708420	382	15.366	0.0677631	TACGGAGGGTCCGAGCGTTATCCGGAATCATTGGGTTTAAAGGGTCCGTAGGCGGGCCTGTAAGTCAGAGGTGAAAGGCCACGGCTCAACCGTGGGACTGCCTTTGATACTGCAGGTCTTGAGTCATGGTGGGGTTGCCGGAACATGTGGTGTAGCGGTGAAATGCATAGATATCACATAGAACACCGATCGCGAAGGCAGGTGGCCAACCATGGACTGACGCTGATGGACGAAAGCGTGGGGAGCGAACGGGATTAGATACCCCGGTAGTCCACGCCGTAAACGATGGACACTAGCTGTGGGGACTTCGGTCTCCGTGGCCAAGCGAAAGTGATAAGTGTCCCACCTGGGGAGTACGTTCGCAAGAATG	Bacteria	Bacteroidota	Bacteroidia	Flavobacteriales	Flavobacteriaceae	Muricauda
tpac_16S_v1_asv0000657	695666	833	33.5076	0.0665431	TACGGAGGGGGCTAGCGTTGTTCGGAATCACTGGGCGTAAAGCGCGCGTAGGCGGACTGGTCAGTTGGGGGTGAAAGCCCAAGGCTCAACCTTGGAACTGCCCTCAATACTACCAGTCTTGAGTCCGGGAGAGGTGAGTGGAATTCCTAGTGTAGAGGTGAAATTCGTAGATATTAGGAAGAACACCAGTGGCGAAGGCGGCTCACTGGCCCGGTACTGACGCTGAGGTGCGAAAGCGTGGGGAGCAAACAGGATTAGATACCCTGGTAGTCCACGCCGTAAACGATGAATGCTAGCCGTCGGTCGGCATGCCGTTCGGTGGCGCAGCTAACGCATTAAGCATTCCGCCTGGGGAGTACGGTCGCAAGATTA	Bacteria	Proteobacteria	Alphaproteobacteria	Rhizobiales	unclassified	unclassified
tpac_16S_v1_asv0000488	695647	1125	45.2534	0.0665413	TACGGAGGGGGCAAGCGTTGTTCGGAATTACTGGGCGTAAAGGGCGCGTAGGCGGAATATCAAGTTAGGGGTGAAAGGCCTGGGCTCAACCTAGGAACGGCCTCTAAAACTGATAATCTAGAGTCCGGAAGAGGATGGCGGAATTCCTAGTGTAGAGGTGAAATTCGTAGATATTAGGAAGAACACCGGTGGCGAAGGCGGCCATCTGGTCCGGTACTGACGCTGAGGCGCGAAAGCGTGGGGAGCAAACAGGATTAGATACCCTGGTAGTCCACGCCGTAAACGATGTGTGCTAGCCGTTGGGGCACTTAGTGTCTCGGTGGCGCAGCTAACGCGTTAAGCACACCGCCTGGGGAGTACGGTCGCAAGATTA	Bacteria	Proteobacteria	Alphaproteobacteria	Kiloniellales	Kiloniellaceae	Pelagibius
tpac_16S_v1_asv0000713	683395	166	6.67739	0.0653694	TACGGAGGGGGCTAGCGTTGTTCGGAATTACTGGGCGTAAAGCGCGTGCAGGCGGAACGGTCAGTCGGAGGTGAAAGCCCGGGGCTCAACCCCGGAACTGCCTTCGATACTGCCGTTCTAGAGGTCGGAAGAGGTGAGTGGAATTCCCAGTGTAGAGGTGGAATTCGTAGATATTGGGAAGAACACCAGCGGCGAAGGCGGCTCACTGGTCCGAATCTGACGCTCAGACGCGAAAGTGTGGGGAGCAAACAGGATTAGATACCCTGGTAGTCCACACCCTAAACGATGGATGCTAACTGTCGGGCGATTTATCGCTCGGTGGCGCAGCTAACGCGGTAAGCATCCCGCCTGGGGAGTACGGCCGCAAGGTTA	Bacteria	Proteobacteria	Alphaproteobacteria	unclassified	unclassified	unclassified
tpac_16S_v1_asv0000726	669469	258	10.3781	0.0640373	TACGGAGGGTGCAAGCGTTATCCGGAATCACTGGGTTTAAAGGGTGCGTAGGCGGCGCTATAAGTCAGAGGTGAAAGGCCAGGGCTCAACCGTGGGACTGCCTTTGATACTGTAGTGCTTGAAACAGGCTGAGGTCGGCGGAATGAGTCATGTAGCGGTGAAATGCATAGATATGACTTAGAACACCAATTGCGAAGGCAGCTGGCTAGACCTGGATTGACGCTGAGGCACGAAAGCGTGGGTAGCGAACAGGATTAGATACCCTGGTAGTCCACGCCCTAAACGATGCTCACTCGACGTGTGGATTTAGTTTGCGCGTCCAAGCGAAAGCGTTAAGTGAGCCACCTGGGGAGTACGTCGGCAACGATG	Bacteria	Bacteroidota	Bacteroidia	Chitinophagales	Saprospiraceae	unclassified
tpac_16S_v1_asv0000701	662652	617	24.819	0.0633852	TACGAAGGGGGCTAGCGTTGTTCGGAATTACTGGGCGTAAAGCGCACGTAGGCGGGTCGTTAAGTCAGGGGTGAAATCCCGGAGCTCAACTCCGGAACTGCCCTTGATACTGGCGATCTTGAGTTCGAGAGAGGTGAGTGGAATTCCGAGTGTAGAGGTGAAATTCGTAGATATTCGGAGGAACACCAGTGGCGAAGGCGGCTCACTGGCTCGATACTGACGCTGAGGTGCGAAAGCGTGGGGAGCAAACAGGATTAGATACCCTGGTAGTCCACGCCGTAAACGATGAATGCTAGCCGTCGGTCAGCATGCTGTTCGGTGGCGCAGTTAACGCATTAAGCATTCCGCCTGGGGAGTACGGTCGCAAGATTA	Bacteria	Proteobacteria	Alphaproteobacteria	Rhizobiales	Rhizobiaceae	Cohaesibacter
tpac_16S_v1_asv0000737	658328	239	9.61384	0.0629716	TACAGGGGTGGCAAGCGTTGTCCGGATTTACTGGGTGTAAAGGGTGCGCAGGCGGAATAGCAAGTCGGGGGTTAAATCCATGTGCTCAACACATGCATGGCTTCCGATACTGCTTTTCTAGAGTGTCGAAGAGGAAGATGGAATTTCCGGTGTAACGGTGGAATGTGTAGATATCGGAAAGAACACCAGTGGCGAAGGCAGTCTTCTGGTCGACAACTGACGCTCAGGCACGAAAGCGTGGGGAGCGAACAGGATTAGATACCCTGGTAGTCCACGCCGTAAACGATGAATACTAGATGTTGGTCATTCGTGATCAGTGTCGCAGCTAACGCGTTAAGTATTCCACCTGGGAAGTACGCTCGCAAGAGTG	Bacteria	Bacteroidota	Chlorobia	Chlorobiales	Chlorobiaceae	Prosthecochloris
tpac_16S_v1_asv0000741	657938	67	2.69509	0.0629343	CACGTATGGGGCGAGCGTTGTTCGGAATTATTGGGCGTAAAGGGCGCGTAGGCGGATATACAAGTCTGGTGGAAAAGACCGTGGCTCAACCACGGGGATGCACTGGAAACTGTAGGTCTTGAATCCTTGAGGGGGAACTGGAATTCCTGGTGTAGGGGTGAAATCTGTAGAGATCAGGAAGAACACCGGTGGCGAAGGCGAGTTCCTGGCAAGTGATTGACGCTGAGGCGCGAAAGCGTGGGGAGCGAACAGGATTAGATACCCTGGTAGTCCACGCCGTAAACGATGTGCACTAGGCGTTGGGGTGTTGAAACCTCGGTGCCGGAGCTAACGTGGTAAGTGCACCGCCTGGGGAGTATGCCGGCAACGGTG	Bacteria	Spirochaetota	Spirochaetia	Spirochaetales	Spirochaetaceae	Spirochaeta 2
tpac_16S_v1_asv0000723	657769	147	5.91311	0.0629181	TACATAGGTGGCAAGCGTTATCCGGATTTATTGGGCGTAAAGCGTGCGTAGACGGTTTAATAAGTTTGAGGTTAAAACCTGGGGCTCAACCCCAGTGCGCCTCAAAAACTATTAGACTAGAATGTAGGAGAAGTTGATGGAATTTCATATGTAGTGGTGGAATACGTAGATATATGAAGGAACACCAGCGGCGAAGGCGGTCAACTAGCCTATAATTGACGTTTTAGCACGAAAGCGTGGGGAGCAAATAGGATTAGATACCCTAGTAGTCCACGCTGTAAACGATGAGTACTAGGTGTCGGCCTGGCCGGTGCCGCAGCTAACGCATTAAGTACTCCGCCTGAGTAGTATGCTCGCAAGAGTT	Bacteria	Firmicutes	Bacilli	unclassified	unclassified	unclassified
tpac_16S_v1_asv0000704	656777	937	37.6911	0.0628233	TACGAAGGGGGCTAGCGTTGTTCGGATTTACTGGGCGTAAAGCGCACGTAGGCGGATCGTTAAGTGAGGGGTGAAATCCCGGGGCTCAACCCCGGAACTGCCTTTCATACTGGCGATCTGGAGTTCGAGAGAGGTGAGTGGAATTCCGAGTGTAGAGGTGAAATTCGTAGATATTCGGAGGAACACCAGTGGCGAAGGCGGCTCACTGGCTCGATACTGACGCTGAGGTGCGAAAGCGTGGGGAGCAAACAGGATTAGATACCCTGGTAGTCCACGCCGTAAACGATGAATGTTAGCCGTCGGGCAGTATACTGTTCGGTGGCGCAGCTAACGCATTAAACATTCCGCCTGGGGAGTACGGTCGCAAGATTA	Bacteria	Proteobacteria	Alphaproteobacteria	Rhizobiales	Rhizobiaceae	unclassified
tpac_16S_v1_asv0000744	654385	77	3.09735	0.0625944	CACGTAAGGTGCGAGCGTTGTTCGGAATTATTGGGCGTAAAGGGCTCGTAGGCGGCCTGCCAAGTCTCTCGTGAAAGACCGGGGCTCAACCCTGGGAACGCGAAGGAAACTGGCAGGCTGGAATCTTGGAAGGGGTACTGGAATTCCTGGTGTAGGGGTGAAATCTGTTGATATTAGGAAGAACACCGGAGGCGAAGGCGAGTACCTGGCCGAAGATTGACGCTGATGAGCGAAAGCGTAGGGAGCGAACAGGATTAGATACCCTGGTAGTCTACGCCGTAAACGATGTGCACTTGATGGTGGGACCGTTCGGTTTCACTGTCGGAGCTAACGCATTAAGTGCACCGCCTGGGGAGTACGCCGGCAACGGTT	Bacteria	Spirochaetota	Spirochaetia	Spirochaetales	Spirochaetaceae	Spirochaeta 2
tpac_16S_v1_asv0000718	648707	632	25.4224	0.0620513	TACGGAGGGTGCAAGCGTTGTCCGGATTTATTGGGTTTAAAGGGTGCGTAGGCGGTTTATTAAGTCAGTGGTGAAAGCCCCCAGCTCAACTGGGGAATTGCCATTGAAACTGGTAGACTTGAGTACAGACGAGGTAGGCGGAATTTATGGTGTAGCGGTGAAATGCATAGATACCATAAAGAACCCCGATAGCGAAGGCAGCTTACTAGACTGTAACTGACGCTGAGGCACGAAAGCGTGGGGAGCGAACAGGATTAGATACCCTGGTAGTCCACGCAGTAAACGATGATGACTCGATGTGTGCGATATATTGTACGCGTCTTAGCGAAAGCGTTAAGTCATCCACCTGGGGAGTACGCTCGCAAGAGTG	Bacteria	Bacteroidota	Bacteroidia	Cytophagales	Cyclobacteriaceae	Fulvivirga
tpac_16S_v1_asv0000754	646706	686	27.5945	0.0618599	TACGGAGGGAGCTAGCGTTGTTCGGAATGACTGGGCGTAAAGCGCGCGTAGGCGGATAGACAAGTTGGGGGTGAAAGCCCGGGGCTCAACCCCGGAACTGCCCTCAAAACTGTCTGTCTAGAATCCTGGAGAGGTGAGCGGAATTCCTAGTGTAGAGGTGAAATTCGTAGATATTAGGAAGAACACCAGTGGCGAAGGCGGCTCACTGGCCAGGTATTGACGCTGAGGTGCGAAAGCGTGGGGAGCGAACAGGATTAGATACCCTGGTAGTCCACGCCGTAAACGATGGGTGCTAGGTGTCGGGCAGCATGCTGTTCGGTGCCGCAGCTAACGCGTTAAGCACCCCGCCTGGGGAGTACGGTCGCAAGATTA	Bacteria	Proteobacteria	Alphaproteobacteria	Kordiimonadales	Kordiimonadales Incertae Sedis	Eilatimonas
tpac_16S_v1_asv0000635	646551	860	34.5937	0.0618451	TACGAAAGGGGCTAGCGTTGTTCGGAATTACTGGGCGTAAAGCGCACGTAGGCGGCCTTGTAAGTTGGGGGTGAAATCCCGGAGCTCAACTCCGGAACTGCCTCCAAAACTACAAAGCTAGAGGATGCGAGAGGATAGTGGAATTCCGAGTGTAGAGGTGAAATTCGTAGATATTCGGAAGAACACCAGTGGCGAAGGCGACTGTCTGGCGCATATCTGACGCTGAGGTGCGAAAGCGTGGGGAGCAAACAGGATTAGATACCCTGGTAGTCCACGCCGTAAACGATGAGGGCTAGTTGTCGGGCGGCATGCCGTTCGGTGACGCAGCTAACGCATTAAGCCCTCCGCCTGGGGAGTACGGTCGCAAGATTA	Bacteria	Proteobacteria	Alphaproteobacteria	Caulobacterales	Parvularculaceae	Marinicaulis
tpac_16S_v1_asv0000762	642839	443	17.8198	0.06149	TACGGAGGGTGCAAGCGTTGTCCGGATTTATTGGGTTTAAAGGGTGCGTAGGCGGTTATTTAAGTCAGTGGTGAAAACCCTGAGCTCAACTGAGGGCTTGCCATTGATACTGGATAACTTGATTACCGTACAGGTAGGCGGAATTTATGGTGTAGCGGTGAAATGCATAGATACCATAAAGAACACCGATAGCGAAGGCAGCTTACTGGAGGGTAAATGACGCTGATGCACGAAAGCGTGGGTAGCGAACGGGATTAGATACCCCGGTAGTCCACGCTGTAAACGATGATCACTCGATGTGTGCGATAGACAGTACGCGTCCAAGCGAAAGCGTTAAGTGATCCACCTGGGGAGTACGACCGCAAGGTTG	Bacteria	Bacteroidota	Bacteroidia	Cytophagales	unclassified	unclassified
tpac_16S_v1_asv0000760	642714	151	6.07401	0.0614781	GACGGAGGGGGTTAGCGTTGTTCGGAATTACTGGGCGTAAAGGGCGCGTAGGCGGATTAGTAAGTTGGGAGTGAAAGCCCGGGGCTTAACCTCGGAACTGCTTTCAAAACTGCTAGTCTTGAGTGAAGTAGGGGGTGATGGAATTCCTAGTGTAGAGGTGAAATTCTTAGATATTAGGAGGAACACCGGTGGCGAAGGCGGTCACCTGGACTTCAACTGACGCTGAGGCGCGAAAGCGTGGGGAGCAAACAGGATTAGATACCCTGGTAGTCCACGCCGTAAACGATGAGTGCTAGATATCGGGAAATTTATTTTTCGGTTTCGTAGCTAACGCATTAAGCACTCCGCCTGGGGACTACGATCGCAAGATTA	Bacteria	Proteobacteria	Alphaproteobacteria	Rickettsiales	Rickettsiaceae	Candidatus Megaira
tpac_16S_v1_asv0000763	639329	461	18.5438	0.0611543	TACGGAGGATGCAAGCGTTATCCGGAATGATTGGGCGTAAAGCGTCTGCAGGTGGCTATGCAAGTCTGCTGTTAAAGAGTGGAGCTCAACTCCATAAGGGCAGTGGAAACTGCGTGACTAGAGTACGTTCGGGGTAGAGGGAATTCCTGGTGTAGCGGTGAAATGCGTAGATATCAGGAAGAACACCGGTGGCGAAAGCGCTCTACTAGGCCGTAACTGACACTGAGAGACGAAAGCTAAGGGAGCGAATGGGATTAGATACCCCAGTAGTCTTAGCCGTAAACGATGGATACTAGGCGTTGCTTGTATCGACCCGAGCAGTGCCGTAGCTAACGCGTTAAGTATCCCGCCTGGGGAGTACGCACGCAAGTGTG	Bacteria	Cyanobacteria	Cyanobacteriia	Cyanobacteriales	Nostocaceae	Mastigocoleus BC008
tpac_16S_v1_asv0000773	634286	362	14.5615	0.0606719	TACGGAGGGTCCGAGCGTTATCCGGAATCATTGGGTTTAAAGGGTCCGTAGGCGGGCATGTAAGTCAGAGGTGAAAGTCTGCGGCTCAACCGTAGAACTGCCTTTGATACTGCATGTCTTGAGTTATGGTGGGGTCGCCGGAACATGTGGTGTAGCGGTGAAATGCATAGATATCACATAGAACACCGATCGCGAAGGCAGGTGGCCAACCATATACTGACGCTGATGGACGAAAGCGTGGGGAGCGAACGGGATTAGATACCCCGGTAGTCCACGCCGTAAACGATGGATACTAGCTGTCGGGCCCTTGGGCTCGGCGGCCAAGCGAAAGTGATAAGTATCCCACCTGGGGAGTACGTTCGCAAGAATG	Bacteria	Bacteroidota	Bacteroidia	Flavobacteriales	Flavobacteriaceae	unclassified
tpac_16S_v1_asv0000752	622526	428	17.2164	0.059547	TACGGAGGATGCAAGCGTTATCCGGAATCATTGGGTTTAAAGGGTCCGTAGGCGGGTTAATAAGTCAGTGGTGAAAGTTTGCCGCTCAACGGTAAAATTGCCATTGATACTGTTAATCTTGAATGATTATGAAGTAGTTAGAATGTGCAGTGTAGCGGTGAAATGCATAGATATTGCACAGAATACCAATTGCGAAGGCAGATTACTAATAATGCATTGACGCTGATGGACGAAAGCGTGGGGAGCGAACAGGATTAGATACCCTGGTAGTCCACGCTGTAAACGATGGTCACTAGCTGTTCGGATTTCGGTCTGAGTGGCTAAGCGAAAGTGATAAGTGACCCACCTGGGGAGTACGTTCGCAAGAATG	Bacteria	Bacteroidota	Bacteroidia	Flavobacteriales	Flavobacteriaceae	Ascidiimonas
tpac_16S_v1_asv0000787	620962	337	13.5559	0.0593974	GACGGAGGATGCAAGCGTTATCCGGAATTATTGGGCGTAAAGCGTCTGCAGGTGGCCATACAAGTCTGCTGTTAAAGCTCGGGGCTCAACTCCGAATCGGCAGTGGAAACTGTGTAGCTAGAGTGCGGTAGGGGTAGAGGGAATTCCCAGTGTAGCGGTGAAATGCGTAGATATTGGGAAGAACACCAGTGGCGAAGGCGCTCTACTGGGCCGCAACTGACACTGAGGGACGAAAGCTAGGGGAGCGAATGGGATTAGATACCCCAGTAGTCCTAGCTGTAAACGATGGATACTAGGTGTTGGCCGTATCGACCCGGTCAGTATCGTAGCTAACGCGTTAAGTATCCCGCCTGGGGAGTACGCACGCAAGTGTG	Bacteria	Cyanobacteria	Cyanobacteriia	Phormidesmiales	Nodosilineaceae	MBIC10086
tpac_16S_v1_asv0000767	620182	1058	42.5583	0.0593228	TACGGAGGGGGCAAGCGTTGTTCGGAATTACTGGGCGTAAAGGGCGCGTAGGCGGACGATCAAGTTAGGGGTGAAAGGCCCGGGCTCAACCTGGGAACTGCCTCTAAAACTGATTGTCTAGAGTCCGGAAGAGGATGGCGGAATTCCTAGTGTAGAGGTGAAATTCGTAGATATTAGGAAGAACACCGGTGGCGAAGGCGGCCATCTGGTCCGGCACTGACGCTGAGGCGCGAAAGCGTGGGGAGCAAACAGGATTAGATACCCTGGTAGTCCACGCCGTAAACGATGTGTGCTAGCCGTTGGGGCACTTGGTGTCTCGGTGGCGCAGCTAACGCGTTAAGCACACCGCCTGGGGAGTACGGTCGCAAGATTA	Bacteria	Proteobacteria	Alphaproteobacteria	Kiloniellales	Kiloniellaceae	Pelagibius
tpac_16S_v1_asv0000793	616135	541	21.7619	0.0589357	TACGGAGGGGGCAAGCGTTGTTCGGAATTACTGGGCGTAAAGGGCGCGTAGGCGGACTGTCAAGTCAGAGGTGAAAGCCCCGGGCTCAACCTGGGAACTGCCTTTGAAACTGATAGACTAGAGTCCGGAAGAGGATAGCGGAATTCCCAGTGTAGAGGTGAAATTCGTAGATATTGGGAAGAACACCAGTGGCGAAGGCGGCTATCTGGTCCGGTACTGACGCTGAGGCGCGAAAGCGTGGGGAGCAAACAGGATTAGATACCCTGGTAGTCCACGCCGTAAACGATGTGTGCTAGCCGTTGGGGGACCTAGTTCCTCGGTGGCGCCGCTAACGCTTTAAGCACACCGCCTGGGGAGTACGGCCGCAAGGTTA	Bacteria	Proteobacteria	Alphaproteobacteria	Kiloniellales	Kiloniellaceae	Tistlia
tpac_16S_v1_asv0000789	615451	890	35.8005	0.0588703	CACGTATGGGGCGAGCGTTGTTCGGAATTATTGGGCGTAAAGGGCGCGCAGGCGGTCATACAAGCTTGGTGTGAAAGACCACGGCTCAACGGTGGGAACGCGCTGAGAACTGTATGACTTGAGTTTTAGAGGGGGAGCTGGAATTCCAGGTGTAGGGGTGAAATCTGTAGATATCTGGAAGAACATCAGTGGCGAAGGCGAGCTCCTGGCTATGAACTGACGCTGAGGCGCGAAAGCGTGGGGAGCGAACAGGATTAGATACCCTGGTAGTCCACGCCGTAAACGATGTGCACTAGGTGTTGGGCTTTCGAAGGCTCAGTGCCGTAAGTTAACACGTTAAGTGCACCGCCTGGGGAGTATGCCCGCAAGGGTG	Bacteria	Spirochaetota	Spirochaetia	Spirochaetales	Spirochaetaceae	Spirochaeta 2
tpac_16S_v1_asv0000791	610546	576	23.1698	0.0584011	TACGGAGGGTGCAAGCGTTGTCCGGATTTATTGGGTTTAAAGGGTGCGTAGGCGGTTATTTAAGTCAGTGGTGAAAACCCTGAGCTCAACTGAGGGCTTGCCATTGATACTGGGTAACTTGATTACCGTATAGGTAGGCGGAATTTATGGTGTAGCGGTGAAATGCATAGATACCATAAAGAACACCGATAGCGAAGGCAGCTTACTGGACGTGTAATGACGCTGATGCACGAAAGCGTGGGTAGCGAACGGGATTAGATACCCCGGTAGTCCACGCTGTAAACGATGATCACTCGATGTGTGCGATAGACAGTACGCGTCCAAGCGAAAGCGTTAAGTGATCCACCTGGGGAGTACGACCGCAAGGTTG	Bacteria	Bacteroidota	Bacteroidia	Cytophagales	unclassified	unclassified
tpac_16S_v1_asv0000806	607731	63	2.53419	0.0581318	TACGGAGGGTGCGAGCGTTGTTCGGATTTATTGGGTTTAAAGGGTGCGTAGGCGGGGCTTTAAGTCAGTGGTGAAATTCTTCAGCTTAACTGGAGGGCTGCCATTGATACTGGAGTTCTTGAGTGGACTAAAGGTAGGCGGAATTTATGGTGTAGCGGTGAAATGCATAGATACCATAAAGAACCCCGATAGCGTAGGCAGCTTACCGGAGTTTAACTGACGCTCAGGCACGAAAGCATGGGTAGCGAACAGGATTAGATACCCTGGTAGTCCATGCCGTAAACGATGATTACTCGATGTTGGCGATACAGTGTCAGCGTCCAAGCGAAAGCGTTAAGTAATCCACCTGGGGAGTACGCTCGCAAGAGTG	Bacteria	Bacteroidota	Bacteroidia	Cytophagales	Cyclobacteriaceae	unclassified
tpac_16S_v1_asv0000807	607582	73	2.93644	0.0581176	TACGGAGGGTGCGAGCGTTAATCGGAATTACTGGGCGTAAAGCGTGCGTAGGCGGCCTTTTAAGTTGGATGTGAAAGCCCCGGGCTTAACCTGGGAACGGCATCCAAAACTGAGAGGCTCGAGTGCGGAAGAGGAGTGTGGAATTTCCTGTGTAGCGGTGAAATGCGTAGATATAGGAAAGAACACCAGTGGCGAAGGCGACACTCTGGTCTGACACTGACGCTGAGGTACGAAAGCGTGGGGAGCAAACAGGATTAGATACCCTGGTAGTCCACGCCGTAAACGATGTCTACTAGTTGTCGGGACTCTTGCAGTCTTGGTAACGCAGCTAACGCGATAAGTCGACCGCCTGGGGAGTACGGCCGCAAGGTTA	Bacteria	Proteobacteria	Gammaproteobacteria	Oceanospirillales	Endozoicomonadaceae	Endozoicomonas
tpac_16S_v1_asv0000802	606699	595	23.934	0.0580331	TACGAAGGGGGCTAGCGTTGTTCGGAATCACTGGGCGTAAAGCGCGCGTAGGCGGATTGATCAGTCAGGGGTGAAATCCCGGGGCTCAACCCCGGAACTGCCTTTGATACTGTCAATCTAGAGGTCGAGAGAGGTGAGTGGAATTCCGAGTGTAGAGGTGAAATTCGTAGATATTCGGAGGAACACCAGTGGCGAAGGCGGCTCACTGGCTCGATTCTGACGCTGAGGTGCGAAAGCGTGGGGAGCAAACAGGATTAGATACCCTGGTAGTCCACGCCGTAAACGATGGAAGCTAGCCGTCGGGCAGTATACTGTTCGGTGGCGCAGTTAACGCATTAAGCTTCCCGCCTGGGGAGTACGGTCGCAAGACTA	Bacteria	Proteobacteria	Alphaproteobacteria	Rhizobiales	Rhizobiaceae	Roseitalea
tpac_16S_v1_asv0000810	604521	341	13.7168	0.0578248	GACGGAGGATGCAAGCGTTATCCGGAATTATTGGGCGTAAAGCGTCCGTAGGCGGTCAATTAAGTCAGTTGTTAAAGACTGCAGCTCAACTGTGGGAGAGCAACTGAAACTGATTAACTAGAGTATGGTAGGGGTAGAGGGAATTCCTAGTGTAGCGGTGAAATGCGTAGATATTAGGAAGAACACCAGTGGCGAAGGCGCTCTACTGGGCCAAGACTGACGCTGATGGACGAAAGCTAGGGGAGCGAAAGGGATTAGATACCCCTGTAGTCCTAGCTGTAAACGATGGATACTAGGTGTTGTGCGTATCGACCCGTGCAGTACCGAAGCAAACGCGTTAAGTATCCCGCCTGGGGAGTACGCACGCAAGTGTG	Bacteria	Cyanobacteria	Cyanobacteriia	Phormidesmiales	Phormidesmiaceae	Acrophormium PCC-7375
tpac_16S_v1_asv0000781	603045	760	30.5712	0.0576836	CACGTACTGTGCGAACGTTATTCGGAATCACTGGGCTTAAAGGGTGCGTAGGCGGTTTAATAAGTAGGGTGTGAAATGCCAGGGCTCAACCTTGGCACGGCGCTCTAAACTGTTAAACTTGAGTGAGATAGGGGTGTACGGAACTTCCGGTGGAGCGGTGAAATGCGTTGATATCGGAAGGAACGCCGGTGGCGAAAGCGGTACACTGGGTCTTAACTGACGCTGAGGCACGAAAGCTAGGGTAGCGAACGGGATTAGATACCCCGGTAGTCCTAGCCGTAAACGATGAGTACTAGTTGGGAGGAGCTTCGGTTTCTCCGGACGTAGCGAAAGCATTAAGTACTCCGCCTGGGGAGTATGGTCGCAAGGCTG	Bacteria	Planctomycetota	Planctomycetes	Planctomycetales	Gimesiaceae	Gimesia
tpac_16S_v1_asv0000818	595324	124	4.98793	0.056945	TACGGAGGGGGCTAGCGTTGTTCGGAATTACTGGGCGTAAAGCGCGTGCAGGCGGAACGGTCAGTCGGAGGTGAAATCCCGGGGCTCAACCCCGGAACTGCCTTCGATACTGCCGTTCTAGAGGTCGGAAGAGGTGAGTGGAATTCCCAGTGTAGAGGTGGAATTCGTAGATATTGGGAAGAACACCAGCGGCGAAGGCGGCTCACTGGTCCGAATCTGACGCTCAGACGCGAAAGTGTGGGGAGCAAACAGGATTAGATACCCTGGTAGTCCACACCCTAAACGATGGATGCTAACTGTCGGGCGATTTATCGCTCGGTGGCGCAGCTAACGCGGTAAGCATCCCGCCTGGGGAGTACGGCCGCAAGGTTA	Bacteria	Proteobacteria	Alphaproteobacteria	unclassified	unclassified	unclassified
tpac_16S_v1_asv0000709	591256	141	5.67176	0.0565559	TACGGAGGGTGCAAGCGTTAATCGGAATTACTGGGCGTAAAGCGTGCGTAGGCGGCCTGTTAAGTTGGATGTGAAAGCCCCGGGCTCAACCTGGGAACGGCATCCAAAACTGAGAGGCTCGAGTGCGGAAGAGGAGTGTGGAATTTCCTGTGTAGCGGTGAAATGCGTAGATATAGGAAAGAACACCAGTGGCGAAGGCGACACTCTGGTCTGACACTGACGCTGAGGTACGAAAGCGTGGGGAGCAAACAGGATTAGATACCCTGGTAGTCCACGCCGTAAACGATGTCTACTAGTTGTCGGGACTCTTGCAGTCTTGGTAACGCAGCTAACGCGATAAGTAGACCGCCTGGGGAGTACGGCCGCAAGGTTA	Bacteria	Proteobacteria	Gammaproteobacteria	Oceanospirillales	Endozoicomonadaceae	Endozoicomonas
tpac_16S_v1_asv0000823	590925	161	6.47627	0.0565243	TACGGAGGGTGCGAGCGTTAATCGGAATTACTGGGCGTAAAGCGTGCGTAGGCGGCTAATTAAGTGGGATGTGAAAGCCCCGGGCTCAACCTGGGAACTGCATCCCAAACTGGTTAGCTAGAGTACGGCAGAGGAGTGTGGAATTTCCTGTGTAGCGGTGAAATGCGTAGATATAGGAAGGAACACCAGTGGCGAAGGCGACACTCTGGGCTGATACTGACGCTGAGGTACGAAAGCGTGGGGAGCAAACAGGATTAGATACCCTGGTAGTCCACGCCGTAAACGATGTCGACTAGTTGTTGGAGGTCTTAGTATCTTTGGTGACGAAGCAAACGCGATAAGTCGACCGCCTGGGGAGTACGGCCGCAAGGTTA	Bacteria	Proteobacteria	Gammaproteobacteria	Oceanospirillales	Endozoicomonadaceae	unclassified
tpac_16S_v1_asv0000825	589581	70	2.81577	0.0563957	TACGGAGGGTGCAAGCGTTAATCGGAATTACTGGGCGTAAAGCGTGCGTAGGCGGCCTTTTAAGTTGGATGTGAAAGCCTCGGGCTCAACCTGGGAACGGCATCCAAAACTGAGAGGCTCGAGTGCGGAAGAGGAGTGTGGAATTTCCTGTGTAGCGGTGAAATGCGTAGATATAGGAAAGAACACCAGTGGCGAAGGCGACACTCTGGTCTGACACTGACGCTGAGGTACGAAAGCGTGGGGAGCAAACAGGATTAGATACCCTGGTAGTCCACGCCGTAAACGATGTCTACTAGTTGTCGGGACTCTTGCAGTCTTGGTAACGCAGCTAACGCGATAAGTAGACCGCCTGGGGAGTACGGCCGCAAGGTTA	Bacteria	Proteobacteria	Gammaproteobacteria	Oceanospirillales	Endozoicomonadaceae	Endozoicomonas
tpac_16S_v1_asv0000804	584087	737	29.646	0.0558702	TACGGAGGGTGCAAGCGTTAATCGGAATTACTGGGCGTAAAGCGCGCGTAGGCGGTTTTGTAAGTCGGATGTGAAAGCCCAGGGCTTAACCTTGGAATTGCATTCGATACTGCTGAACTAGAGTATGGTAGAGGGAAGTGGAATTTCCGGTGTAGCGGTGAAATGCGTAGATATCGGAAGGAACACCAGTGGCGAAGGCGACTTCCTGGGCCAATACTGACGCTGAGGTGCGAAAGCGTGGGGAGCAAACAGGATTAGATACCCTGGTAGTCCACGCCGTAAACGATGAGAACTAGATGTCGGGAGGATCTGCCTTTCGGTGTCGCAGCTAACGCGTTAAGTTCTCCGCCTGGGGAGTACGCCGGCAACGGTA	Bacteria	Proteobacteria	Gammaproteobacteria	Steroidobacterales	Woeseiaceae	Woeseia
tpac_16S_v1_asv0000797	583837	532	21.3998	0.0558463	TACGTAGGCTCCAAGCGTTGTTCGGAATCACTGGGCGTAAAGCGAGCGCAGGCGGCGCGCCGTGCCGGTCGTGAAATCTCCCGGCTCAACCGGGAGGGGGCGGCCGGGACTGGCGGGCTAGAGTGCGGCAGGGGAAGGCAGAATTCCTGGTGTAGCGGTGGAATGCGTAGAGATCAGGAGGAATGCCGGAGGTGGAGACGGCCTTCCGGGCCGCGACTGACGCTGAGGCTCGAAAGCGTGGGGAGCGAACAGGATTAGATACCCTGGTAGTCCACGCCCTAAACGATGCATACTTGGTGTGGGCCCTTCAGTGGGTCCGTGCCGGAGCGAACGCGTTAAGTATGCCGCCTGGGGAGTACGGTCGCAAGGCTG	Bacteria	Acidobacteriota	Acidobacteriae	PAUC26f	unclassified	unclassified
tpac_16S_v1_asv0000581	581078	622	25.0201	0.0555824	GACGGAGGATGCAAGCGTTATCCGGAATTATTGGGCGTAAAGCGTCCGTAGGCGGTTAATTAAGTCAGTTGTTAAAGACTGCAGCTCAACTGTGGGAGAGCAACTGAAACTGGTTAACTAGAGTATGGTAGGGGTAGAGGGAATTCCTAGTGTAGCGGTGAAATGCGTAGATATTAGGAAGAACACCAGTGGCGAAGGCGCTCTACTGGGCCAAGACTGACGCTGATGGACGAAAGCTAGGGGAGCGAAAGGGATTAGATACCCCTGTAGTCCTAGCTGTAAACGATGGATACTAGGTGTTGTGCGTATCGACCCGTGCAGTACCGAAGCAAACGCGTTAAGTATCCCGCCTGGGGAGTACGCACGCAAGTGTG	Bacteria	Cyanobacteria	Cyanobacteriia	Phormidesmiales	Phormidesmiaceae	Acrophormium PCC-7375
tpac_16S_v1_asv0000761	580238	765	30.7723	0.055502	TACGGAGGGTGCGAGCGTTAATCGGAATTACTGGGCGTAAAGCGCATGCAGGTGGTTCGTTAAGTCAGATGTGAAAGCCCGGGGCTCAACCTCGGAACAGCATTTGAAACTGGCGGACTAGAGTACTGTAGAGGGGGGTAGAATTTCAGGTGTAGCGGTGAAATGCGTAGAGATCTGAAGGAATACCGGTGGCGAAGGCGGCCCCCTGGACAGATACTGACACTCAGATGCGAAAGCGTGGGGAGCAAACAGGATTAGATACCCTGGTAGTCCACGCCGTAAACGATGTCTACTTGGAGGTTGTGGCCTTGAGCCGTGGCTTTCGGAGCTAACGCGTTAAGTAGACCGCCTGGGGAGTACGGTCGCAAGATTA	Bacteria	Proteobacteria	Gammaproteobacteria	Vibrionales	Vibrionaceae	Vibrio
tpac_16S_v1_asv0000839	572591	262	10.539	0.0547705	CACGTATGGGGCGAGCGTTGTTCGGAATTATTGGGCGTAAAGGGCGCGTAGGCGGATGTACAAGTCTGGTGGAAAAGACCGTGGCTCAACCACGGGGATGCACTGGAAACTGTAGGTCTTGAATCCTTGAGGGGGAACTGGAATTCCTGGTGTAGGGGTGAAATCTGTAGAGATCAGGAAGAACACCGGTGGCGAAGGCGAGTTCCTGGCAAGTGATTGACGCTGAGGCGCGAAAGCGTGGGGAGCGAACAGGATTAGATACCCTGGTAGTCCACGCCGTAAACGATGTGCACTAGGCGTTGGGGTGTTGAAACCTCAGTGCCGGAGCTAACGTGGTAAGTGCACCGCCTGGGGAGTATGCCGGCAACGGTG	Bacteria	Spirochaetota	Spirochaetia	Spirochaetales	Spirochaetaceae	Spirochaeta 2
tpac_16S_v1_asv0000857	564161	266	10.6999	0.0539642	TACGGAGGGGGCAAGCGTTGCTCGGAATTACTGGGCGTAAAGAGTCCGTAGGTGGTTTTGTAAGTTGGATGTGAAAGCCCGGGGCTTAACCCCGGAATTGCATCCAAAACTGCTTGACTTGAGTCCAAGAGAGGTTGGCGGAATTCCCGGTGTAGCGGTGAAATGCGTAGATATCGGGAGGAACACCAGTGAGCGAAGGCAGCCAACTGGCTTGGTACTGACACTGAGGGACGAAAGCGTGGGTAGCGAACCGGATTAGATACCCGGGTAGTCCACGCCCTAAACGATGGATGCTGGATGAGGGGGATTTTCCTCTTTGTCGTAGTTAACGCGTTAAGCATCCCGCCTGGGGAGTACGGTCGCAAGGCTG	Bacteria	Dadabacteria	Dadabacteriia	Dadabacteriales	unclassified	unclassified
tpac_16S_v1_asv0000592	562785	1589	63.9179	0.0538326	TACGAAGGGGGCTAGCGTTGTTCGGAATTACTGGGCGTAAAGCGCACGTAGGCGGACTTTTAAGTCAGATGTGAAATCCCGAGGCTCAACCTCGGAACTGCATTTGAAACTGGGAGTCTAGAGATCAGGAGAGGTTAGCGGAATACCGAGTGTAGAGGTGAAATTCGTAGATATTCGGTGGAACACCAGTGGCGAAGGCGGCTAACTGGACTGATACTGACGCTGAGGTGCGAAAGTGTGGGGAGCAAACAGGATTAGATACCCTGGTAGTCCACACCGTAAACGATGAGTGCTAGTTGTCTGCAGGCATGCCTGTAGGTGACGCAGCTAACGCATTAAGCACTCCGCCTGGGGAGTACGGCCGCAAGGTTA	Bacteria	Proteobacteria	Alphaproteobacteria	Caulobacterales	Hyphomonadaceae	Hyphomonas
tpac_16S_v1_asv0000815	561152	53	2.13194	0.0536764	TACGGAGGGTGCGAGCGTTAATCGGAATTACTGGGCGTAAAGCGTGCGTAGGCGGCTTTTTAAGTTGGATGTGAAAGCCCCGGGCTCAACCTGGGAACTGCATCCAAAACTGGAAGGCTCGAGTGCGAGAGAGGAGTGTGGAATTTCCTGTGTAGCGGTGAAATGCGTAGATATAGGAAGGAGCACCAGTGGCGAAGGCGACACTCTGGCTTGACACTGACGCTGAGGTACGAAAGCGTGGGGAGCAAACAGGATTAGATACCCTGGTAGTCCACGCCGTAAACGATGTCTACTAGTTGTCGGTGGTCTTGTACTGCTGGTAACGCAGCTAACGCGATAAGTAGACCGCCTGGGGAGTACGGCCGCAAGGTTA	Bacteria	Proteobacteria	Gammaproteobacteria	Oceanospirillales	Endozoicomonadaceae	Endozoicomonas
tpac_16S_v1_asv0000849	558533	57	2.29284	0.0534258	TACGGAGGGTGCGAGCGTTAATCAGAATTACTGGGCGTAAAGCGTGCGTAGGCGGCTTTTTAAGTTGGATGTGAAAGCCCCGGGCTCAACCTGGGAACTGCATCCAAAACTGGAAGGCTCGAGTGCGAGAGAGGAGTGTGGAATTTCCTGTGTAGCGGTGAAATGCGTAGATATAGGAAGGAACACCAGTGGCGAAGGCGACACTCTGGCTTGACACTGACGCTGAGGTACGAAAGCGTGGGGAGCAAACAGGATTAGATACCCTGGTAGTCCACGCCGTAAACGATGTCTACTAGTTGTCGGTGGTCTTGTACTGCTGGTAACGCAGCTAACGCGATAAGTAGACCGCCTGGGGAGTACGGCCGCAAGGTTA	Bacteria	Proteobacteria	Gammaproteobacteria	Oceanospirillales	Endozoicomonadaceae	Endozoicomonas
tpac_16S_v1_asv0000881	556449	103	4.1432	0.0532265	TACGGAGGGGGTTAGCGTTGTTCGGAATTACTGGGCGTAAAGCGCGTGTAGGCGGAACGATCAGTCGGAGGTGAAATCCCGGGGCTTAACCCCGGAACTGCCTTCGATACTATCGTTCTAGAGATCGGAAGAGGTGAGTGGAATTCCCAGTGTAGAGGTGGAATTCGTAGATATTGGGAAGAACACCAGAGGCGAAGGCGACTCACTGGTCCGATACTGACGCTCAGACGCGAAAGTGTGGGGAGCAAACAGGATTAGATACCCTGGTAGTCCACACCCTAAACGATGGATGCTAACTGTCGGGCGATACAATCGCTCGGTGGCGCAGCTAACGCGGTAAGCATCCCGCCTGGGGAGTACGGCCGCAAGGTTA	Bacteria	Proteobacteria	Alphaproteobacteria	unclassified	unclassified	unclassified
tpac_16S_v1_asv0000089	554738	1342	53.9823	0.0530628	TACGGAGGGTGCAAGCGTTAATCGGAATTACTGGGCGTAAAGCGCGCGTAGGTGGCTTGATAAGCCGGTTGTGAAAGCCCCGGGCTCAACCTGGGAACGGCATCCGGAACTGTCAAGCTAGAGTGCAGGAGAGGAAGGTAGAATTCCCGGTGTAGCGGTGAAATGCGTAGAGATCGGGAGGAATACCAGTGGCGAAGGCGGCCTTCTGGACTGACACTGACACTGAGGTGCGAAAGCGTGGGTAGCAAACAGGATTAGATACCCTGGTAGTCCACGCCGTAAACGATGTCGACCAGCCGTTGGGTGCCTAGCGCACTTTGTGGCGAAGTTAACGCGATAAGTCGACCGCCTGGGGAGTACGGCCGCAAGGTTA	Bacteria	Proteobacteria	Gammaproteobacteria	Oceanospirillales	Halomonadaceae	Halomonas
tpac_16S_v1_asv0000562	553338	1207	48.5519	0.0529289	TACGGAGGGTGCGAGCGTTAATCGGAATTACTGGGCGTAAAGCGCATGCAGGCGGTCTGTTAAGCAAGATGTGAAAGCCCGGGGCTCAACCTCGGAACAGCATTTTGAACTGGCAGACTAGAGTCTTGTAGAGGGGGGTAGAATTTCAGGTGTAGCGGTGAAATGCGTAGAGATCTGAAGGAATACCGGTGGCGAAGGCGGCCCCCTGGACAAAGACTGACGCTCAGATGCGAAAGCGTGGGGAGCAAACAGGATTAGATACCCTGGTAGTCCACGCCGTAAACGATGTCTACTTGGAGGTTGTGGCCTTGAGCCGTGGCTTTCGGAGCTAACGCGTTAAGTAGACCGCCTGGGGAGTACGGTCGCAAGATTA	Bacteria	Proteobacteria	Gammaproteobacteria	Vibrionales	Vibrionaceae	Photobacterium
tpac_16S_v1_asv0000794	551198	630	25.3419	0.0527242	TACGGAGGGGGCAAGCGTTATTCGGAATTATTGGGCGTAAAGGGCGTGTAGGCGGCTTGATAAGCCAAAGGTGAAATCCCTCAGCTCAACTGAGGAACTGCCTTTGGAACTGTCTCGCTAGAGGCCAGGAGAGGGTAGCGGAATTCCCAGTGTAGCGGTGAAATGCGTAGATATTGGGAGGAACACCAGTGGCGAAGGCGGCTACCTGGACTGGTACTGACGCTGAGGCGCGAAAGCGTGGGGAGCAAACAGGATTAGATACCCTGGTAGTCCACGCTGTAAACGATGGGCACTCGGTGCTGCGGGTATCGACCCCTGCAGTGCCTTAGCTAACGCGTTAAGTGCCCCGCCTGGGGAGTACGGTCGCAAGGCTG	Bacteria	Acidobacteriota	Thermoanaerobaculia	Thermoanaerobaculales	Thermoanaerobaculaceae	Subgroup 10
tpac_16S_v1_asv0000837	547968	513	20.6356	0.0524153	TACGAAGGGGGCAAGCGTTGTTCGGATTTACTGGGCATAAAGGGCGTGTAGGCGGATTATAAAGTTAGAGGTGAAAGCCCAGGGCTCAACCTTGGAACTGCCTTTGATACTTATAATCTAGAGTCTGCGAGAGGGTGGCGGAATATCCAGTGTAGAGGTGAAATTCGTAGATATTGGATAGAATACCAGTGGCGAAGGCGGCCACCTGGAGCAGTACTGACGCTGAGGCGCGAAAGCGTGGGGAGCAAACAGGATTAGATACCCTGGTAGTCCACGCCGTAAACGATGTATGCTAGTTGTCGGGTCATAAGATTCGGTGACGCAGCTAATGCATTAAGCATACCGCCTGGGGAGTACGGTCGCAAGATTA	Bacteria	Proteobacteria	Alphaproteobacteria	unclassified	unclassified	unclassified
tpac_16S_v1_asv0000895	545017	138	5.55109	0.052133	TACGGAGGGTGCGAGCGTTGTTCGGATTTATTGGGTTTAAAGGGTGCGTAGGCGGGGCTTTAAGTCAGTGGTGAAATTCTTCAGCTTAACTGGAGGGCTGCCATTGATACTGGAGTTCTTGAGTAAACCAGAGGTAGGCGGAATTTATGGTGTAGCGGTGAAATGCATAGATACCATAAAGAACCCCGATAGCGTAGGCAGTTTACCGGAGTTTAACTGACGCTGAAGCACGAAAGCATGGGTAGCGAACAGGATTAGATACCCTGGTAGTCCATGCCGTAAACGATGATTACTCGATGTTGGCGACAGACAGTCAGCGTCCAAGCGAAAGCGTTAAGTAATCCACCTGAGGAGTACGCTCGCAAGAGTG	Bacteria	Bacteroidota	Bacteroidia	Cytophagales	Cyclobacteriaceae	unclassified
tpac_16S_v1_asv0000721	544748	327	13.1537	0.0521072	TACGAAGGGGGCAAGCGTTACTCGGAATTATTGGGCGTAAAGCGTGCGTAGGCGGTTTTATAAGTTGAAAGTGAAAGCCTTTGGCTCAACCAAAGAATTGCTTACAAAACTGTAAAACTAGAGTATTAGAGAGGATAGAAGAATTCCTGATGTAGGGGTGAAATCCGTAGATATCAGGAGGAATATCGAAGGCGAAAGCATCTGTCTGGCTAAATACTGACGCTGTTGCACGAAAGCGTGGGGAGCAAACAGGATTAGATACCCTGGTAGTCCACGCAGTAAACGATGAGTGCTAGATGTTAGAACTATGTTTTAGCGTCGAAGCTAACGCATTAAGCACTCCGCCTGGGAACTACGATCGCAAGGTTA	Bacteria	Proteobacteria	Alphaproteobacteria	Rickettsiales	Fokiniaceae	MD3-55
tpac_16S_v1_asv0000896	544634	144	5.79244	0.0520963	TACGGAGGGTGCGAGCGTTAATCGGAATTACTGGGCGTAAAGCGCGCGTAGGTGGTTTGTTAAGTCGGATGTGAAAGCCCCGGGCTCAACCTGGGAATTGCACCCGATACTGTCAGGCTAGAGTGCGAGAGAGGGAGGTAGAATTCCACGTGTAGCGGTGAAATGCGTAGATATGTGGAGGAATACCAGTGGCGAAGGCGGCCTCCTGGCTCGACACTGACGCTGATGCGCGAAAGCGTGGGGAGCAAACAGGATTAGATACCCTGGTAGTCCACGCCGTAAACGATGTCGACTAGCCGTTGGGGTACTTGATGCCTTGGTGGCGCAGTTAACGCGATAAGTCGACCGCCTGGGGAGTACGGCCGCAAGGTTA	Bacteria	Proteobacteria	Gammaproteobacteria	Cellvibrionales	Halieaceae	Pseudohaliea
tpac_16S_v1_asv0000897	544501	297	11.9469	0.0520836	TACGGAGGGTGCGAGCGTTAATCGGAATTACTGGGCGTAAAGCGTGCGTAGGCGGCCTTTTAAGTTGGATGTGAAAGCCCCGGGCTCAACCTGGGAACGGCATCCAAAACTGAGAGGCTCGAGTGCGGAAGAGGAGTGTGGAATTTCCTGTGTAGCGGTGAAATGCGTAGATATAGGAAAGAACACCAGTGGCGAAGGCGACACTCTGGTCTGACACTGACGCTGAGGTACGAAAGCGTGGGGAGCAAACAGGATTAGATACCCTGGTAGTCCACGCCGTAAACGATGTCGACTAGTTGTCGGGACTCTTGCAGTCTTGGTAACGCAGCTAACGCGATAAGTCGACCGCCTGGGGAGTACGGCCGCAAGGTTA	Bacteria	Proteobacteria	Gammaproteobacteria	Oceanospirillales	Endozoicomonadaceae	Endozoicomonas
tpac_16S_v1_asv0000883	544491	658	26.4682	0.0520827	TACGGAGGGTGCAAGCGTTAATCGGAATTACTGGGCGTAAAGCGTGCGCAGGCGGCTGGCTAAGTCGGATGTGAAAGCCCCGGGCTCAACCTGGGAATGGCATTCGATACTGGACAGCTAGAGTTTGGTAGAGGTAAGTGGAATTCCGGGTGTAGCGGTGAAATGCGTAGATATCCGGAGGAACATCAGTGGCGAAGGCGGCTTACTGGACCAAAACTGACGCTCAGGCACGAAAGCGTGGGTAGCAAACAGGATTAGATACCCTGGTAGTCCACGCCCTAAACGATGTCAACTAGCCGTTGGGTCCCCTTAATAGGACTTAGTGGCGAAGCTAACGCGTTAAGTTGACCGCCTGGGGAGTACGGCCGCAAGGTTG	Bacteria	Proteobacteria	Gammaproteobacteria	unclassified	unclassified	unclassified
tpac_16S_v1_asv0000908	536914	171	6.87852	0.0513579	TACGGAGGGTGCGAACGTTAATCGGAATTACTGGGCGTAAAGCGCACGTAGGTGGTTCACTAAGTGGGATGTGAAAGCCCTGGGCTCAACCTGGGAATTGCATTCCAAACTGGAGAACTAGAGTACGATAGAGGGAGGTAGAATTCAGAGTGTAGCGGTGAAATGCGTAGATATTCTGAGGAATACCAGTGGCGAAGGCGGCCTCCTGGATTGATACTGACACTGAGGTGCGAAAGCGTGGGGAGCAAACAGGATTAGATACCCTGGTAGTCCACGCCGTAAACGATGTTTACTAGCCGTCGGGAGGCTTGACCTTTTGGTGGCGCAGCTAACGCGATAAGTAAACCGCCTGGGGAGTACGGTCGCAAGATTA	Bacteria	Proteobacteria	Gammaproteobacteria	OM182 clade	unclassified	unclassified
tpac_16S_v1_asv0000702	535339	155	6.23492	0.0512072	TACGGAGGGTGCAAGCGTTAATCGGAATTACTGGGCGTAAAGCGTGCGTAGGCGGCCTTTTAAGTTGAATGTGAAAGCCCCGGGCTTAACCTGGGAACGGCATCCAAAACTGAGAGGCTCGAGTGCGGAAGAGGAGTGTGGAATTTCCTGTGTAGCGGTGAAATGCGTAGATATAGGAAAGAACACCAGTGGCGAAGGCGACACTCTGGTCTGACACTGACGCTGAGGTACGAAAGCGTGGGGAGCAAACAGGATTAGATACCCTGGTAGTCCACGCCGTAAACGATGTCTACTAGTTGTCGGGACTCTTGCAGTCTTGGTAACGCAGCTAACGCGATAAGTAGACCGCCTGGGGAGTACGGCCGCAAGGTTA	Bacteria	Proteobacteria	Gammaproteobacteria	Oceanospirillales	Endozoicomonadaceae	Endozoicomonas
tpac_16S_v1_asv0000905	533727	883	35.5189	0.051053	TACGGAGGGGGCGAGCGTTGTTCGGAATTACTGGGCGTAAAGGGCGCGTAGGCGGTCCGTTGCGTCAGGCGTGAAAGCCCTGGGCTCAACCTGGGAACTGCGCTTGATACGGGCGGACTTGAAGCCGGCAGAGGGTGGTGGAATTCCCAGTGTAGAGGTGAAATTCGTAGATATTGGGAAGAACACCGAAGGCGAAGGCAGCCACCTGGGCCGGTCTTGACGCTGAGGCGCGAAAGCGTGGGGAGCAAACAGGATTAGATACCCTGGTAGTCCACGCCGTAAACGATGTGCGCTAGCCGTCGGTCAGCATGCTGTTCGGTGGCGTAAGCTAACGCGTTAAGCGCACCGCCTGGGGAGTACGGCCGCAAGGTTA	Bacteria	Proteobacteria	Alphaproteobacteria	unclassified	unclassified	unclassified
tpac_16S_v1_asv0000912	531267	35	1.40788	0.0508177	TACGTAGGTGGCAAGCGTTATCCGGAATTATTGGGCGTAAAGCGCGCGTAGGCGGTCTCTTAAGTCTGATGTGAAAGCCCCCGGCTCAACCGGGGAGGGTCATTGGAAACTGGGAGACTTGAGTGCAGAAGAGGAGAGTGGAATTCCATGTGTAGCGGTGAAATGCGCAGAGATATGGAGGAACACCAGTGGCGAAGGCGGCTCTCTGGTCTGTAACTGACGCTGAGGTGCGAAAGCGTGGGGATCAAACAGGATTAGATACCCTGGTAGTCCACGCCGTAAACGATGAGTGCTAAGTGTTGGGGGGTTTCCGCCCCTCAGTGCTGCAGCTAACGCATTAAGCACTCCGCCTGGGGAGTACGGTCGCAAGACTG	Bacteria	Firmicutes	Bacilli	Staphylococcales	Staphylococcaceae	Macrococcus
tpac_16S_v1_asv0000928	526270	356	14.3202	0.0503398	GACGGAGGGGGCAAGCGTTGTCCGGACTCACTGGGCGTAAAGGGCGCGCAGGCGGGACGGAGCGTCGGCGCTGAAAGCGCCCGGCTTAACCGGGCGAGGCGCGTCGATACGACCGACCTAGAGGCAGGCAGAGGGTGGCGGAATTCCGGGTGTAGTGGTGAAATGCGTAGAGATCCGGAGGAACGCCTGTGGCGCAAGCGGCCACCTGGGCCTGACCTGACGCTGAGGCGCGAAAGCGTGGGGAGCGAACCGGATTAGATACCCGGGTAGTCCACGCAGTAAACGATGTCGGCTCGGTGTGCGGCAGGGATACACCCCCTGCGGCGTGCCTAAGCTTACGCGGTAAGCCGACCGCCTGGGGACTACGAGCGCAAGCTTA	Bacteria	Chloroflexi	Chloroflexia	Chloroflexales	Chloroflexaceae	unclassified
tpac_16S_v1_asv0000935	519529	121	4.86726	0.049695	TACGGAGGGTGCGAGCGTTAATCGGAATTACTGGGCGTAAAGCGTGCGTAGGCGGCTTTTTAAGTTGGATGTGAAAGCCCCGGGCTTAACCTGGGAACTGCATCCAAAACTGGAAGGCTTGAGTGCGAGAGAGGAGTGTGGAATTTCCTGTGTAGCGGTGAAATGCGTAGATATAGGAAGGAACACCAGTGGCGAAGGCGACACTCTGGCTTGACACTGACGCTGAGGTACGAAAGCGTGGGGAGCAAACAGGATTAGATACCCTGGTAGTCCACGCCGTAAACGATGTCTACTAGTTGTCGGCGGTCTTGTACTGCTGGTAACGCAGCTAACGCGATAAGTAGACCGCCTGGGGAGTACGGCCGCAAGGTTA	Bacteria	Proteobacteria	Gammaproteobacteria	Oceanospirillales	Endozoicomonadaceae	Endozoicomonas
tpac_16S_v1_asv0000923	517108	857	34.473	0.0494634	TACGGAGGGGGCAAGCGTTGTTCGGATTTACTGGGCGTAAAGGGCGCGTAGGCGGGGTATCAAGTTAGGGGTGAAAGCCCGGGGCTCAACCTCGGAACTGCCTTTAAAACTGATACTCTAGAGTCCGGAAGAGGGTCGCGGAATTCCCAGTGTAGAGGTGAAATTCGTAGATATTGGGAAGAACACCGGTGGCGAAGGCGGCGACCTGGTCCGGTACTGACGCTGAGGCGCGAAAGCGTGGGGAGCAAACAGGATTAGATACCCTGGTAGTCCACGCCGTAAACGATGTGTGCTAGCCGTCGGGCTCCTTGGGAGTTCGGTGGCGCAGCTAACGCGTTAAGCACACCGCCTGGGGAGTACGGCCGCAAGGTTA	Bacteria	Proteobacteria	Alphaproteobacteria	Kiloniellales	Kiloniellaceae	Tistlia
tpac_16S_v1_asv0000938	515806	273	10.9815	0.0493388	TACGTATGGGGCAAGCGTTGTTCGGATTCATTGGGCGTAAAGGGCACGCAGGTGGACTGTTAAGTTGGATGTATAATCGTGAGGCTCAACCTGATCTCTGCATCCAAAACTGGCAGTCTAGAGTCCTGGAGAGGAAAGCGGAATTCTCGGTGTAGCGGTGGAATGCGTAGATATCGAGAGGAACACCAGTGGCGAAGGCAGCTTTCTGGACAGGTACTGACACTCATGTGCGAAAGCGTGGGGAGCAAACAGGATTAGATACCCTGGTAGTCCACGCCCTAAACGTTGTATACCAGGTGTCGGGAGTTTCAACGCTCTCGGTGCCGCCGCTAACGCATTAAGTATACCGCCTGGGGAGTACGCTCGCAAGGGTG	Bacteria	Spirochaetota	Leptospirae	Leptospirales	Leptospiraceae	Turneriella
tpac_16S_v1_asv0000321	515368	1307	52.5744	0.0492969	TACGGAGGGTGCGAGCGTTAATCGGAATTACTGGGCGTAAAGCGCATGCAGGCGGCTTGTTAAGCCAGATGTGAAAGCCCGGGGCTCAACCTCGGAATAGCATTTGGAACTGGCAGGCTAGAGTCTTGTAGAGGGGGGTAGAATTTCAGGTGTAGCGGTGAAATGCGTAGAGATCTGAAGGAATACCGGTGGCGAAGGCGGCCCCCTGGACAAAGACTGACGCTCAGATGCGAAAGCGTGGGGAGCAAACAGGATTAGATACCCTGGTAGTCCACGCCGTAAACGATGTCTACTTGGAGGTTGGAACCTTGAGTTCTGGCTTTCGGAGCTAACGCATTAAGTAGACCGCCTGGGGAGTACGGTCGCAAGATTA	Bacteria	Proteobacteria	Gammaproteobacteria	Vibrionales	Vibrionaceae	Photobacterium
tpac_16S_v1_asv0000934	513610	596	23.9743	0.0491288	TACGGAGGGGGCTAGCGTTGTTCGGAATTACTGGGCGTAAAGCGCGCGTAGGCGGTTTGGTAAGTTGGGCGTGAAAGCCCGGGGCTCAACCCCGGAGGTGCGTCCAAAACTGCTGGACTAGAGACCGAGAGAGGGTGGTGGAATTCCCAGTGTAGAGGTGAAATTCGTAGATATTGGGAAGAACACCGGTGGCGAAGGCGACCACCTGGCTCGGCCCTGACGCTGAGGCGCGAAAGCGTGGGGAGCAAACAGGATTAGATACCCTGGTAGTCCACGCCGTAAACGATGTGTGCTAGATGTTGGAGGGCTTGCCCTTCAGTGTCGCCGTTAACGCATTAAGCACACCGCCTGGGGAGTACGGCCGCAAGGTTA	Bacteria	Proteobacteria	Alphaproteobacteria	unclassified	unclassified	unclassified
tpac_16S_v1_asv0000947	512981	117	4.70636	0.0490686	CACGTAAGGTGCGAGCGTTGTTCGGAATTATTGGGCGTAAAGGGCTCGTAGGCGGCCTGCCAAGTCTCTCGTGAAAGACCGGGGCTCAACCCTGGGAACGCGAGGGAAACTGGCAAGCTGGAATCTTGGAAGGGGTACTGGAATTCCTAGTGTAGGGGTGAAATCTGTTGATATTAGGAAGAACACCGGAGGCGAAGGCGAGTACCTGGCTGAAGATTGACGCTGATGAGCGAAAGCGTAGGGAGCGAACAGGATTAGATACCCTGGTAGTCTACGCCGTAAACGATGTGCACTTGATGGTGGGACCGTTCGGTTTCACTGTCGGAGCTAACGCATTAAGTGCACCGCCTGGGGAGTACGCCGGCAACGGTT	Bacteria	Spirochaetota	Spirochaetia	Spirochaetales	Spirochaetaceae	Spirochaeta 2
tpac_16S_v1_asv0000230	512671	1420	57.1199	0.049039	TACGGAGGGTGCGAGCGTTAATCGGAATTACTGGGCGTAAAGCGCATGCAGGTGGTTAGTTAAGTCAGATGTGAAAGCCCGGGGCTCAACCTCGGAACTGCATTTGAAACTGGCTGACTAGAGTACTGTAGAGGGGGGTAGAATTTCAGGTGTAGCGGTGAAATGCGTAGAGATCTGAAGGAATACCGGTGGCGAAGGCGGCCCCCTGGACAGATACTGACACTCAGATGCGAAAGCGTGGGGAGCAAACAGGATTAGATACCCTGGTAGTCCACGCCGTAAACGATGTCTACTTGGAGGTTGTGGCCTTGAGCCGTGGCTTTCGGAGCTAACGCGTTAAGTAGACCGCCTGGGGAGTACGGTCGCAAGATTA	Bacteria	Proteobacteria	Gammaproteobacteria	Vibrionales	Vibrionaceae	Vibrio
tpac_16S_v1_asv0000932	512579	748	30.0885	0.0490302	TACGGAGGGTGCAAGCGTTGTCCGGATTTATTGGGTTTAAAGGGTGCGTAGGCGGTTTAATAAGTCAGTGGTGAAAGCCCACAGCTCAACTGTGGAATTGCCATTGAAACTGTTAGACTTGAGTACAGACGAGGTAGGCGGAATTTATGGTGTAGCGGTGAAATGCATAGATACCATAAAGAACCCCGATAGCGAAGGCAGCTTACTAGACTGTAACTGACGCTGAGGCACGAAAGCGTGGGGAGCGAACAGGATTAGATACCCTGGTAGTCCACGCAGTAAACGATGATGACTCGATGTGTGCGATATATTGTACGCGTCTTAGCGAAAGCGTTAAGTCATCCACCTGGGGAGTACGCTCGCAAGAGTG	Bacteria	Bacteroidota	Bacteroidia	Cytophagales	Cyclobacteriaceae	Fulvivirga
tpac_16S_v1_asv0000953	503973	310	12.4698	0.048207	TACGGAGGGTGCGAGCGTTAATCGGAATTACTGGGCGTAAAGCGTGCGTAGGCGGCTTTTTAAGTTGGATGCGAAAGCCCCGGGCTCAACCTGGGAACTGCATCCAAAACTGGAAGGCTCGAGTGCGAGAGAGGAGTGTGGAATTTCCTGTGTAGCGGTGAAATGCGTAGATATAGGAAGGAACACCAGTGGCGAAGGCGACACTCTGGCTTGACACTGACGCTGAGGTACGAAAGCGTGGGGAGCAAACAGGATTAGATACCCTGGTAGTCCACGCCGTAAACGATGTCTACTAGTTGTCGGTGGTCTTGTACTGCTGGTAACGCAGCTAACGCGATAAGTAGACCGCCTGGGGAGTACGGCCGCAAGGTTA	Bacteria	Proteobacteria	Gammaproteobacteria	Oceanospirillales	Endozoicomonadaceae	Endozoicomonas
tpac_16S_v1_asv0000969	499259	29	1.16653	0.047756	TACGGAGGGTGCGAGCGTTATTCGGGATCATTGGGTTTAAAGGGTTCGTAGGCGGGTTGATAAGTCAGGGGTGAAAAGCTACAGCTTAACTGTGGTCGTGCCTTTGATACTGTTGGTCTTGAGTTATATTGAAGTAAGTAGAATATGTAGTGTAGCGGTGAAATGCTTAGATATTACATAGAATACCGATTGCGAAGGCAGCTTACTAATTATATACTGACGCTGATGAACGAGAGCGTGGGTAGCGAAAGGGATTAGATACCCCTGTAGTCCACGCTGTAAACGATGGACACTGGTTGTTGGGCTTTATGTTCAGTGATTAAGCGAAAGTGATAAGTGTCCCACCTGGGGAGTACGGTCGCAAGGCTT	Bacteria	Bacteroidota	Bacteroidia	Flavobacteriales	Flavobacteriaceae	Maritimimonas
tpac_16S_v1_asv0000972	496240	558	22.4457	0.0474673	TACGGAGGGGGCGAGCGTTGTTCGGAATTACTGGGCGTAAAGGGCGCGCAGGCGGCCGATTGCGTCAGGTGTGAAAGCCCCGGGCTCAACCTGGGAGGTGCACTTGATACGGGTCGGCTTGAGAGCGGGAGAGGAGTGTGGAATTCCCAGTGTAGAGGTGAAATTCGTAGATATTGGGAAGAACACCGGTGGCGAAGGCGGCACTCTGGCCCGTTTCTGACGCTCAGGCGCGAAAGCGTGGGGAGCAAACAGGATTAGATACCCTGGTAGTCCACGCCGTAAACGATGTGTGCTAGCCGTCGGGCGGCATGCCGTTCGGTGGCGTACGCTAACGCCTTAAGCACACCGCCTGGGGAGTACGGCCGCAAGGTTA	Bacteria	Proteobacteria	Alphaproteobacteria	unclassified	unclassified	unclassified
tpac_16S_v1_asv0000974	495633	92	3.70072	0.0474092	TACGGAGGGTGCGAGCGTTGTTCGGATTTATTGGGTTTAAAGGGTGCGTAGGCGGGGCTTTAAGTCAGTGGTGAAATTCTTCAGCTCAACTGGAGGGCTGCCATTGATACTGGAGTTCTTGAGTGGACCAGAGGTAGGCGGAATTTATGGTGTAGCGGTGAAATGCATAGATACCATAAAGAACCCCGATAGCGTAGGCAGCTTACCGGAGTTTAACTGACGCTGAAGCACGAAAGCATGGGTAGCGAACAGGATTAGATACCCTGGTAGTCCATGCCGTAAACGATGATTACTCGATGTTGGCGATATAAAGTCAGCGTCCAAGCGAAAGCGTTAAGTAATCCACCTGGGGAGTACGCTCGCAAGAGTG	Bacteria	Bacteroidota	Bacteroidia	Cytophagales	Cyclobacteriaceae	unclassified
tpac_16S_v1_asv0000971	493590	456	18.3427	0.0472138	TACGAAGGTGGCGAGCGTTGTTCGGATTTACTGGGCGTAAAGAGCACGTAGGCGGTTTAGTAAGCCCCTTGGGAAAGCTACGGGCTTAACCCGTAAAGGTCGAGGGGGACTGCTAAGCTAGAGGGCGGGAGAGGAGCGCGGAATTTCCGGTGTAGCGGTGAAATGCGTAGATATCGGGAAGAAGGCCGGTGGCGAAGGCGGCGCTCTGGAACGTCTCTGACGCTGAGGTGCGAAAGCGTGGGGAGCAAACAGGATTAGATACCCTGGTAGTCCACGCCGTAAACGATGGGTACTAAGTGTCGGCAGGTTACTGTCGGTGCCGCAGTTAACGCAGTAAGTACCCCGCCTGGGGAGTACGGCCGCAAGGTTG	Bacteria	Nitrospirota	Nitrospiria	Nitrospirales	Nitrospiraceae	Nitrospira
tpac_16S_v1_asv0000922	493365	585	23.5318	0.0471923	TACGTAGGGAGCGAGCGTTGTTCGGATTTACTGGGCGTAAAGGGCACGTAGGCGGGTATGCAAGTCGGTTGTGAAATCCTCTGGCTCAACCAGAGAACTGCAGCCGAAACTGCACACCTTGAGTCCAGCAGAGGGAATCGGAATCCCAGGTGTAGCGGTGAAATGCGTAGATATCTGGGAGAACATCAGTGGCGAAGGCGGATTCCTGGGCTGGTACTGACGCTGAGGTGCGAAAGCTAAGGGAGCGAACAGGATTAGATACCCTGGTAGTCTTAGCCGTAAACGATGGGTACTAGGTGTTGGGGGACATTGACCCCCTCAGTGCCGTAGCTAACGCATTAAGTACCCCGCCTGGGGAGTACGGCCGCAAGGCTG	Bacteria	PAUC34f	unclassified	unclassified	unclassified	unclassified
tpac_16S_v1_asv0000705	492085	1219	49.0346	0.0470698	TACGAAGGGGGCTAGCGTTGTTCGGATTTACTGGGCGTAAAGCGCACGTAGGCGGATCGTTAAGTGAGGGGTGAAATCCCAGGGCTCAACCCTGGAACTGCCTTTCATACTGGCGATCTGGAGTTCGAGAGAGGTGAGTGGAATTCCGAGTGTAGAGGTGAAATTCGTAGATATTCGGAGGAACACCAGTGGCGAAGGCGGCTCACTGGCTCGATACTGACGCTGAGGTGCGAAAGCGTGGGGAGCAAACAGGATTAGATACCCTGGTAGTCCACGCCGTAAACGATGAATGTTAGCCGTCGGGCAGTATACTGTTCGGTGGCGCAGCTAACGCATTAAACATTCCGCCTGGGGAGTACGGTCGCAAGATTA	Bacteria	Proteobacteria	Alphaproteobacteria	Rhizobiales	Rhizobiaceae	Hoeflea
tpac_16S_v1_asv0000984	491341	281	11.3033	0.0469987	TACGGAGGGTGCAAGCGTTAATCGGAATTACTGGGCGTAAAGCGCGCGTAGGTGGCTGAGTAAGTCGGATGTGAAAGCCCTGGGCTTAACCTGGGAATTGCATTCGATACTGCTGAGCTGGAGTATGGTAGAGGGAAGTGGAATTTCCGGTGTAGCGGTGAAATGCGTAGAGATCGGAAGGAACACCAGTGGCGAAGGCGACTTCCTGGGCCAATACTGACGCTGAGGTGCGAAAGCGTGGGGAGCAAACAGGATTAGATACCCTGGTAGTCCACGCCGTAAACGATGAGAACTAGATGTCGGGAGGAATTGCCTTTCGATGTCACAGCTAACGCGTTAAGTTCTCCGCCTGGGGAGTACGCCGGCAACGGTA	Bacteria	Proteobacteria	Gammaproteobacteria	Steroidobacterales	Woeseiaceae	unclassified
tpac_16S_v1_asv0000988	489867	64	2.57442	0.0468577	GACGGAGGAGGCAAGCGTTATCCGGAATTATTGGGCGTAAAGCGTCCGCAGGCGGCTAGTTAAGTCTGCTGTCAAAGCCCGCAGCTCAACTGCGGATAGGCAGTGGAAACTGATTAGCTAGAGAGCGGTAGGGGTAGAGGGAATTCCCGGTGTAGCGGTGAAATGCGTAGATATCGGGAAGAACACCAGTGGCGAAGGCGCTCTACTGGGCCGTGACTGACGCTGAGGGACGAAAGCTAGGGGAGCGAAAGGGATTAGATACCCCTGTAGTCCTAGCTGTAAACGATGGACACTAGGTGTTGGCCGTATCGACCCGGTCAGTACCGAAGCTAACGCGTTAAGTGTCCCGCCTGGGGAGTACGCACGCAAGTGTG	Bacteria	Cyanobacteria	Cyanobacteriia	Phormidesmiales	Nodosilineaceae	unclassified
tpac_16S_v1_asv0000986	487685	289	11.6251	0.046649	TACAGGGGTGGCAAGCGTTGTCCGGATTTACTGGGTGTAAAGGGTGCGCAGGCGGAAAAATAAGTCGGGTGTTAAATCCATGTGCTCAACACATGCAAGGCTTCCGATACTGTTTTTCTAGAGTGTCGAAAAGGAAGATGGAATTTCCGGTGTAACGGTGGAATGTGTAGATATCGGAAAGAACACCAGTGGCGAAGGCAGTCTTCTGGTCGACAACTGACGCTCAGGCACGAAAGCGTGGGGAGCGAACAGGATTAGATACCCTGGTAGTCCACGCCGTAAACGATGAATACTAGATGTTGGTCACGTGTGATCAGTGTCGCAGCTAACGCGTTAAGTATTCCACCTGGGAAGTACGCTCGCAAGAGTG	Bacteria	Bacteroidota	Chlorobia	Chlorobiales	Chlorobiaceae	Chlorobium
tpac_16S_v1_asv0000909	479596	574	23.0893	0.0458752	TACGGAGGGTGCGAGCGTTAATCGGAATTACTGGGCGTAAAGCGTACGCAGGCGGTTAGTTAAGTCAGATGTGAAAGCCCCGGGCTCAACCTGGGAACTGCATTTGAAACTGGCTAACTAGAGTGCGGCAGAGGGTGGTAGAATTTCAGGTGTAGCGGTGAAATGCGTAGAGATCTGAAGGAATACCGATGGCGAAGGCAGCCACCTGGGCCGACACTGACGCTCATGTACGAAAGCGTGGGTAGCAAACAGGATTAGATACCCTGGTAGTCCACGCCGTAAACGATGTCTACTAGCAGCTCGCCTCGTTTAGAGGGGTTTTGCGCAGCTAACGCGTTAAGTAGACCGCCTGGGGAGTACGGCCGCAAGGTTA	Bacteria	Proteobacteria	Gammaproteobacteria	Alteromonadales	Pseudoalteromonadaceae	Algicola
tpac_16S_v1_asv0001000	476826	459	18.4634	0.0456102	TACGGAAGGGGCTAGCGTTGTTCGGAATCATTGGGCGTAAAGGGCGCGTAGGTGGTCTTATGTGTCCGTCGTGAAAGCGCACGGCTCAACCGTGCTTGGTCGGCGGAAACTGTAAGACTTGAGGCTGGGAGGGGCTGGAGGAATTCCCTGTGTAGCGGTGAAATGCGTAGAGATGGGGGAGAACACTCGTGGCGAAGGCGTCCAGCTGGACCAGTCCTGACACTGAGGCGCGAAAGCGTGGGTAGCAAACAGGATTAGATACCCTGGTAGTCCACGCCGTAAACGATGGGCACTAGGTGCCGGCGGTATTGATCCCGTCGGTGCCGGCGCTAACGCAGTAAGTGCCCCGCCTGGGGAGTACGGTCGCAAGGCTG	Bacteria	Entotheonellaeota	Entotheonellia	Entotheonellales	Entotheonellaceae	Candidatus Entotheonella
tpac_16S_v1_asv0001009	474174	448	18.0209	0.0453566	TACGGAGGGTCCGAGCGTTATCCGGAATCATTGGGTTTAAAGGGTCCGTAGGCGGGCATGTAAGTCAGGGGTGAAAGTCTGCGGCTCAACCGTAGAACTGCCTTTGATACTGCATGTCTTGAGTTATGGTGGGGTCGCCGGAACATGTGGTGTAGCGGTGAAATGCATAGATATCACATAGAACACCGATCGCGAAGGCAGGTGGCCAACCATATACTGACGCTGATGGACGAAAGCGTGGGGAGCGAACGGGATTAGATACCCCGGTAGTCCACGCCGTAAACGATGGATACTAGCTGTCGGGCCCTTGGGCTCGGCGGCCAAGCGAAAGTGATAAGTATCCCACCTGGGGAGTACGTTCGCAAGAATG	Bacteria	Bacteroidota	Bacteroidia	Flavobacteriales	Flavobacteriaceae	unclassified
tpac_16S_v1_asv0001019	473668	32	1.28721	0.0453082	TACGAAGGGGGCTAGCGTTGTTCGGAATCACTGGGCGTAAAGCGCGCGTAGGCGGATTGATCAGTCAGGGGTGAAATCCCGGGGCTCAACCCCGGAACTGCCTTTGATACTGTCAGTCTGGAGGTCGAGAGAGGCGAGTGGAATTCCGAGTGTAGAGGTGAAATTCGTAGATATTCGGAGGAACACCAGTGGCGAAGGCGGCTCGCTGGCTCGATTCTGACGCTGAGGTGCGAAAGCGTGGGGAGCAAACAGGATTAGATACCCTGGTAGTCCACGCCGTAAACGATGGAAGCTAGCTGTCGGACAGTTTGCTGTTCGGTGGCGCAGTTAACGCATTAAGCTTCCCGCCTGGGGAGTACGGTCGCAAGACTA	Bacteria	Proteobacteria	Alphaproteobacteria	Rhizobiales	Rhizobiaceae	unclassified
tpac_16S_v1_asv0001018	469365	703	28.2784	0.0448966	TACGAAAGGGGCTAGCGTTGTTCGGAATTACTGGGCGTAAAGCGCACGTAGGCGGCCTTGTAAGTTGGGGGTGAAATCCCGGAGCTCAACTCCGGAACTGCCTCCAAAACTACAAAGCTAGAGGATGCGAGAGGATAGTGGAATTCCGAGTGTAGAGGTGAAATTCGTAGATATTCGGAAGAACACCAGTGGCGAAGGCGACTGTCTGGCGCATATCTGACGCTGAGGTGCGAAAGCGTGGGGAGCAAACAGGATTAGATACCCTGGTAGTCCACGCCGTAAACGATGAGGGCTAGTTGTCAGGCGGCATGCCGTTTGGTGACGCAGCTAACGCATTAAGCCCTCCGCCTGGGGAGTACGGTCGCAAGATTA	Bacteria	Proteobacteria	Alphaproteobacteria	Caulobacterales	Parvularculaceae	Marinicaulis
tpac_16S_v1_asv0001034	462826	86	3.45937	0.0442711	TACGGAGGGTGCGAGCGTTAATCGGAATTACTGGGCGTAAAGCGTGCGTAGGCGGCTTTTTAAGTTGGATGTGAAAGCCCCGGGCTCAACCTGGGAACTGCATCCAAAACTGGAAGGCTCGAGTGCGAGAGAGGAGTGTGGAATTTCCTGTGTAGCGGTGAAATGCGTAGATATAGGAAGGAACACCAGTGGCGAAGGCGGCACTCTGGCTTGACACTGACGCTGAGGTACGAAAGCGTGGGGAGCAAACAGGATTAGATACCCTGGTAGTCCACGCCGTAAACGATGTCTACTAGTTGTCGGTGGTCTTGTACTGCTGGTAACGCAGCTAACGCGATAAGTAGACCGCCTGGGGAGTACGGCCGCAAGGTTA	Bacteria	Proteobacteria	Gammaproteobacteria	Oceanospirillales	Endozoicomonadaceae	Endozoicomonas
tpac_16S_v1_asv0001003	459854	616	24.7788	0.0439868	TACGGGGGGGGCAAGCGTTGTTCGGAATTACTGGGCGTAAAGGGCGCGTAGGCGGTTGGATAAGTCAGCTGTGAAAACCTCAGGCTCAACTTGAGGCCTGCAGTTGAAACTGTCCAGCTAGAGTGTGGGAGAGGAGAGTGGAATTCCCGGTGTAGCGGTGAAATGCGTAGATATCGGGAGGAACACCAGTGGCGAAGGCGGCTCTCTGGACCACAACTGACGCTGAGGCGCGAAAGCTAGGGGAGCAAACAGGATTAGATACCCTGGTAGTCCTAGCTGTAAACGATGGATACTTGCTGTAGGGGGTATTGAATCCTCCTGTGGCGAAGCTAACGCATTAAGTATCCCGCCTGGGGAGTACGGTCGCAAGGCTG	Bacteria	Acidobacteriota	Subgroup 11	unclassified	unclassified	unclassified
tpac_16S_v1_asv0001049	458989	145	5.83266	0.0439041	TACGGAGGGTGCGAGCGTTAATCGGAATTACTGGGCGTAAAGCGCGCGTAGGCGGTTTGTTAAGTCGGATGTGAAAGCCCCGGGCTCAACCTGGGAACTGCATCCGATACTGGCAGGCTAGAGTACGGTAGAGGGGGGTAGAATTCCACGTGTAGCGGTGAAATGCGTAGAGATGTGGAGGAATACCAGTGGCGAAGGCGGCCCCCTGGACTGATACTGACGCTGAGGTGCGAAAGCGTGGGGAGCAAACAGGATTAGATACCCTGGTAGTCCATGCTGTAAACGATGTCAACTAGCCGTTGGGGGCCTTGGTGCCCTTAGTGGCGCAGCTAACGCGATAAGTTGACCGCCTGGGGAGTACGGCCGCAAGGTTA	Bacteria	Proteobacteria	Gammaproteobacteria	Oceanospirillales	unclassified	unclassified
tpac_16S_v1_asv0001055	456317	76	3.05712	0.0436485	TACGGAGGGTGCGAGCGTTAATCGGAATTACTGGGCGTAAAGCGCGCGTAGGTGGCTTGTTAAGTCGGATGTGAAAGCCCCGGGCTCAACCTGGGAATTGCACCCGATACTGTCAGGCTAGAGTGCGAGAGAGGGAGGTAGAATTCCACGTGTAGAGGTGAAATGCGTAGATATGTGGAGGAATACCAGTGGCGAAGGCGGCCTCCTGGCTCGACACTGACGCTGATGTGCGAAAGCGTGGGGAGCAAACAGGATTAGATACCCTGGTAGTCCACGCCGTAAACGATGTCGACTAGCCGTTGGGGTACTTGATACCTTGGTGGCGCAGTTAACGCGATAAGTCGACCGCCTGGGGAGTACGGCCGCAAGGTTA	Bacteria	Proteobacteria	Gammaproteobacteria	Cellvibrionales	Halieaceae	Pseudohaliea
tpac_16S_v1_asv0001050	453643	646	25.9855	0.0433927	TACGAAAGGGGCTAGCGTTGTTCGGAATTACTGGGCGTAAAGCGCACGTAGGCGGCCTTGTAAGTTGGGGGTGAAATCCCGGAGCTCAACTCCGGAACTGCCTCCAAAACTACAAAGCTAGAGGATGCGAGAGGATAGTGGAATTCCGAGTGTAGAGGTGAAATTCGTAGATATTCGGAAGAACACCAGTGGCGAAGGCGACTGTCTGGCGCATATCTGACGCTGAGGTGCGAAAGCGTGGGGAGCAAACAGGATTAGATACCCTGGTAGTCCACGCCGTAAACGATGAGGGCTAGTTGTCAGGCAGCATGCTGTTTGGTGACGCAGCTAACGCATTAAGCCCTCCGCCTGGGGAGTACGGTCGCAAGATTA	Bacteria	Proteobacteria	Alphaproteobacteria	Caulobacterales	Parvularculaceae	Marinicaulis
tpac_16S_v1_asv0001060	453432	496	19.9517	0.0433725	TACGGAGGGGGCTAGCGTTGTTCGGAATTACTGGGCGTAAAGCGCGCGTAGGCGGTTTTGTAAGTTGGGCGTGAAAGCCCGGGGCTCAACCCCGGAGGTGCGTCCAAAACTGCTTGACTAGAGACCGAGAGAGGGTGGTGGAATTCCCAGTGTAGAGGTGAAATTCGTAGATATTGGGAAGAACACCGGTGGCGAAGGCGACCACCTGGCTCGGCCCTGACGCTGAGGCGCGAAAGCGTGGGGAGCAAACAGGATTAGATACCCTGGTAGTCCACGCCGTAAACGATGTGTGCTAGATGTTGGAGGGCTTGCCCTTCAGTGTCGCCGTTAACGCATTAAGCACACCGCCTGGGGAGTACGGCCGCAAGGTTA	Bacteria	Proteobacteria	Alphaproteobacteria	unclassified	unclassified	unclassified
tpac_16S_v1_asv0000999	452547	736	29.6058	0.0432879	CACGTAAGGAGCGAGCGTTGTTCGGAATTATTGGGCGTAAAGGGCATGTAGGCGGTTAAATAAGTCTGATGTGAAAGCACACAGCTCAACTGTGATGTTGCGTTGGAAACTGTTTGACTTGAATCCGAGAGGGGTGTGTGGAATTCCTAGTGTAGGGGTGAAATCTGTTGATATTAGGAAGAACACCAGAGGCGAAGGCGACACACTGGCTCTGGATTGACGCTGATGTGCGAAAGCGTAGGTAGCGAACAGGATTAGATACCCTGGTAGTCTACGCCGTAAACGATGTACACTTGGTGTCTGTTGTTTTGACGATAGGTGCCGTAGCTAACGCGTTAAGTGTACCGCCTGGGGAGTATGCCGGCAACGGTG	Bacteria	Spirochaetota	Spirochaetia	Spirochaetales	Spirochaetaceae	Spirochaeta 2
tpac_16S_v1_asv0001071	450494	60	2.41352	0.0430915	TACGGAGGGTGCAAGCGTTATTCGGAATCATTGGGTTTAAAGGGTTCGTAGGCGGGCTAATGAGTCAGAGGTGAAAAGCTGCAGCTTAACTGTGGTCGTGCCTTTGATACTGTTAGTCTTGAGTTATATTGAAGTAAGTAGAATATGTAGTGTAGCGGTGAAATGCTTAGATATTACATAGAATACCGATTGCGAAGGCAGCTTACTAAGTATATACTGACGCTGATGAACGAAAGCGTGGGTAGCGAAAGGGATTAGATACCCCTGTAGTCCACGCTGTAAACGATGGACACTAGTTGTTGGGCATTATGTTCAGTGGCCAAGCGAAAGTGATAAGTGTCCCACCTGGGGAGTACGGTCGCAAGGCTG	Bacteria	Bacteroidota	Bacteroidia	Flavobacteriales	Flavobacteriaceae	Maritimimonas
tpac_16S_v1_asv0001073	448497	87	3.4996	0.0429005	TACAGGGGTGGCAAGCGTTGTCCGGATTTACTGGGTGTAAAGGGTGCGCAGGCGGAATAGTAAGTCGGGGGTTAAATCCATGTGCTCAACACATGACGTGCTTCCGATACTGTTATTCTAGAGTGTCGAAGAGGAAGATGGAATTTCCGGTGTAACGGTGGAATGTGTAGATATCGGAAAGAACACCAGTGGCGAAGGCAGTCTTCTGGTCGACAACTGACGCTCAGGCACGAAAGCGTGGGGAGCGAACAGGATTAGATACCCTGGTAGTCCACGCCGTAAACGATGAATACTAGATGTTGGTCATACGTGATCAGTGTCGCAGCTAACGCATTAAGTATTCCACCTGGGAAGTACGCTCGCAAGAGTG	Bacteria	Bacteroidota	Chlorobia	Chlorobiales	Chlorobiaceae	Prosthecochloris
tpac_16S_v1_asv0001023	447590	1134	45.6154	0.0428137	TACGGAGGGGGCGAGCGTTGCTCGGAATTACTGGGCGTAAAGGGTCCGCAGGTGGCTTTGTAAGTTAGATGTGAAATCTTAGGGCTTAACCCTGAAACTGCATCTAAAACTGCTTAGCTTGAGTACAGGAGAGGTTGGCGGAATTCCCGGTGTAGCGGTGAAATGCGTAGATATCGGGAGGAACACCAGTGGCGAAGGCGGCCAACTGGCCTGTTACTGACACTCAGGGACGAAAGCGTGGGTAGCGAACGGGATTAGATACCCCGGTAGTCCACGCCCTAAACGATGGATGCTAGGTGTGGGGATGAAAATCTCTGTGCCGTAGTTAACGCATTAAGCATCCCGCCTGGGGAGTACGATCGCAAGATTG	Bacteria	Dadabacteria	Dadabacteriia	Dadabacteriales	unclassified	unclassified
tpac_16S_v1_asv0001079	446364	78	3.13757	0.0426964	TACGGAGGGTGCAAGCGTTAATCGGAATTACTGGGCGTAAAGCGCGCGTAGGCGGATGTTTAAGTCGGATGTGAAAGCCCTGGGCTCAACCTAGGAACTGCATCCGATACTGGGCATCTAGAGTACGATAGAGGGTGGTAGAATTTCTTGTGTAGCGGTGAAATGCGTAGATATAAGAAGGAATACCAGTGGCGAAGGCGGCCACCTGGATCGATACTGACGCTGAGGTGCGAAAGCGTGGGGAGCAAACAGGATTAGATACCCTGGTAGTCCACGCCGTAAACGATGTCTACTAGCCGTTGGGAAACTTGTTTTCTTAGTGGTGCAGCTAACGCGATAAGTAGACCGCCTGGGGAGTACGGCCGCAAGGTTA	Bacteria	Proteobacteria	Gammaproteobacteria	Cellvibrionales	Spongiibacteraceae	BD1-7 clade
tpac_16S_v1_asv0001081	445042	29	1.16653	0.04257	TACATAGGTGTCGAGCGTTATCCGGATTTATTGGGCGTAAAGAGTGCGTAGACGGTTTAATAAGTTTGTGGTTTAATGCTAAAGCTTAACTTTAGTTTGCCTCAAAAACTGTTTTACTAGAGTGTGGTAAAGGTTGATGGAATTTCATGTGTAGCGGTGGAATGCGTAGATATATGAAGGAACACCAATGGCGAAGGCAATTGACCGTACCATTACTGACGTTCAGGCACGAAAGCGTGGGTAGCGAATAGGATTAGATACCCTAGTAGTCCACGCCGTAAACTATGAGTACTAAGTGTCAATATAAAATTGGTGCTGTAGCTAACGCATTAAGTACTCCGCCTGAGTAGTATGCTCGCAAGAGTG	Bacteria	Firmicutes	Bacilli	unclassified	unclassified	unclassified
tpac_16S_v1_asv0001085	441496	105	4.22365	0.0422308	TACGGAGGGTGCGAGCGTTAATCGGAATTACTGGGCGTAAAGCGCGCGTAGGCGGTCTGGTCAGTCGGATGTGAAAGCCCCGGGCTTAACCCGGGAACTGCGTTCGATACTGCCAGACTGGAGTATGTTAGAGGAAAGCGGAATTCCCGGTGTAGCGGTGAAATGCGTAGATATCGGGAGGAACATCAGTGGCGAAGGCGGCTTTCTGGATCAATACTGACGCTGAGGCGCGAAAGCGTGGGGAGCAAACAGGATTAGATACCCTGGTAGTCCACGCCCTAAACGATGTCAACCAGCCGTTGGATTCATTTAAGGATTCAGTGGCGCAGCTAACGCGTTAAGTTGACCGCCTGGGGAGTACGGCCGCAAGGTTA	Bacteria	Proteobacteria	Gammaproteobacteria	unclassified	unclassified	unclassified
tpac_16S_v1_asv0001080	441366	168	6.75784	0.0422184	CACGGGGGGCGCAAGCGTTATTCGGAATTATTGGGCGTAAAGGGCGCGTAGGCGGTCCTGTCGGTCAGATGTGAAAGCCCGGGGCTCAACCCCGGACGTGCATTTGAAACAGCAGGACTTGAGTACGGGAGAGGAAAGCGGAATTCCTGGTGTAGAGGTGAAATTCGTAGATATCAGGAGGAACACCGATGGCGAAGGCAGCTTTCTGGACCGATACTGACGCTGAGGCGCGAAGGCGTGGGTAGCGAACAGGATTAGATACCCTGGTAGTCCACGCAGTAAACGATGTACACTAGGTGTAGCGGGTATTAAAACTTGCTGTGCCGCAGTTAACACATTAAGTGTACCGCCTGGGGAGTACGGTCGCAAGACTA	Bacteria	Desulfobacterota	Desulfobacteria	Desulfobacterales	Desulfobacteraceae	unclassified
tpac_16S_v1_asv0001077	440879	481	19.3484	0.0421718	GACGGAGGAGGCAAGCGTTATCCGGAATTATTGGGCGTAAAGCGTCCGCAGGCGGCTAGTTAAGTCTGCTGTCAAAGCCCGCAGCTCAACTGCGGATCGGCAGTGGAAACTGATTAGCTAGAGTGCGGTAGGGGTAGAGGGAATTCCCGGTGTAGCGGTGAAATGCGTAGATATCGGGAAGAACACCAGTGGCGAAGGCGCTCTACTGGGCCGTGACTGACGCTGAGGGACGAAAGCTAGGGGAGCGAAAGGGATTAGATACCCCTGTAGTCCTAGCTGTAAACGATGGACACTAGGTGTTGGCCGTATCGACCCGGTCAGTACCGAAGCTAACGCGTTAAGTGTCCCGCCTGGGGAGTACGCACGCAAGTGTG	Bacteria	Cyanobacteria	Cyanobacteriia	Phormidesmiales	Nodosilineaceae	unclassified
tpac_16S_v1_asv0001030	440368	610	24.5374	0.0421229	TACGGAGGGTCCGAGCGTTATCCGGAATCATTGGGTTTAAAGGGTCCGTAGGCGGGCCTGTAAGTCAGAGGTGAAAGGCCACGGCTCAACCGTGGGACTGCCTTTGATACTGCAGGTCTTGAGTCATGGTGGGGTTGCCGGAACATGTGGTGTAGCGGTGAAATGCATAGATATCACATAGAACACCGATCGCGAAGGCAGGTGGCCAACCATGAACTGACGCTGATGGACGAAAGCGTGGGGAGCGAACGGGATTAGATACCCCGGTAGTCCACGCCGTAAACGATGGACACTAGCTGTGGGGTCTTCGGACTCCGTGGCCAAGCGAAAGTGATAAGTGTCCCACCTGGGGAGTACGTTCGCAAGAATG	Bacteria	Bacteroidota	Bacteroidia	Flavobacteriales	Flavobacteriaceae	Muricauda
tpac_16S_v1_asv0001066	435755	845	33.9903	0.0416816	TACGGAGGGGGCAAGCGTTGTTCAGAATTACTGGGCGTAAAGGGCGCGCAGGCGGCTGGTCGCGTCAGGTGTGAAAGCCCCGGGCTCAACCTGGGAACTGCACTTGATACGGGCCGGCTTGAGGACGAGAGAGGAGTGTGGAATTCCCAGTGTAGAGGTGAAATTCGTAGATATTGGGAAGAACACCAGTGGCGAAGGCGGCACTCTGGCTCGTATCTGACGCTGAGGCGCGAAAGCGTGGGGAGCAAACAGGATTAGATACCCTGGTAGTCCACGCCGTAAACGATGTGCGCTAGCCGTCGGGCAGCATGCTGTTCGGTGGCGCAGCCAACGCGATAAGCGCACCGCCTGGGGAGTACGGCCGCAAGGTTA	Bacteria	Proteobacteria	Alphaproteobacteria	unclassified	unclassified	unclassified
tpac_16S_v1_asv0001058	434727	826	33.2261	0.0415833	TACGGAGGGGGCTAGCGTTGTTCGGAATCACTGGGCGTAAAGCGCGCGTAGGCGGATCGGTTAGTTGGGGGTGAAATCCCGAGGCTCAACCTCGGAACTGCCCTCAATACTGTCGATCTCGAGTCCGGGAGAGGTGAGTGGAATTCCTAGTGTAGAGGTGAAATTCGTAGATATTAGGAAGAACACCAGTGGCGAAGGCGGCTCACTGGCCCGGTACTGACGCTGAGGTGCGAAAGCGTGGGGAGCAAACAGGATTAGATACCCTGGTAGTCCACGCCGTAAACGATGGAAGCTAGCCGTCGGGCGGCATGCCGTTCGGTGGCGCAGTTAACGCATTAAGCTTCCCGCCTGGGGAGTACGGTCGCAAGATTA	Bacteria	Proteobacteria	Alphaproteobacteria	Rhizobiales	unclassified	unclassified
tpac_16S_v1_asv0001113	428937	353	14.1995	0.0410295	TACGAAGGGGGCTAGCGTTGTTCGGAATTACTGGGCGTAAAGCGCACGTAGGCGGATTGTTTAGTCAGAGGTGAAATCCCGGGGCTCAACCCCGGAACTGCCTTTGATACTGGCAATCTCGAGTCCGAGAGAGGTGAGTGGAATTCCGAGTGTAGAGGTGAAATTCGTAGATATTCGGAGGAACACCAGTGGCGAAGGCGGCTCACTGGCTCGGTACTGACGCTGAGGTGCGAAAGCGTGGGGAGCAAACAGGATTAGATACCCTGGTAGTCCACGCCGTAAACGATGGGCGCTAGCCGTCGGGCAGCATGCTGTTCGGTGGCGCAGCTAACGCATTAAGCGCCCCGCCTGGGGAGTACGGTCGCAAGATTA	Bacteria	Proteobacteria	Alphaproteobacteria	Rhizobiales	unclassified	unclassified
tpac_16S_v1_asv0001119	428895	117	4.70636	0.0410255	TACGGAGGGTGCGAACGTTAATCGGAATTACTGGGCGTAAAGCGTGCGCAGGCGGTTCATTAAGTGGGATGTGAAAGCCCCGGGCTCAACCTGGGAACTGCATTCCAAACTGACGAACTAGAGTACGAGAGAGGGGGGTAGAATTCAGAGTGTAGCGGTGAAATGCGTAGATATTCTGAGGAATACCAGTGGCGAAGGCGGCCCCCTGGCTTGATACTGACGCTCAGGCGCGAAAGCGTGGGGAGCAAACAGGATTAGATGCCCTGGTAGTCCACGCCGTAAACGATGTCTACTAGCCGTTGGAAGGCTTGACCTTTTAGTGGCGCAGCTAACGCGATAAGTAGACCGCCTGGGGAGTACGGTCGCAAGATTA	Bacteria	Proteobacteria	Gammaproteobacteria	OM182 clade	unclassified	unclassified
tpac_16S_v1_asv0000124	421859	1114	44.8109	0.0403524	TACGTAGGTGGCAAGCGTTATCCGGAATTATTGGGCGTAAAGCGCGCGTAGGCGGTTTTTTAAGTCTGATGTGAAAGCCCACGGCTCAACCGTGGAGGGTCATTGGAAACTGGAAAACTTGAGTGCAGAAGAGGAAAGTGGAATTCCATGTGTAGCGGTGAAATGCGCAGAGATATGGAGGAACACCAGTGGCGAAGGCGACTTTCTGGTCTGTAACTGACGCTGATGTGCGAAAGCGTGGGGATCAAACAGGATTAGATACCCTGGTAGTCCACGCCGTAAACGATGAGTGCTAAGTGTTAGGGGGTTTCCGCCCCTTAGTGCTGCAGCTAACGCATTAAGCACTCCGCCTGGGGAGTACGACCGCAAGGTTG	Bacteria	Firmicutes	Bacilli	Staphylococcales	Staphylococcaceae	Staphylococcus
tpac_16S_v1_asv0001131	421673	337	13.5559	0.0403346	TACGGAGGGTGCGAGCGTTAATCGGAATTACTGGGCGTAAAGCGCACGTAGGTGGTTTGGTAAGTCGGATGTGAAATCCCCGGGCTTAACCTGGGAATTGCATTCGATACTGCCTCACTAGAGTCTGGCAGAGGGATGCGGAATTCCGGGTGTAGCGGTGAAATGCGTAGAGATCCGGAGGAACATCAGTGGCGAAGGCGGCATCCTGGGCCAAGACTGACACTGAGGTGCGAAAGCGTGGGGAGCAAACAGGATTAGATACCCTGGTAGTCCACGCCGTAAACGATGTCAACTAGCCGTTGGGAGGGTTAAACCTCAAAGTGGCGCAGCTAACGCGATAAGTTGACCGCCTGGGGAGTACGCGCGCAAGCGTA	Bacteria	Proteobacteria	Gammaproteobacteria	Tenderiales	Tenderiaceae	Candidatus Tenderia
tpac_16S_v1_asv0001132	416798	194	7.8037	0.0398683	TACGGAGGGTGCAAGCGTTATCCGGATTTACTGGGTTTAAAGAGTGCGTAGGCGGCTTCTTAAGTCAATGGTGAAAGCTTAGCGCTTAACGCTAGAAGTGCCACTGATACTGGGAAGCTTGAGTCAAGAAGAGGTAAGCAGAATTCATAGTGTAGCAGTGAAATGCTTAGATACTATGAGGAATACCAACAGCGAAGGCAGCTTACTGGTCTTGTACTGACGCTGAGGCACGAAAGCGTGGGTAGCGAACAGGATTAGATACCCTGGTAGTCCACGCCGTAAACGATGATCACTCGATGTACACGCTAGTCGTGTGTGTCTAAGCAAAAGCATTAAGTGATCCACCTGGGGAGTACGCTCGCAAGAGTG	Bacteria	Bacteroidota	Bacteroidia	Cytophagales	Amoebophilaceae	Candidatus Amoebophilus
tpac_16S_v1_asv0001114	416619	558	22.4457	0.0398512	TACGGAGGGTGCAAGCGTTAATCGGAATTACTGGGCGTAAAGCGCGCGTAGGCGGTAAGTTAAGCAAGCTGTGAAAGCCCCGGGCTCAACCTGGGAACTGCAGTTTGAACTGGCTTACTGGAGTACAGCAGAGGATAGTGGAATTTCTAGTGTAGCGGTGAAATGCGTAGATATTAGAAGGAACACCAGTGGCGAAGGCGACTGTCTGGGCTGATACTGACGCTGAGGTGCGAAAGCGTGGGGAGCAAACAGGATTAGATACCCTGGTAGTCCACGCCGTAAACGATGTCTACTAGCCGTTGGGGTCCTTGAGGCCTTAGTGGCGCAGCTAACGCACTAAGTAGACCGCCTGGGGAGTACGGTCGCAAGATTA	Bacteria	Proteobacteria	Gammaproteobacteria	Cellvibrionales	Cellvibrionaceae	unclassified
tpac_16S_v1_asv0001157	411886	650	26.1464	0.0393985	TACGAAGGGGGCTAGCGTTGTTCGGAATTACTGGGCGTAAAGCGCGCGTAGGCGGACCGTTAAGTCGGGGGTGAAATCCCAGAGCTCAACTCTGGAACTGCCTTCGATACTGGCGGTCTCGAGTCCGGGAGAGGTGAGTGGAATTCCGAGTGTAGAGGTGAAATTCGTAGATATTCGGAGGAACACCAGTGGCGAAGGCGGCTCACTGGCCCGGTACTGACGCTGAGGTGCGAAAGCGTGGGGAGCAAACAGGATTAGATACCCTGGTAGTCCACGCCGTAAACGATGGAGGCTAGCCGTCGGGCAGCATGCTGTTCGGTGGCGCAGCTAACGCATTAAGCCTCCCGCCTGGGGAGTACGGTCGCAAGATTA	Bacteria	Proteobacteria	Alphaproteobacteria	Rhizobiales	unclassified	unclassified
tpac_16S_v1_asv0000945	411693	828	33.3065	0.03938	TACGGAGGGGGTTAGCGTTGTTCGGAATTACTGGGCGTAAAGCGCACGTAGGCGGACCAGAAAGTTGGGGGTGAAATCCCGGGGCTCAACCCCGGAACTGCCTCCAAAACTATTGGTCTAGAGTTCGAGAGAGGTGAGTGGAATTCCAAGTGTAGAGGTGAAATTCGTAGATATTTGGAGGAACACCAGTGGCGAAGGCGGCTCACTGGCTCGATACTGACGCTGAGGTGCGAAAGTGTGGGGAGCAAACAGGATTAGATACCCTGGTAGTCCACACCGTAAACGATGAATGCCAGTCGTCGGGTAGCATGCTATTCGGTGACACACCTAACGGATTAAGCATTCCGCCTGGGGAGTACGGTCGCAAGATTA	Bacteria	Proteobacteria	Alphaproteobacteria	Rhodobacterales	Rhodobacteraceae	Ruegeria
tpac_16S_v1_asv0001158	409324	517	20.7965	0.0391534	TACGGAGGGGGCAAGCGTTGTTCGGATTTACTGGGCGTAAAGGGCGCGTAGGCGGACGGTCAAGTCAGAGGTGAAAGGCCCGGGCTCAACCTGGGACGTGCCTTTGAAACTGATTGTCTTGAGTGCGGGAGAGGGTGACGGAATTCCCAGTGTAGAGGTGAAATTCGTAGATATTGGGAAGAACACCGGTGGCGAAGGCGGTCACCTGGCCCGCAACTGACGCTGAGGCGCGAAAGCGTGGGGAGCAAACAGGATTAGATACCCTGGTAGTCCACGCCGTAAACGATGTGCGCTAGCCGTTGGGGCTCGTAGAGTCTCGGTGGCGCAGTTAACGCGTTAAGCGCACCGCCTGGGGAGTACGGCCGCAAGGTTA	Bacteria	Proteobacteria	Alphaproteobacteria	Kiloniellales	Fodinicurvataceae	Fodinicurvata
tpac_16S_v1_asv0000475	408621	603	24.2558	0.0390862	TACGTAGGGTGCGAGCGTTGTCCGGAATTACTGGGCGTAAAGGGCTCGTAGGTGGTTTGTCGCGTCGTCTGTGAAATTCCGGGGCTTAACTCCGGGCGTGCAGGCGATACGGGCATAACTTGAGTACTGTAGGGGTAACTGGAATTCCTGGTGTAGCGGTGAAATGCGCAGATATCAGGAGGAACACCGATGGCGAAGGCAGGTTACTGGGCAGTTACTGACGCTGAGGAGCGAAAGCATGGGTAGCGAACAGGATTAGATACCCTGGTAGTCCATGCCGTAAACGGTGGGCGCTAGGTGTGAGGGTCTTTTCACGACTTTCGTGCCGTAGCTAACGCATTAAGCGCCCCGCCTGGGGAGTACGGCCGCAAGGCTA	Bacteria	Actinobacteriota	Actinobacteria	Corynebacteriales	Corynebacteriaceae	Corynebacterium
tpac_16S_v1_asv0001167	408353	380	15.2856	0.0390605	GACGGAGGAGACGAGCGTTATCCGGATTTACTGGGCGTAAAGGGCTCGTAGGGGGTGGCCTACGGGCGTCGTGGAAGCCCCGTGCTCAACGCGGGGAGGTCGGCGCCGACGGGGTCACTGGAGGCTGGCAGAGGCGCGCGGAACGGCGGGGGGAGTGGTGGCATACGTAGAGCCCCGTCGGAACACCGGTAGCGAAGGCGGCGCGCTGGACCAGACCTGACCCTGAGGAGCGAAAGGGTGGGGCGCGAACGGACTTAGATACTCCGGTAGTCCACCCCCTGACCGATGGCCACTGGGTGTCGCGGGTATCGACCCCTGCGGTGCCGGCGCCGACGCAGTAAGTGGCCCGCCTGGGGACTACGGTCGCAAGACTA	Bacteria	Chloroflexi	TK10	unclassified	unclassified	unclassified
tpac_16S_v1_asv0001148	408328	224	9.01046	0.0390581	TACGGAGGAGGCAAGCGTTATCCGGAATTATTGGGCGTAAAGGGTCCGCAGGTGGTAGTGCAAGTCGGCGGTTAAAGACTGGGGCTTAACTCCAGAAAGGCCGTGGAAACTGCACAACTAGAGATCGGTAGGGGTAGAGGGAATTCCCGGTGTAGCGGTGAAATGCGTAGAGATCGGGAAGAACACCAGTGGCGAAGGCGCTCTACTGGACCGAATCTGACACTGAGGGACGAAAGCTAGGGGAGCGAATGGGATTAGATACCCCAGTAGTCCTAGCCGTAAACGATGGATACTAGGTGTTGTCTGTATCGACCCAGACAGTGTCGAAGCTAACGCGATAAGTATCCCGCCTGGGGAGTACGCACGCAAGTGTG	Bacteria	Cyanobacteria	Cyanobacteriia	Cyanobacteriales	Oscillatoriaceae	Planktothricoides SR001
tpac_16S_v1_asv0001130	406060	189	7.60257	0.0388412	TACGGAGGGTGCAAGCGTTAATCGGAATTACTGGGCGTAAAGCGTGCGTAGGCGGCCTTTTAAGTTGGATGTGAAAGCCCCGGGCTCAACCTGGGAACGGCATCCAAAACTGAGAGGCTCGAGTGCGGAAGAGGAGTGTGGAATTTCCTGTGTAGCGGTGAAATGCGTAGATATAGGAAGGAACACCAGTGGCGAAGGCGACACTCTGGTCTGACACTGACGCTGAGGTACGAAAGCGTGGGGAGCAAACAGGATTAGATACCCTGGTAGTCCACGCCGTAAACGATGTCTACTAGTTGTCGGGACTCTTGCAGTCTTGGTAACGCAGCTAACGCGATAAGTAGACCGCCTGGGGAGTACGGCCGCAAGGTTA	Bacteria	Proteobacteria	Gammaproteobacteria	Oceanospirillales	Endozoicomonadaceae	Endozoicomonas
tpac_16S_v1_asv0001178	404133	85	3.41915	0.0386569	TACGTATGGGGCAAGCGTTGTTCGGATTCATTGGGCGTAAAGGGCACGCAGGTGGACTGTTAAGTTGGATGTATAATCGTGAGGCTCAACCTGATCTCTGCATCCAAAACTGGCAGTCTTGAGTTCTGGAGAGGAAAGCGGAATTCTCGGTGTAGCGGTGGAATGCGTAGATATCGAGAGGAACACCAGTGGCGAAGGCAGCTTTCTGGACAGGTACTGACACTCATGTGCGAAAGCGTGGGGAGCAAACAGGATTAGATACCCTGGTAGTCCACGCCCTAAACGTTGTATACCAGGTGTCGGGAGTTTCAACGCTCTCGGTGCCGCCGCTAACGCATTAAGTATACCGCCTGGGGAGTACGCTCGCAAGGGTG	Bacteria	Spirochaetota	Leptospirae	Leptospirales	Leptospiraceae	Turneriella
tpac_16S_v1_asv0001185	401656	121	4.86726	0.0384199	TACGGAGGGTGCGAGCGTTAATCGGAATTACTGGGCGTAAAGCGCGCGTAGGCGGTTTGTTAAGTCGGATGTGAAAGCCCCGGGCTCAACCTGGGAACTGCATCCGATACTGGCAGGCTAGAGTACGGTAGAGGGAGGTAGAATTCCACGTGTAGCGGTGAAATGCGTAGAGATGTGGAGGAATACCAGTGGCGAAGGCGGCCTCCTGGACTGATACTGACGCTGAGGTGCGAAAGCGTGGGGAGCAAACAGGATTAGATACCCTGGTAGTCCATGCTGTAAACGATGTCAACTAGCCGTTGGAGGCCTTAGTGCCTTTAGTGGCGTAGCTAACGCGCTAAGTTGACCGCCTGGGGAGTACGGTCGCAAGATTA	Bacteria	Proteobacteria	Gammaproteobacteria	Oceanospirillales	Pseudohongiellaceae	Pseudohongiella
tpac_16S_v1_asv0001186	398784	493	19.8311	0.0381452	TACGAAGGTGGCGAGCGTTGTTCGGATTTACTGGGCGTAAAGAGCACGTAGGCGGTTTAGTAAGCCCCTTGGGAAAGCTATGGGCTTAACCCATAAAGGTCGAGGGGGACTGCTAAGCTAGAGGGCGGGAGAGGAGCGCGGAATTTCCGGTGTAGCGGTGAAATGCGTAGATATCGGGAAGAAGGCCGGTGGCGAAGGCGGCGCTCTGGAACGTCTCTGACGCTGAGGTGCGAAAGCGTGGGGAGCAAACAGGATTAGATACCCTGGTAGTCCACGCCGTAAACGATGGGCACTAAGTGTCGGCAGGTTACTGCCGGTGCCGCAGTTAACGCAGTAAGTGCCCCGCCTGGGGAGTACGGCCGCAAGGTTG	Bacteria	Nitrospirota	Nitrospiria	Nitrospirales	Nitrospiraceae	Nitrospira
tpac_16S_v1_asv0001195	398077	98	3.94208	0.0380776	TACAGGGGTGGCAAGCGTTGTCCGGATTTACTGGGTGTAAAGGGTGCGCAGGCGGAAAAATAAGTCGGGGGTTAAATCCATGTGCTCAACACATGCATGGCTTCCGATACTGTTTTTCTAGAGTGTCGAAGAGGAAGATGGAATTTCCGGTGTAACGGTGGAATGTGTAGATATCGGAAAGAACACCAGTGGCGAAGGCAGTCTTCTGGTCGACAACTGACGCTCATGCACGAAAGCGTGGGGAGCGAACAGGATTAGATACCCTGGTAGTCCACGCCGTAAACGATGAATACTAGATGTTGGTCATACGTGATCAGTGTCGCAGCTAACGCGTTAAGTATTCCACCTGGGAAGTACGCTCGCAAGAGTG	Bacteria	Bacteroidota	Chlorobia	Chlorobiales	Chlorobiaceae	Chlorobium
tpac_16S_v1_asv0001201	397006	74	2.97667	0.0379752	CACGTATGGGGCGAGCGTTGTTCGGAATTATTGGGCGTAAAGGGCGCGTAGGCGGATGTACAAGTCTGGTGGAAAAGACCGTGGCTCAACCACGGGAATGCACTGGAAACTGTAGGTCTTGAATCCTTGAGGGGGAACTGGAATTCCTGGTGTAGGGGTGAAATCTGTAGAGATCAGGAAGAACACCGGTGGCGAAGGCGAGTTCCTGGCAAGTGATTGACGCTGAGGCGCGAAAGCGTGGGGAGCGAACAGGATTAGATACCCTGGTAGTCCACGCCGTAAACGATGTGCACTAGGCGTTGGGGTGTTGAAACCTCGGTGCCGGAGCTAACGTGGTAAGTGCACCGCCTGGGGAGTATGCCGGCAACGGTG	Bacteria	Spirochaetota	Spirochaetia	Spirochaetales	Spirochaetaceae	Spirochaeta 2
tpac_16S_v1_asv0001202	396877	102	4.10298	0.0379628	TACAGGGGTGGCAAGCGTTGTCCGGATTTACTGGGTGTAAAGGGTGCGCAGGCGGAAAAATAAGTCGGGTGTTAAATCCATGTGCTCAACACATGCACGGCATCCGATACTGTTATTCTAGAGTGTCGAAGAGGAAGATGGAATTTCCGGTGTAACGGTGGAATGTGTAGATATCGGAAAGAACACCAGTGGCGAAGGCAGTCTTCTGGTCGACAACTGACGCTCAGGCACGAAAGCGTGGGGAGCGAACAGGATTAGATACCCTGGTAGTCCACGCCGTAAACGATGAATACTAGATGTTGGTCATACGTGATCAGTGTCGCAGCTAACGCGTTAAGTATTCCACCTGGGAAGTACGCTCGCAAGAGTG	Bacteria	Bacteroidota	Chlorobia	Chlorobiales	Chlorobiaceae	Chlorobium
tpac_16S_v1_asv0001173	396211	160	6.43604	0.0378991	TACAGGGGTGGCAAGCGTTGTCCGGATTTACTGGGTGTAAAGGGTGCGCAGGCGGAATAATAAGTCGGGGGTTAAATCCATGTGCTCAACACATGCATGGCTTCCGATACTGTTATTCTAGAGTGTCGAAGAGGAAGATGGAATTTCCGGTGTAACGGTGGAATGTGTAGATATCGGAAAGAACACCAGTGGCGAAGGCAGTCTTCTGGTCGACAACTGACGCTCAGGCACGAAAGCGTGGGGAGCGAACAGGATTAGATACCCTGGTAGTCCACGCCGTAAACGATGAATACTAGATGTTGGTCATACGTGATCAGTGTCGCAGCTAACGCGTTAAGTATTCCACCTGGGAAGTACGCTCGCAAGAGTG	Bacteria	Bacteroidota	Chlorobia	Chlorobiales	Chlorobiaceae	Prosthecochloris
tpac_16S_v1_asv0001175	395536	926	37.2486	0.0378345	TACGGAGGGTGCAAGCGTTAATCGGAATTACTGGGCGTAAAGCGCGCGTAGGCGGCTTAGTAAGTCGGATGTGAAAGCCCCGGGCTTAACCTGGGAATTGCATTCGATACTGCTGAGCTAGAGTATGGTAGAGGGAAGTGGAATTTCCGGTGTAGCGGTGAAATGCGTAGATATCGGAAGGAACACCAGTGGCGAAGGCGACTTCCTGGGCCAATACTGACGCTGAGGTGCGAAAGCGTGGGGAGCAAACAGGATTAGATACCCTGGTAGTCCACGCCGTAAACGATGAGAACTAGATGTCGGGAGGAATTGCCTTTCGGTGTCGCAGCTAACGCGTTAAGTTCTCCGCCTGGGGAGTACGCCGGCAACGGTA	Bacteria	Proteobacteria	Gammaproteobacteria	unclassified	unclassified	unclassified
tpac_16S_v1_asv0001210	392949	45	1.81014	0.0375871	TACGGAGGGTCCGAGCGTTATCCGGAATCATTGGGTTTAAAGGGTCCGTAGGCGGGCCGATAAGTCAGGGGTGAAAGGCCACGGCTCAACCGTGGGACCGCCCTTGATACTGTTGGTCTTGAGTCGTTGTGGGGTTGCCGGAACATGTGGTGTAGCGGTGAAATGCATAGATATCACATAGAACACCGATCGCGAAGGCAGGTGGCCAACAACGTACTGACGCTGATGGACGAAAGCGTGGGGAGCGAACGGGATTAGATACCCCGGTAGTCCACGCCGTAAACGATGGACACTAGCTGTGGGGCATTCGTGCTCCGTGGCCAAGCGAAAGTGATAAGTGTCCCACCTGGGGAGTACGTTCGCAAGAATG	Bacteria	Bacteroidota	Bacteroidia	Flavobacteriales	Flavobacteriaceae	Muricauda
tpac_16S_v1_asv0001054	389970	186	7.4819	0.0373021	TACAGAGGGTGCAAACGTTGCTCGGAATGACTGGGCGTAAAGCGCGCGTAGGCGGTGAGTTAAGTCGACTGTGAAAGCCCATGGCTCAACCATGGAAGTGCAGTCGAAACTGGCTCGCTGGAGTCCCGGAGAGGGTGGTGGAATTCCTAGTGTAGAGGTGAAATTCGTAGAGATTAGGAGGAACACCGGTGGCGAAGGCGACCATCTGGACGGGTACTGACGCTAAGGCGCGAAAGCGTGGGGAGCAAACAGGATTAGATACCCTGGTAGTCCACGCCGTAAACGATGAGCACTAGGTGTTGCGGGTATTGACCCCTGCAGTGCCGTAGCTAACGCATTAAGTGCTCCGCCTGGGGACTACGGCCGCAAGGCTA	Bacteria	Myxococcota	Myxococcia	Myxococcales	Myxococcaceae	P3OB-42
tpac_16S_v1_asv0001219	389722	146	5.87289	0.0372784	TACAGGGGTGGCAAGCGTTGTCCGGATTTACTGGGTGTAAAGGGTGCGCAGGCGGAATAATAAGTCGGGTGTTAAATCCATGTGCTCAACACATGCACGGCATCCGATACTGTTATTCTAGAGTGTCGAAGAGGAAGATGGAATTTCCGGTGTAACGGTGGAATGTGTAGATATCGGAAAGAACACCAGTGGCGAAGGCAGTCTTCTGGTCGACAACTGACGCTCAGGCACGAAAGCGTGGGGAGCGAACAGGATTAGATACCCTGGTAGTCCACGCCGTAAACGATGAATACTAGATGTTGGTCACGTGTGATCAGTGTCGCAGCTAACGCAGTAAGTATTCCACCTGGGAAGTACGCTCGCAAGAGTG	Bacteria	Bacteroidota	Chlorobia	Chlorobiales	Chlorobiaceae	Chlorobium
tpac_16S_v1_asv0001122	387978	521	20.9574	0.0371116	TACGGAGGGGGCAAGCGTTGTTCGGAATTACTGGGCGTAAAGGGCGTGTAGGCGGAATATCAAGTTAGGGGTGAAAGGCCTGGGCTCAACCTGGGAACTGCCTCTAAAACTGATAATCTAGAGTTCGGGAGAGGATAGCGGAATTCCTAGTGTAGAGGTGAAATTCGTAGATATTAGGAAGAACACCAGTGGCGAAGGCGGCTATCTGGCCCGATACTGACGCTGAGGCGCGAAAGCGTGGGGAGCAAACAGGATTAGATACCCTGGTAGTCCACGCTGTAAACGATGTGTGCTAGCCGTTGGGGCACGTGGTGTCTCGGTGGCGCAGCTAACGCTTTAAGCACACCGCCTGGGGAGTACGGTCGCAAGATTA	Bacteria	Proteobacteria	Alphaproteobacteria	Kiloniellales	Kiloniellaceae	Pelagibius
tpac_16S_v1_asv0001174	387848	904	36.3636	0.0370992	TACAGAGGGCTCAAGCGTTAATCGGAATCACTGGGCTTAAAGGGTCCGCAGGCGGATCGGTAAGTATCTTGTGAAATACCATGGCTCAACCATGGAATTGCTCGGTAAACTGCCAATCTTGAACACGGTAGGGGCCATCGGAACTCTAGGTGGAGCGGTGAAATGCGTAGATATCTAGAGGAACGCCAGAGGCGAAGGCGGATGGCTGGGCCGTTGTTGACGCTCAGGGACGAAAGCATGGGTAGCGAACGGGATTAGATACCCCGGTAGTCCATGCCCTAAACGATGTGCACTAGGTCGCGGAGGTTTTGACGCCATCGCGGCTGAAGTTAAAATATTAAGTGCACCGCCTGGGGAGTACGGTCGCAAGGCTA	Bacteria	Planctomycetota	Phycisphaerae	Phycisphaerales	Phycisphaeraceae	Phycisphaera
tpac_16S_v1_asv0001234	383792	125	5.02816	0.0367112	TACGGAGGGTGCGAGCGTTAATCGGAATTACTGGGCGTAAAGCGTGCGTAGGCGGCGACCTAAGTTGGATGTGAAAGCCCTGGGCTCAACCTGGGAACTGCATCCAAAACTGGGTTGCTAGAGTACGGGAGAGGAGTGTGGAATTTCCTGTGTAGCGGTGAAATGCGTAGATATAGGAAGGAACACCAGTGGCGAAGGCGACACTCTGGCCTGATACTGACGCTGAGGTACGAAAGCGTGGGGAGCAAACAGGATTAGATACCCTGGTAGTCCACGCCGTAAACGATGTCTACTAGTTGTCCGGAGTCTTGTATTCTGGGTAACGCAGCTAACGCGATAAGTAGACCGCCTGGGGAGTACGGCCGCAAGGTTA	Bacteria	Proteobacteria	Gammaproteobacteria	Oceanospirillales	Endozoicomonadaceae	Endozoicomonas
tpac_16S_v1_asv0001237	382873	247	9.93564	0.0366233	TACGGAGGATGCGAGCGTTATCCGGATTTATTGGGTTTAAAGGGTGCGTAGGCGGGCCCTTAAGTCAGGGGTGAAATCTTGCGGCTCAACCGTAAGACTGCCCTTGATACTGGGGGCCTTGAATTTAGTTGGGGCAGGCGGAATGTGTCGTGTAGCGGTGAAATGCATAGATATGACACAGAACACCGATCGCGAAGGCAGCCTGCCAAGCTATAATTGACGCTGATGCACGAAAGCGCGGGTAGCGAACAGGATTAGATACCCTGGTAGTCCGCGCCGTAAACGATGATCACCCGTTGTCGGCGGTACACAGTCGGCGACCGAGCGAAAGCATTAAGTGATCCACCTGGGGAGTACGTTGGCAACAATG	Bacteria	Bacteroidota	Bacteroidia	Bacteroidales	unclassified	unclassified
tpac_16S_v1_asv0001225	382367	762	30.6516	0.0365749	TACGGAGGGGGCAAGCGTTGTTCGGAATTACTGGGCGTAAAGGGCGCGTAGGCGGTTTGTCACGTCAGATGTGAAAGCCCCGGGCTCAACCTGGGAGGTGCATTTGATACGGGCAGGCTTGAACCCGGCAGAGGGTGGTGGAATTCCCAGTGTAGAGGTGAAATTCGTAGATATTGGGAAGAACACCGATGGCGAAGGCAGCCACCTGGGCCGGTGTTGACGCTGAGGCGCGAAAGCGTGGGGAGCAAACAGGATTAGATACCCTGGTAGTCCACGCCGTAAACGATGTGCGCTAGCCGTCGGGCAGCATGCTGTTCGGTGGTGTAAGCTAACGCGTTAAGCGCACCGCCTGGGGAGTACGGCCGCAAGGTTA	Bacteria	Proteobacteria	Alphaproteobacteria	unclassified	unclassified	unclassified
tpac_16S_v1_asv0001224	381742	192	7.72325	0.0365151	TACAGGGGTGGCAAGCGTTGTCCGGATTTACTGGGTGTAAAGGGTGCGCAGGCGGAATAGCAAGTCGGGGGTTAAATCCATGTGCTCAACACATGCATGGCTTCCGATACTGCTTTTCTAGAGTGTCGAAGAGGAAGATGGAATTTCCGGTGTAACGGTGGAATGTGTAGATATCGGAAAGAACACCAGTGGCGAAGGCAGTCTTCTGGTCGACAACTGACGCTCAGGCACGAAAGCGTGGGGAGCGAACAGGATTAGATACCCTGGTAGTCCACGCCGTAAACGATGAATACTAGATGTTGGTCATACGTGATCAGTGTCGCAGCTAACGCGTTAAGTATTCCACCTGGGAAGTACGCTCGCAAGAGTG	Bacteria	Bacteroidota	Chlorobia	Chlorobiales	Chlorobiaceae	Prosthecochloris
tpac_16S_v1_asv0001226	381298	137	5.51086	0.0364726	TACGGAGGGTGCGAGCGTTGTTCGGATTTATTGGGTTTAAAGGGTGCGTAGGCGGGGCTTTAAGTCAGTGGTGAAATTCTTCAGCTTAACTGGAGGGCTGCCATTGATACTGGAGTTCTTGAGTAAACCAGAGGTAGGCGGAATTTATGGTGTAGCGGTGAAATGCATAGATACCATAAAGAACCCCGATAGCGTAGGCAGCTTACCGGAGTATAACTGACGCTGAAGCACGAAAGCATGGGTAGCCAACAGGATTAGATACCCTGGTAGTCCATGCCGTAAACGATGATTACTCGATGTTGGCGATACAGTGTCAGCGTCCAAGCGAAAGCGTTAAGTAATCCACCTGGGGAGTACGCTCGCAAGAGTG	Bacteria	Bacteroidota	Bacteroidia	Cytophagales	Cyclobacteriaceae	unclassified
tpac_16S_v1_asv0001248	372997	558	22.4457	0.0356786	GACGGAGGGTGCGAGCGTTGCTCGGAATCACTGGGCGTAAAGGGTGCGTAGGCGGTCTTTCAAGTCTGACGTGAAAGCCCAGGGCTCACCCCTGGAAGTGCGCCAGAAACTGATGGACTTGAGTACCGGAGGGGAGAGTGGAATTCCCGGTGTAGCGGTGAAATGCGTAGATATCGGGAGGAATACCGGTGGCGAAAGCGACTCTCTGGACGGTTACTGACGCTGAGGCACGAAAGCGTGGGGAGCAAACAGGATTAGATACCCTGGTAGTCCACGCCGTAAACGATGGGCACTAGGTGTCGGGGGTATCCACTCCCTCGGTGCCGCCGCTAACGCATTAAGTGCCCCGCCTGGGAACTACGGTCGCAAGATTA	Bacteria	Myxococcota	bacteriap25	unclassified	unclassified	unclassified
tpac_16S_v1_asv0000538	366119	669	26.9107	0.0350207	TACGGAGGAGGCAAGCGTTATCCGGAATGATTGGGCGTAAAGCGTCCGCAGGTGGCCATGTAAGTCTGCTGTCAAAACCCAGGGCTCAACTCTGGTCAGGCAGTGGAAACTACAAAGCTAGAGTCTGGTAGGGGCAAAGGGAATTCCCGGCGTAGCGGTGAAATGCGTAGATTTCGGGAAGAACATCGGTGGCGAAAGCGCTTTGCTAGACCAGAACTGACACTCAGGGACGAAAGCTAGGGGAGCGAATGGGATTAGATACCCCAGTAGTCCTAGCCGTAAACGATGGATACTAGGTGTTGCCTGTATCGACCCAGGCAGTGCCGTAGCTAACGCGTTAAGTATCCCGCCTGGGGAGTACGCACGCAAGTGTG	Bacteria	Cyanobacteria	Cyanobacteriia	Cyanobacteriales	Phormidiaceae	Trichodesmium IMS101
tpac_16S_v1_asv0001293	363531	71	2.85599	0.0347731	TACGGAGGGTGCGAGCGTTGTTCGGATTTATTGGGTTTAAAGGGTGCGTAGGCGGGGCTTTAAGTCAGTGGTGAAATTCTTCAGCTTAACTGGAGGGCTGCCATTGATACTGGAGTTCTTGAGTAGACCAGAGGTAGGCGGAATTTATGGTGTAGCGGTGAAATGCATAGATACCATAAAGAACCCCGATAGCGTAGGCAGCTTACCGGAGTTTAACTGACGCTGAAGCACGAAAGCATGGGTAGCGAACAGGATTAGATACCCTGGTAGTCCATGCCGTAAACGATGATTACTCGATGTTGGCGATACAGCGTCAGCGTCCAAGCGAAAGCGTTAAGTAATCCACCTGGGGAGTACGCTCGCAAGAGTG	Bacteria	Bacteroidota	Bacteroidia	Cytophagales	Cyclobacteriaceae	unclassified
tpac_16S_v1_asv0001272	363362	476	19.1472	0.034757	GACGGAGGATGCAAGCGTTATCCGGAATTATTGGGCGTAAAGCGTCCGTAGGCGGTTTATCAAGTCAGTTGTTAAAGACTGCAGCTCAACTGTGGGCGAGCAACTGAAACTGATGAACTAGAGTGCGGTAGGGGTAGAGGGAATTCCCAGTGTAGCGGTGAAATGCGTAGATATTGGGAAGAACACCAGTGGCGAAGGCGCTCTACTGGGCCGCAACTGACGCTGAGGGACGAAAGCTAGGGGAGCGAAAGGGATTAGATACCCCTGTAGTCCTAGCCGTAAACGATGGACACTAGGTGTTGGGCGTATCGACCCGTCCAGTATCGAAGCAAACGCGTTAAGTGTCCCGCCTGGGGAGTACGCACGCAAGTGTG	Bacteria	Cyanobacteria	Cyanobacteriia	Phormidesmiales	Phormidesmiaceae	unclassified
tpac_16S_v1_asv0001294	363319	270	10.8608	0.0347529	CACGTAAGGAGCGAGCGTTGTTCGGAATTATTGGGCGTAAAGGGCATGTAGGCGGTTTTGTAAGTCTGATGTGAAATCGTGCAGCTTAACTGCATTGTTGCGTTGGAAACTGTGAGACTTGAATCCGAGAGGGGTGTGTGGAATTCCTAGTGTAGGGGTGAAATCTGTTGATATTAGGAAGAACACCAGAGGCGAAGGCGACACACTGGCTCTGGATTGACGCTGAGGTGCGAAAGCGTAGGTAGCGAACAGGATTAGATACCCTGGTAGTCTACGCCGTAAACGATGTACACTTGGTGTCTGTTGTTTTGACGATAGGTGCCGTAGCTAACGCGTTAAGTGTACCGCCTGGGGAGTATGCCGGCAACGGTG	Bacteria	Spirochaetota	Spirochaetia	Spirochaetales	Spirochaetaceae	Spirochaeta 2
tpac_16S_v1_asv0001056	362673	549	22.0837	0.0346911	TACGGAGGGGGCAAGCGTTGCTCGGAATTACTGGGCGTAAAGGGTCCGCAGGCTGTCAGGCAAGTTGGTTGTGAAAGCTCAAGGCTTAACCTTGGAATTGCATCCAAAACTGCCTGACTAGAGTCCAAGAGAGGTTGGCGGAATTCCCGGTGTAGCGGTGAAATGCATAGATATCGGGAGGAACACCAGAGGCGAAGGCGGCCAACTGGCTTGGTACTGACGCTCAGGGACGAAAGCGTGGGTAGCAAACCGGATTAGATACCCGGGTAGTCCACGCCCTAAACGATGGATGCTAGGTAGGGGGAATTTATTTCTCCCTGCCGTAGTTAACGCATTAAGCATCCCGCCTGGGGAGTACGGTCGCAAGGCTG	Bacteria	Dadabacteria	Dadabacteriia	Dadabacteriales	unclassified	unclassified
tpac_16S_v1_asv0001304	359498	155	6.23492	0.0343874	TACGGAGGATTCGAGCGTTATCCGGATTCATTGGGTTTAAAGGGTCTGTAGGCGGAATTATAAGTCAGTGGTGAAAGCCCGAGGCTCAACCTCGGAACGGCCATTGAAACTGTAAGTCTTGAGTATAACAGAAGTTGGCGGAATGTGTGGTGTAGCGGTGAAATGCATAGAGATCACACAGAACCCCAATTGCGAAGGCAGCTGACTATGTATATACTGACGCTGAGAGACGAAAGCGTGGGGAGCGAACAGGATTAGATACCCTGGTAGTCCACGCTGTAAACGATGATAACTAGTTGTTGGGCTATAGGGTTCAGTAACCAAGCGAAAGTGATAAGTTATCCACCTGGGGAGTACGTTCGCAAGGATG	Bacteria	Bacteroidota	Bacteroidia	unclassified	unclassified	unclassified
tpac_16S_v1_asv0001308	358480	199	8.00483	0.03429	TACGGAGGGTCCGAGCGTTATCCGGAATCATTGGGTTTAAAGGGTCCGTAGGCGGGCAATTAAGTCAGGGGTGAAAGTTTGCGGCTCAACCGTAAAATTGCCTTTGATACTGTTTGTCTTGAATTAGTGTGAAGTGGTTAGAATGAGTAGTGTAGCGGTGAAATGCATAGATATTACTCAGAATACCAATTGCGAAGGCAGATCACTAACACTATATTGACGCTGATGGACGAAAGCGTGGGTAGCGAACAGGATTAGATACCCTGGTAGTCCACGCTGTAAACGATGGATACTAGCTGTTCGTATTTCGGTATGAGTGGCTAAGCGAAAGTGATAAGTATCCCACCTGGGGAGTACGTTCGCAAGAATG	Bacteria	Bacteroidota	Bacteroidia	Flavobacteriales	Flavobacteriaceae	unclassified
tpac_16S_v1_asv0001001	357040	357	14.3604	0.0341523	TACTGAAGGTGCAAGCGTTAATCGGAATCACTGGGCGTAAAGCGCTCGTAGGTGGCTTTGTAAGTCAGGTGTGAAAGCCCACGGCTCAACCGTGGAATTGCACTTGATACTGCATCGCTAGAGTATAGGAGAGGGAAGTGGAATTTCTGGTGTAGGAGTGAAATCCGTAGAGATCAGAAGGAACACCCGTGGCGAAGGCGACTTCCTGGACTATTACTGACACTGAGGAGCGAAAGCGTGGGGAGCAAACAGGATTAGATACCCTGGTAGTCCACGCCGTAAACGATGGGTACTAGGTGTTGGGGGCTTGACCCTCGGTGCCGTAGTTAACGCGTTAAGTACCCCGCCTGGGGAGTACGGTCGCAAGGCTG	Bacteria	Desulfobacterota	Desulfovibrionia	Desulfovibrionales	Desulfovibrionaceae	Halodesulfovibrio
tpac_16S_v1_asv0001265	356649	388	15.6074	0.0341149	TACGTAGGGGGCGAGCGTTATCCGGAATTACTGGGCGTAAAGGGTGAGTAGGCGGCCAAATAAGCCAGAGGTGAAAGGCTAGGGCTTAACCCTAGTAAGCCTATGGAACTGTATGGCTTGAGTGCAGGAGAGGAGAGTGGAATTCCTAGTGTAGCGGTGAAATGCGTAGATATTAGGAGGAACACCAGTGGCGAAGGCGACTCTCTGGACTGCAACTGACGCTGAGGCACGAAAGCGTGGGGAGCAAACAGGATTAGATACCCTGGTAGTCCACGCCGTAAACGATGAGTGCTAGGTGTCGGGGGTTCACACCCTCGGTGCCGGAGTTAACGCATTAAGCACTCCGCCTGGGGAGTACGGTCGCAAGACTG	Bacteria	Firmicutes	Clostridia	Peptostreptococcales-Tissierellales	Caminicellaceae	Paramaledivibacter
tpac_16S_v1_asv0001255	353890	585	23.5318	0.0338509	TACGTAGGCAGCAAGCGTTGTTCGGAATTACTGGGCGTAAAGCGAGTGTAGGCGGTCTGCCAAGTCTGTTGTGAAATCTCCCGGCTCAACTGGGAGGGTGCGTCGGAAACTGGCAGGCTCGAGTGCGAGAGGGGAGAGTGGAATTCCTGGTGTAGCGGTGGAATGCGTAGATATCAGGAGGAACACCGGTGGTGAAGACGGCTCTCTGGATCGCCACTGACGCTGAGACTCGAAAGCGTGGGGAGCAAACAGGATTAGATACCCTGGTAGTCCACGCCCTAAACGATGCATACTTGGTGTGGGCTCTTCACTGAGTCCGTGCCGGAGCTAACGCGTTAAGTATGCCGCCTGGGGAGTACGGTCGCAAGGCTG	Bacteria	Acidobacteriota	Acidobacteriae	PAUC26f	unclassified	unclassified
tpac_16S_v1_asv0001314	352783	301	12.1078	0.0337451	TACGGAGGGGGCAAGCGTTGTTCGGATTTACTGGGCGTAAAGGGCGCGTAGGCGGGGTATCAAGTTAGGGGTGAAAGCCCGGGGCTCAACCTCGGAACTGCCTTTAAAACTGATACTCTAGAGTCCGGAAGAGGGTCGCGGAATTCCCAGTGTAGAGGTGAAATTCGTAGATATTGGGAAGAACACCGGTGGCGAAGGCGGCGACCTGGTCCGGTACTGACGCTGAGGCGCGAAAGCGTGGGGAGCAAACAGGATTAGATACCCTGGTAGTCCACGCCGTAAACGATGTGTGCTAGCCGTCGGGCTCCTTTGGAGTTCGGTGGCGCAGCTAACGCGTTAAGCACACCGCCTGGGGAGTACGGCCGCAAGGTTA	Bacteria	Proteobacteria	Alphaproteobacteria	Kiloniellales	Kiloniellaceae	Tistlia
tpac_16S_v1_asv0001318	352207	48	1.93081	0.03369	TACGGAGGGTGCAAGCGTTAATCGGAATTACTGGGCGTAAAGCGTGCGTAGGCGGCCTTTTAAGTTGGATGTGAAAGCCTCGGGCTCAACCTGGGAACGGCATCCAAAACTGAGAGGCTCGAGTGCGGAAGAGGAGTGTGGAATTTCCTGTGTAGCGGTGAAATGCGTAGATATAGGAAAGAACACCAGTGGCGAAGGCGACACTCTGGTCTGACACTGACGCTGAGGTACGAAAGCGTGGGGAGCAAACAGGATTAGATACCCTGGTAGTCCACGCCGTAAACGATGTCTACTAGTTGTCGGGACTCTAGCAGTCTTGGTAACGCAGCTAACGCGATAAGTAGACCGCCTGGGGAGTACGGCCGCAAGGTTA	Bacteria	Proteobacteria	Gammaproteobacteria	Oceanospirillales	Endozoicomonadaceae	Endozoicomonas
tpac_16S_v1_asv0001280	349064	939	37.7715	0.0333893	TACGGAGGGGGCTAGCGTTGTTCGGAATTACTGGGCGTAAAGGGCGTGTAGGCGGTTTGCCGAGTCAGGCGTGAAAGCCCCGGGCTTAACCTGGGAACTGCGTTTGATACTGGCAGGCTAGAGGTTGGAAGAGGAGAGTGGAATTCCCAGTGTAGAGGTGAAATTCGTAGATATTGGGAAGAACACCAGTGGCGAAGGCGGCTCTCTGGTCCATACCTGACGCTGAGGCGCGAAAGCGTGGGGAGCAAACAGGATTAGATACCCTGGTAGTCCACGCCGTAAACGATGTGTGCTAGACGTCGGGTGTTCAGCATTCGGTGTCGGAGCTAACGCATTAAGCACACCGCCTGGGGAGTACGGCCGCAAGGTTA	Bacteria	Proteobacteria	Alphaproteobacteria	unclassified	unclassified	unclassified
tpac_16S_v1_asv0001307	348242	201	8.08528	0.0333107	TACAGGGGTGGCAAGCGTTGTCCGGATTTACTGGGTGTAAAGGGTGCGCAGGCGGAATAATAAGTCGGGTGTTAAATCCATGTGCTCAACACATGCAAGGCATCCGATACTGTTATTCTAGAGTGTCGAAGAGGAAGATGGAATTTCCGGTGTAACGGTGGAATGTGTAGATATCGGAAAGAACACCAGTGGCGAAGGCAGTCTTCTGGTCGACAACTGACGCTCAGGCACGAAAGCGTGGGGAGCGAACAGGATTAGATACCCTGGTAGTCCACGCCGTAAACGATGAATACTAGATGTTGGTCACATGTGATCAGTGTCGCAGCTAACGCATTAAGTATTCCACCTGGGAAGTACGCTCGCAAGAGTG	Bacteria	Bacteroidota	Chlorobia	Chlorobiales	Chlorobiaceae	Chlorobium
tpac_16S_v1_asv0001147	348017	663	26.6693	0.0332892	TACGGAGGGTGCGAGCGTTAATCGGAATTACTGGGCGTAAAGCGTACGCAGGCGGTTAGTTAAGTCAGATGTGAAAGCCCCGGGCTCAACCTGGGAACTGCATTTGAAACTGGCTAACTAGAGTGCGGCAGAGGGTGGTAGAATTTCAGGTGTAGCGGTGAAATGCGTAGAGATCTGAAGGAATACCGATGGCGAAGGCAGCCACCTGGGCCGACACTGACGCTCATGTACGAAAGCGTGGGTAGCAAACAGGATTAGATACCCTGGTAGTCCACGCCGTAAACGATGTCTACTAGCAGCTCGCCTCGTTAGAGGGGTTTTGCGCAGCTAACGCGTTAAGTAGACCGCCTGGGGAGTACGGCCGCAAGGTTA	Bacteria	Proteobacteria	Gammaproteobacteria	Alteromonadales	Pseudoalteromonadaceae	Algicola
tpac_16S_v1_asv0001320	344948	535	21.5205	0.0329956	TACGGAGGGTCCGAGCGTTATCCGGAATCATTGGGTTTAAAGGGTCCGTAGGCGGGCCAATAAGTCAGAGGTGAAAGGCCACGGCTCAACCGTGGGACTGCCTTTGATACTGTTGGTCTTGAGTTATAGTGGGGTTGCCGGAACATGTGGTGTAGCGGTGAAATGCATAGATATCACATAGAACACCGATCGCGAAGGCAGGTGGCCAACTATAAACTGACGCTGATGGACGAAAGCGTGGGGAGCGAACGGGATTAGATACCCCGGTAGTCCACGCCGTAAACGATGGATACTAGCTGTGGGGTTTTCGGACTCTGTGGCCAAGCGAAAGTGATAAGTATCCCACCTGGGGAGTACGTTCGCAAGAATG	Bacteria	Bacteroidota	Bacteroidia	Flavobacteriales	Flavobacteriaceae	Muricauda
tpac_16S_v1_asv0001349	343948	162	6.51649	0.0329	TACGGAGGGTGCAAGCGTTAATCGGAATTACTGGGCGTAAAGCGTGCGTAGGCGGCCTTTTAAGTTGGATGTGAAAGCCCCGGGCTCAACCTGGGAACGGCATCCAAAACTGAGAGGCTCGAGTGCGGAAGAGGAGTGTGGAATTTCCTGTGTAGCGGTGAAATGCGTAGATATAGGAAAGAACACCAGTGGCGAAGGCGACACTCTGGTCTGACACTGACGCTGAGGTACGAAAGCGTGGGGAGCAAACAGGATTAGATACCCTGGTAGTCCACGCCGTAAACGATGTCTACTAGTTGTCGGGACTCTAGCAGTTTTGGTAACGCAGCTAACGCGATAAGTAGACCGCCTGGGGAGTACGGCCGCAAGGTTA	Bacteria	Proteobacteria	Gammaproteobacteria	Oceanospirillales	Endozoicomonadaceae	Endozoicomonas
tpac_16S_v1_asv0001279	343206	481	19.3484	0.032829	TACGGAGGGGGCAAGCGTTGCTCGGAATTACTGGGCGTAAAGGGTCCGCAGGCTGTCAGGCAAGTTGGTTGTGAAATCCCAAGGCTTAACCTTGGAATTGCATCCAAAACTGCCTGACTAGAGTCCAAGAGAGGTTGGCGGAATTCCCGGTGTAGCGGTGAAATGCATAGATATCGGGAGGAACACCAGAGGCGAAGGCGGCCAACTGGCTTGGTACTGACGCTCAGGGACGAAAGCGTGGGTAGCAAACCGGATTAGATACCCGGGTAGTCCACGCCCTAAACGATGGATGCTAGGTAGGGGGAATTTATTTCTCCCTGCCGTAGTTAACGCATTAAGCATCCCGCCTGGGGAGTACGGTCGCAAGGCTG	Bacteria	Dadabacteria	Dadabacteriia	Dadabacteriales	unclassified	unclassified
tpac_16S_v1_asv0001353	343113	133	5.34996	0.0328201	TACGGAGGGTGCAAGCGTTATCCGGATTTACTGGGTTTAAAGAGTGCGTAGGCGGCTTTTTAAGTCAGTGGTGAAAGCCTTGGCGCTTAACGCTAGAAGTGCCACTGATACTAGAAAGCTTGAGTCAAGAAGAGGTAAGCAGAATTCATAGTGTAGCAGTGAAATGCTTAGATACTATGAGGAATACCAACAGCGAAAGCAGCTTACTGGTCTTGTACTGACGCTGAGGCACGAAAGCGTGGGTAGCGAACAGGATTAGATACCCTGGTAGTCCACGCTGTAAACGATGATCACTCGATGTACACGCTAGTCGTGTGTGTCTAAGCAAAAGCATTAAGTGATCCACCTGGGAAGTACGCTCGCAAGAGTA	Bacteria	Bacteroidota	Bacteroidia	Cytophagales	Amoebophilaceae	Candidatus Amoebophilus
tpac_16S_v1_asv0001334	341076	194	7.8037	0.0326252	CACGTAAGGAGCGAGCGTTGTTCGGAATTATTGGGCGTAAAGGGCATGTAGGCGGTTTTGTAAGTCTGATGTGAAATCGTGCAGCTTAACTGCATTGTTGCGTTGGAAACTGTGAGACTTGAATCCGAGAGGGGTGTGTGGAATTCCTAGTGTAGGGGTGAAATCTGTTGATATTAGGAAGAACACCAGAGGCGAAGGCGACACACTGGCTCTGGATTGACGCTGATGTGCGAAAGCGTAGGTAGCGAACAGGATTAGATACCCTGGTAGTCTACGCCGTAAACGATGTACACTTGGTGTCTGTTGTTTTGACGATAGGTGCCGTAGCTAACGCGTTAAGTGTACCGCCTGGGGAGTATGCCGGCAACGGTG	Bacteria	Spirochaetota	Spirochaetia	Spirochaetales	Spirochaetaceae	Spirochaeta 2
tpac_16S_v1_asv0001366	339870	174	6.9992	0.0325099	TACGGAGGGTGCGAGCGTTGTCCGGATTTATTGGGTTTAAAGGGTGCGTAGGCGGGTATTTAAGTCAGTGGTGAAATCCCTGAGCTCAACTGAGGAACTGCCATTGATACTGGATATCTTGATTACCGTATAGGTATGCGGAATTTATGGTGTAGCGGTGAAATGCATAGATACCATAAAGAACACCGATAGCGAAGGCAGCTTACTGGACGGTAAATGACGCTGATGCACGAAAGCGTGGGTAGCGAACGGGATTAGATACCCCGGTAGTCCACGCTGTAAACGATGATCACTCGATGTGTGCGATAGACAGTACGCGTCCAAGCGAAAGCGTTAAGTGATCCACCTGGGGAGTACGACCGCAAGGTTG	Bacteria	Bacteroidota	Bacteroidia	Cytophagales	unclassified	unclassified
tpac_16S_v1_asv0001356	339461	504	20.2735	0.0324708	TACGAAGGGGGCAAGCGTTGTTCGGATTTACTGGGCGTAAAGGGCGTGCAGGCGGACCGATAAGTCGTCTGTGAAATCTGTCGGCTCAACCAACAACTTGCAGTCGAAACTATCGGTCTTGAGTACAGGAGAGGAGAGCGGAATCTCAGGTGTAGCGGTGAAATGCGTAGATATCTGGGAGAACACCGGTGGCGAAGGCGGCTCTCTGGCCTGATACTGACGCTGAGGCGCGAAAGCTAGGGGAGCGAACGGGATTAGATACCCCGGTAGTCCTAGCTGTAAACGATGGGTACTAGGTGTTGGAGGTTTTGACCCCTCCAGTGCCGCAGCTAACGCATTAAGTACCCCGCCTGGGGAGTACGGTCGCAAGGCTG	Bacteria	PAUC34f	unclassified	unclassified	unclassified	unclassified
tpac_16S_v1_asv0001267	338786	33	1.32743	0.0324062	TACGAAGGGGGCTAGCGTTGTTCGGAATTACTGGGCGTAAAGGGCGCGTAGGCGGTACTTCAAGTCAGGCGTGAAAGCCCCGGGCTCAACCTGGGAACCGCGCTTGAGACTGGAGAACTAGAGTTCGGGAGAGGATGGTGGAATTCCCAGTGTAGAGGTGAAATTCGTAGATATTGGGAAGAACACCGATGGCGAAGGCAGCCATCTGGACCGACACTGACGCTGAGGCGCGAAAGCGTGGGGAGCAAACAGGATTAGATACCCTGGTAGTCCACGCCGTAAACGATGAGTGCTAGACGTTGGGGCCCTTAGGGCTTCGGTGTCGCAGCTAACGCATTAAGCACTCCGCCTGGGGAGTACGGCCGCAAGGTTA	Bacteria	Proteobacteria	Alphaproteobacteria	Azospirillales	Azospirillaceae	Skermanella
tpac_16S_v1_asv0000120	337570	512	20.5953	0.0322899	TACGGAGGATCCGAGCGTTATCCGGATTTATTGGGTTTAAAGGGTGCGTAGGCGGTCTCTTAAGTCAGCGTTGAAAGTTTTCGGCTCAACCGGAAAATTGGCATTGAAACTGGGAGACTTGAGTGTAAATGAAGTTGGCGGAATTCGTTGTGTAGCGGTGAAATGCATAGATATAACGAAGAACTCCGATTGCGAAGGCAGCTGACTAACATACAACTGACGCTGATGCACGAAAGCGTGGGGATCAAACAGGATTAGATACCCTGGTAGTCCACGCAGTAAACGATGAATACTAATTGTTGGCGATATACAGTCAGTGATACAGCGAAAGCGTTAAGTATTCCACCTGGGGAGTACGCCGGCAACGGTG	Bacteria	Bacteroidota	Bacteroidia	Bacteroidales	Tannerellaceae	Macellibacteroides
tpac_16S_v1_asv0001371	336957	195	7.84393	0.0322312	TACGGAGGATTCGAGCGTTATCCGGATTTATTGGGTTTAAAGGGTCCGTAGGCGGGTTAGTAAGTCAGTGGTGAAATCTTGCAGCTCAACTGTAAAACTGCCATTGATACTGCTGATCTTGAATATAGTTGAGGTGGGCGGAATACGTTATGTAGCGGTGAAATGCATAGATATAACGTAGAACACCGATTGCGAAGGCAGCTCACTAAGCTATTATTGACGCTGATGGACGAAAGCGTGGGGAGCGAACAGGATTAGATACCCTGGTAGTCCACGCCGTAAACGATGATTACTCGTTGTGCGCGATACACAGTGCGCGACTGAGCGAAAGCATTAAGTAATCCACCTGGGGAGTACGTTGGCAACAATG	Bacteria	Bacteroidota	Bacteroidia	Bacteroidales	Marinifilaceae	Marinifilum
tpac_16S_v1_asv0001360	328948	524	21.078	0.0314651	CACGTAGGGGGCAAGCGTTGTCCGGATTTATTGGGCGTAAAGAGCTCGTAGGCGGTTGCGTAAGTCGGATGTGAAAACTCAGGGCTCAACCCGGAGACGCCATCCGATACTGCGCTGACTAGAGTCCGGTAGAGGAGCATGGAATTCCTGGTGTAGCGGTGAAATGCGCAGATATCAGGAGGAACACCAGTGGCGAAGGCGGTGCTCTGGGCCGGTACTGACGCTGAGGAGCGAAAGCGTGGGTAGCGAACAGGATTAGATACCCTGGTAGTCCACGCCGTAAACGTTGGGCACTAGGTGTGGGGCCTCCTTAACGGGTTCCGTGCCGTAGCTAACGCATTAAGTGCCCCGCCTGGGGAGTACGGCCGCAAGGCTA	Bacteria	Actinobacteriota	Acidimicrobiia	Microtrichales	Microtrichaceae	Sva0996 marine group
tpac_16S_v1_asv0001399	328204	149	5.99356	0.031394	TACGGAGGGTGCAAGCGTTAATCGGAATTACTGGGCGTAAAGCGCGCGTAGGTGGTTTGTTAAGTCGGATGTGAAAGCCCCGGGCTCAACCTGGGAATTGCACCCGATACTGTCAGACTAGAGTGCGAGAGAGGGAGGTAGAATTCCACGTGTAGCGGTGAAATGCGTAGATATGTGGAGGAATACCAGTGGCGAAGGCGGCCTCCTGGCTCGACACTGACGCTGATGTGCGAAAGCGTGGGGAGCAAACAGGATTAGATACCCTGGTAGTCCACGCCGTAAACGATGTCGACTAGCCGTTGGGGTACTTGATGCCTTGGTGGCGCAGTTAACGCGATAAGTCGACCGCCTGGGGAGTACGGCCGCAAGGTTA	Bacteria	Proteobacteria	Gammaproteobacteria	Cellvibrionales	Halieaceae	Pseudohaliea
tpac_16S_v1_asv0001321	327698	436	17.5382	0.0313456	TACGTAGGTGGCGAGCGTTGTCCGGAATTACTGGGTGTAAAGGGTGCGTAGGCGGGGATGCAAGTCAGATGTGAAAGACCGGGGCTCAACTCCGGGGCTGCATTTGAAACTGCAACTCTTGAGTGCAGGAGAGGAAAGCGGAATTCCTAGTGTAGCGGTGAAATGCGTAGAGATTAGGAGGAACACCAGTGGCGAAGGCGGCTTTCTGGACTGTAACTGACGCTGAGGCACGAAAGCGTGGGGAGCGAACAGGATTAGATACCCTGGTAGTCCACGCTGTAAACGATGGATACTAGGTGTAGGGGGTATCGACCCCCTCTGTGCCGGAGTTAACACAATAAGTATCCCACCTGGGGAGTACGACCGCAAGGTTG	Bacteria	Firmicutes	Clostridia	unclassified	unclassified	unclassified
tpac_16S_v1_asv0001413	324698	81	3.25825	0.0310586	TACGGAGGGTGCGAGCGTTGTTCGGATTTATTGGGTTTAAAGGGTGCGTAGGCGGGGCTTTAAGTCAGTGGTGAAATTCTTCAGCTTAACTGGAGGGCTGCCATTGATACTGGAGTTCTTGAGTGGACTATAGGTAGGCGGAATTTATGGTGTAGCGGTGAAATGCATAGATACCATAAAGAACCCCGATAGCGTAGGCAGCTTACCGGAGTTTAACTGACGCTGAAGCACGAAAGCATGGGTAGCGAACAGGATTAGATACCCTGGTAGTCCATGCCGTAAACGATGATTACTCGATGTTGGCGATATATTGTCAGCGTCCAAGCGAAAGCGTTAAGTAATCCACCTGGGGAGTACGCTCGCAAGAGTG	Bacteria	Bacteroidota	Bacteroidia	Cytophagales	Cyclobacteriaceae	unclassified
tpac_16S_v1_asv0001368	323589	587	23.6122	0.0309525	TACGGAGGGTGCAAGCGTTGTCCGGATTTATTGGGTTTAAAGGGTGCGTAGGCGGGTCTTTAAGTCAGTGGTGAAAGCCTGCAGCTTAACTGTAGAACTGCCATTGATACTGGAGGCCTTGAGTATACTAGAGGTAGGCGGAATTTATGGTGTAGCGGTGAAATGCATAGATACCATAAAGAACACCGATAGCGTAGGCAGCTTACTGGAGTGTAACTGACGCTGATGCACGAAAGCATGGGTAGCGAACAGGATTAGATACCCTGGTAGTCCATGCCGTAAACGATGATTACTCGATGTTGGCGATACAATGTCAGCGTCCAAGCGAAAGCGTTAAGTAATCCACCTGGGGAGTACGCTCGCAAGAGTG	Bacteria	Bacteroidota	Bacteroidia	Cytophagales	Cyclobacteriaceae	Fabibacter
tpac_16S_v1_asv0001420	323028	75	3.01689	0.0308989	TACGGAGGGTGCGAGCGTTAATCGGAATTACTGGGCGTAAAGCGCGCGTAGGCGGTTTGGTCAGTCGGATGTGAAAGCCCCGGGCTTAACCCGGGAACTGCGTTCGATACTGCCAGACTGGAGTATGTTAGAGGAAAGCGGAATTCCCGGTGTAGCGGTGAAATGCGTAGATATCGGGAGGAACATCAGTGGCGAAGGCGGCTTTCTGGATCAATACTGACGCTGAGGCGCGAAAGCGTGGGGAGCAAACAGGATTAGATACCCTGGTAGTCCACGCCCTAAACGATGTCAACTAGCCGTTGGATTCATTTAAGGATTCAGTGGCGCAGCTAACGCGTTAAGTTGACCGCCTGGGGAGTACGGCCGCAAGGTTA	Bacteria	Proteobacteria	Gammaproteobacteria	unclassified	unclassified	unclassified
tpac_16S_v1_asv0001423	322476	52	2.09171	0.0308461	CACGTAAGGTGCGAGCGTTGTTCGGAATTATTGGGCGTAAAGGGCTCGTAGGCGGCCTGCCAAGTCTCTCGTGAAAGACCGGGGCTCAACCCTGGAGACGCGAAGGAAACTGGCAGGCTGGAATCTTGGAAGGGGTACTGGAATTCCTGGTGTAGGGGTGAAATCTGTTGATATTAGGAAGAACACCGGAGGCGAAGGCGAGTACCTGGCCGAAGATTGACGCTGATGAGCGAAAGCGTAGGGAGCGAACAGGATTAGATACCCTGGTAGTCTACGCCGTAAACGATGTGCACTTGATGGTGGGGCCGTTCGGTTTCACTGTCGGAGCTAACGCATTAAGTGCACCGCCTGGGGAGTACGCCGGCAACGGTT	Bacteria	Spirochaetota	Spirochaetia	Spirochaetales	Spirochaetaceae	Spirochaeta 2
tpac_16S_v1_asv0001041	315952	669	26.9107	0.030222	TACGGAGGGGGTTAGCGTTGTTCGGAATTACTGGGCGTAAAGCGCGCGTAGGCGGATTAGTCAGTCAGAGGTGAAATCCCAGGGCTCAACCCTGGAACTGCCTTTGATACTGCTAGTCTTGAGTTCGAGAGAGGTAAGTGGAATTCCGAGTGTAGAGGTGAAATTCGTAGATATTCGGAGGAACACCAGTGGCGAAGGCGGCTTACTGGCTCGATACTGACGCTGAGGTGCGAAAGTGTGGGGAGCAAACAGGATTAGATACCCTGGTAGTCCACACCGTAAACGATGAATGCCAGTCGTCGGGTAGCATGCTATTCGGTGACACACCTAACGGATTAAGCATTCCGCCTGGGGAGTACGGTCGCAAGATTA	Bacteria	Proteobacteria	Alphaproteobacteria	Rhodobacterales	Rhodobacteraceae	unclassified
tpac_16S_v1_asv0001395	315365	302	12.148	0.0301659	TACGAAGGGGGCTAGCGTTGTTCGGAATCACTGGGCGTAAAGCGCGCGTAGGCGGACTTTTAAGTCAGGGGTGAAATCCCGGGGCTCAACCTCGGAACTGCCTTTGATACTGGAAGTCTTGAGTTCGAGAGAGGTGAGTGGAATACCGAGTGTAGAGGTGAAATTCGTAGATATTCGGTGGAACACCAGTGGCGAAGGCGGCTCACTGGCTCGATACTGACGCTGAGGTGCGAAAGCGTGGGGAGCAAACAGGATTAGATACCCTGGTAGTCCACGCCGTAAACGATGAATGCTAGTTGTTGGTGGGTTTACTCATCAGTGACGCAGCTAACGCATTAAGCATTCCGCCTGGGGAGTACGGTCGCAAGATTA	Bacteria	Proteobacteria	Alphaproteobacteria	Rhizobiales	Rhizobiaceae	Cohaesibacter
tpac_16S_v1_asv0001445	314141	514	20.6758	0.0300488	TACGGAGGGTCCGAGCGTTATCCGGAATCATTGGGTTTAAAGGGTCCGTAGGCGGGCCAATAAGTCAGAGGTGAAAGGCCACGGCTCAACCGTGGGACTGCCTTTGATACTGTTGGTCTTGAGTTATAGTGAGGTTGCCGGAACATGTGGTGTAGCGGTGAAATGCATAGATATCACATAGAACACCGATCGCGAAGGCAGGTGGCCAACTATAAACTGACGCTGATGGACGAAAGCGTGGGGAGCGAACGGGATTAGATACCCCGGTAGTCCACGCCGTAAACGATGGATACTAGCTGTGGGGTTTTCGGACTCTGTGGCCAAGCGAAAGTGATAAGTATCCCACCTGGGGAGTACGTTCGCAAGAATG	Bacteria	Bacteroidota	Bacteroidia	Flavobacteriales	Flavobacteriaceae	Muricauda
tpac_16S_v1_asv0001194	311436	423	17.0153	0.0297901	TACGGAGGGGGCAAGCGTTGTTCGGAATTACTGGGCGTAAAGGGCGTGTAGGCGGAATATCAAGTTAGGGGTGAAAGGCCTGGGCTCAACCTGGGAACTGCCTCTAAAACTGGTAATCTAGAGTTCGGGAGAGGATAGCGGAATTCCTAGTGTAGAGGTGAAATTCGTAGATATTAGGAAGAACACCAGTGGCGAAGGCGGCTATCTGGCCCGATACTGACGCTGAGGCGCGAAAGCGTGGGGAGCAAACAGGATTAGATACCCTGGTAGTCCACGCTGTAAACGATGTGTGCTAGCCGTTGGGGCACGTGGTGTCTCGGTGGCGCAGCTAACGCTTTAAGCACACCGCCTGGGGAGTACGGTCGCAAGATTA	Bacteria	Proteobacteria	Alphaproteobacteria	Kiloniellales	Kiloniellaceae	Pelagibius
tpac_16S_v1_asv0001365	311139	127	5.10861	0.0297616	TACGGAGGGTGCGAGCGTTAATCGGAATTACTGGGCGTAAAGCGTGCGTAGGCGGCTATTTAAGTTGGATGTGAAAGCCCCGGGCTTAACCTGGGAACTGCATCCAAAACTGAGTGGCTAGAGTGCGAGAGAGGAGTGTGGAATTTCCTGTGTAGCGGTGAAATGCGTAGATATAGGAAGGAACACCAGTGGCGAAGGCGACACTCTGGCTTGACACTGACGCTGAGGTACGAAAGCGTGGGGAGCAAACAGGATTAGATACCCTGGTAGTCCACGCCGTAAACGATGTCTACTAGTTGTCGGTGTTCAAGTAATGCTGGTAACGAAGCAAACGCGATAAGTAGACCGTCTGGGGAGTACGGCCGCAAGGTTA	Bacteria	Proteobacteria	Gammaproteobacteria	Oceanospirillales	Endozoicomonadaceae	Endozoicomonas
tpac_16S_v1_asv0001447	310742	665	26.7498	0.0297237	TACGGAGGGTGCAAGCGTTGTTCGGAATTACTGGGCGTAAAGGGTGTGCAGGCGGCTGGGTAAGTCCTATGTGAAATCCCTCGGCTCAACCGAGGAACTGCATCGGATACTGCTCAGCTTGAGTCTCGGAGAGGGGGGTGGAATTCCCGGTGTAGAGGTGAAATTCGTAGATATCGGGAGGAACACCAGTGGCGAAGGCGACCCCCTGGACGATGACTGACGCTGATACACGAAAGCGTGGGTAGCAAACAGGATTAGATACCCTGGTAGTCCACGCCGTAAACGGTGTCCATTAGGTGTCGTGGGTATTGACCCCCGCGGTGCCGCAGCTAACGCATTAAATGGACCGCCTGGGGAGTACGGCCGCAAGGTTA	Bacteria	Desulfobacterota	Desulfarculia	Desulfarculales	Desulfarculaceae	Desulfocarbo
tpac_16S_v1_asv0001424	310650	855	34.3926	0.0297149	TACGGAGGGGGCAAGCGTTGTTCGGAATTACTGGGCGTAAAGGGCGCGTAGGCGGTCTGTTGCGTCAGGTGTGAAAGCCCCGGGCTCAACCTGGGAGGTGCACTTGATACGGGCGGACTGGAATCCGGGAGAGGATGGTGGAATTCCCAGTGTAGAGGTGAAATTCGTAGATATTGGGAAGAACACCGATGGCGAAGGCAGCCATCTGGCCCGGTATTGACGCTGAGGCGCGAAAGCGTGGGGAGCAAACAGGATTAGATACCCTGGTAGTCCACGCCGTAAACGATGTGTGCTAGCCGTCGGTCAGCTTGCTGTTCGGTGGCGCCGCTAACGCATTAAGCACACCGCCTGGGGAGTACGGCCGCAAGGTTA	Bacteria	Proteobacteria	Alphaproteobacteria	unclassified	unclassified	unclassified
tpac_16S_v1_asv0001466	309091	262	10.539	0.0295657	TACGAAGGGGGCTAGCGTTGTTCGGAATCACTGGGCGTAAAGCGTACGTAGGCGGATTGATAAGTTAGGGGTGAAATCCCGGGGCTTAACCCCGGAACTGCCTTTGATACTGTCAGTCTTGAGTTCGAGAGAGGTGAGTGGAACTCCGAGTGTAGAGGTGAAATTCGTAGATATTCGGAAGAACACCAGTGGCGAAGGCGGCTCACTGGCTCGATACTGACGCTGAGGTACGAAAGCGTGGGGAGCAAACAGGATTAGATACCCTGGTAGTCCACGCCGTAAACGATGAATGCTAGTTGTCAGGGTGCTTGCACTTTGGTGACGCAGCTAACGCATTAAGCATTCCGCCTGGGGAGTACGGTCGCAAGATTA	Bacteria	Proteobacteria	Alphaproteobacteria	Rhizobiales	Stappiaceae	Pseudovibrio
tpac_16S_v1_asv0001323	308693	775	31.1746	0.0295277	TACGGAGGGGGTTAGCGTTGTTCGGAATTACTGGGCGTAAAGCGCACGTAGGCGGACTGGAAAGTTGGGGGTGAAATCCCGGGGCTCAACCCCGGAACTGCCTCCAAAACTATCAGTCTAGAGTTCGAGAGAGGTGAGTGGAATTCCGAGTGTAGAGGTGAAATTCGTAGATATTCGGAGGAACACCAGTGGCGAAGGCGGCTCACTGGCTCGATACTGACGCTGAGGTGCGAAAGTGTGGGGAGCAAACAGGATTAGATACCCTGGTAGTCCACACCGTAAACGATGAATGCCAGTCGTCGGGTAGCATGCTATTCGGTGACACACCTAACGGATTAAGCATTCCGCCTGGGGAGTACGGTCGCAAGATTA	Bacteria	Proteobacteria	Alphaproteobacteria	Rhodobacterales	Rhodobacteraceae	unclassified
tpac_16S_v1_asv0001107	308138	1111	44.6903	0.0294746	TACGAAGGGGGCTAGCGTTGTTCGGAATCACTGGGCGTAAAGCGCACGTAGGCGGACTGATTAGTCAGGGGTGAAATCCCGGGGCTCAACCCCGGAACTGCCTTTGATACTGTCAGTCTTGAGTCCGAGAGAGGTGAGTGGAACTCCGAGTGTAGAGGTGAAATTCGTAGATATTCGGAAGAACACCAGTGGCGAAGGCGGCTCACTGGCTCGGTACTGACGCTGAGGTGCGAAAGCGTGGGGAGCAAACAGGATTAGATACCCTGGTAGTCCACGCCGTAAACGATGGAAGCTAGCCGTCAGGTAGCATGCTATTTGGTGGCGCAGCTAACGCATTAAGCTTCCCGCCTGGGGAGTACGGTCGCAAGATTA	Bacteria	Proteobacteria	Alphaproteobacteria	Rhizobiales	Stappiaceae	Labrenzia
tpac_16S_v1_asv0000226	306994	901	36.243	0.0293652	TACGGAGGGTGCGAGCGTTAATCGGAATTACTGGGCGTAAAGCGTACGCAGGCGGTTTGTTAAGCGAGATGTGAAAGCCCCGGGCTCAACCTGGGAACTGCATTTCGAACTGGCAAACTAGAGTGTGATAGAGGGTGGTAGAATTTCAGGTGTAGCGGTGAAATGCGTAGAGATCTGAAGGAATACCGATGGCGAAGGCAGCCACCTGGGTCAACACTGACGCTCATGTACGAAAGCGTGGGGAGCAAACAGGATTAGATACCCTGGTAGTCCACGCCGTAAACGATGTCTACTAGAAGCTCGACTCTTCGGAGTTGTTTTTCAAAGCTAACGCATTAAGTAGACCGCCTGGGGAGTACGGCCGCAAGGTTA	Bacteria	Proteobacteria	Gammaproteobacteria	Alteromonadales	Pseudoalteromonadaceae	Pseudoalteromonas
tpac_16S_v1_asv0001485	306627	83	3.3387	0.0293301	TACGGAGGGTGCGAGCGTTGTTCGGATTTATTGGGTTTAAAGGGTGCGTAGGCGGGGCTTTAAGTCAGTGGTGAAATTCTTCAGCTCAACTGGAGGGCTGCCATTGATACTGGAGTTCTTGAGTATACCAGAGGCAGGCGGAATTTATGGTGTAGCGGTGAAATGCACAGATACCATAAAGAACCCCGATAGCGTAGGCAGCTTACCGGAGTATAACTGACGCTGAAGCACGAAAGCATGGGTAGCGAACAGGATTAGATACCCTGGTAGTCCATGCCGTAAACGATGATTACTCGATGTTGGCGATATAATGTCAGCGTCCAAGCGAAAGCATTAAGTAATCCACCTGGGGAGTACGCTCGCAAGAGTG	Bacteria	Bacteroidota	Bacteroidia	Cytophagales	Cyclobacteriaceae	unclassified
tpac_16S_v1_asv0001385	305696	881	35.4385	0.029241	TACGGAGGGGGCAAGCGTTATTCGGAATCATTGGGCGTAAAGGGCGCGTAGGCGGCTTGGCAAGTCAGGGGTGAAATCCCTCGGCTCAACCGAGGAACTGCCTCTGAAACTGTCTGGCTTGAGGCCGGGAGAGGGTAGTGGAATTCCCAGTGTAGCGGTGAAATGCGTAGATATTGGGAGGAACACCGGTGGCGAAGGCGGCTACCTGGACCGGTTCTGACGCTGAGGCGCGAAAGTGTGGGGAGCAAACAGGATTAGATACCCTGGTAGTCCACACTGTAAACGATGAGCACTCGGTGCCGCGGGTGTCGACCCCTGCGGTGCCTTAGGAAACCCGTTAAGTGCTCCGCCTGGGGAGTACGGTCGCAAGGCTG	Bacteria	Acidobacteriota	Thermoanaerobaculia	Thermoanaerobaculales	Thermoanaerobaculaceae	Subgroup 10
tpac_16S_v1_asv0001492	305069	432	17.3773	0.029181	TACGAAGGGGGCTAGCGTTGTTCGGAATCACTGGGCGTAAAGCGCACGTAGGCGGATTGATAAGTTAGGGGTGAAATCCCGGGGCTCAACCCCGGAACTGCCTTTGATACTGTCAGTCTTGAGTCCGAGAGAGGTGAGTGGAACTCCGAGTGTAGAGGTGAAATTCGTAGATATTCGGAAGAACACCAGTGGCGAAGGCGGCTCACTGGCTCGGTACTGACGCTGAGGTGCGAAAGCGTGGGGAGCAAACAGGATTAGATACCCTGGTAGTCCACGCCGTAAACGATGGAAGCTAGCCGTCAGGTAGCATGCTATTTGGTGGCGCAGCTAACGCATTAAGCTTCCCGCCTGGGGAGTACGGTCGCAAGATTA	Bacteria	Proteobacteria	Alphaproteobacteria	Rhizobiales	Stappiaceae	Labrenzia
tpac_16S_v1_asv0001497	304791	34	1.36766	0.0291544	CACGTAAGGTGCGAGCGTTGTTCGGAATTATTGGGCGTAAAGGGCTCGTAGGCGGCCTGCCAAGTCTCTCGTGAAAAACCGGGGCTCAACCCTGGAGACGCGAAGGAAACTGGCAGGCTGGAATCTTGGAAGGGGTACTGGAATTCCTGGTGTAGGGGTGAAATCTGTTGATATTAGGAAGAACACCGGAGGCGAAGGCGAGTACCTGGCCGAAGATTGACGCTGATGAGCGAAAGCGTAGGGAGCGAACAGGATTAGATACCCTGGTAGTCTACGCCGTAAACGATGTGCACTTGATGGTGGGGCCGTTCGGTTTCACTGTCGGAGCTAACGCATTAAGTGCACCGCCTGGGGAGTACGCCGGCAACGGTT	Bacteria	Spirochaetota	Spirochaetia	Spirochaetales	Spirochaetaceae	Spirochaeta 2
tpac_16S_v1_asv0001461	304396	772	31.0539	0.0291167	TACGAAGGGGGCTAGCGTTGTTCGGAATTACTGGGCGTAAAGCGCACGTAGGCGGACTTTTAAGTCAGGGGTGAAATCCCGGGGCTCAACCCCGGAACTGCCTTTGATACTGGAAGTCTTGAGTTCGAGAGAGGTGAGTGGAATTCCGAGTGTAGAGGTGAAATTCGTAGATATTCGGAGGAACACCAGTGGCGAAGGCGGCTCACTGGCTCGATACTGACGCTGAGGTGCGAAAGCGTGGGGAGCAAACAGGATTAGATACCCTGGTAGTCCACGCCGTAAACGATGAATGTTAGCCGTCGGGCAGTATACTGTTCGGTGGCGCAGCTAACGCATTAAACATTCCGCCTGGGGAGTACGGTCGCAAGATTA	Bacteria	Proteobacteria	Alphaproteobacteria	Rhizobiales	Rhizobiaceae	Phyllobacterium
tpac_16S_v1_asv0001500	303924	82	3.29847	0.0290715	TACGGAGGGTGCGAGCGTTGTTCGGATTTATTGGGTTTAAAGGGTGCGTAGGCGGGTCTTTAAGTCAGTGGTGAAATTCTTCAGCTCAACTGGAGGTCTGCCATTGATACTGGAGTTCTTGAGTAAACCAGAGGTAGGCGGAATTTATGGTGTAGCGGTGAAATGCATAGATACCATAAAGAACCCCGATAGCGTAGGCAGCTTACCGGAGTATAACTGACGCTGAAGCACGAAAGCATGGGTAGCGAACAGGATTAGATACCCTGGTAGTCCATGCCGTAAACGATGATTACTCGATGTTGGCGATACAGCGTCAGTGTCCAAGCGAAAGCGTTAAGTAATCCACCTGAGGAGTACGCTCGCAAGAGTG	Bacteria	Bacteroidota	Bacteroidia	Cytophagales	Cyclobacteriaceae	unclassified
tpac_16S_v1_asv0001474	303821	125	5.02816	0.0290616	TACGGAGGGTGCGAGCGTTAATCGGAATTACTGGGCGTAAAGCGTGCGTAGGCGGCCTTTTAAGTTGGATGTGAAAGCCCCGGGCTTAACCTGGGAACTGCATCCAAAACTGGAAGGCTTGAGTGCGAGAGAGGAGTGTGGAATTTCCTGTGTAGCGGTGAAATGCGTAGATATAGGAAGGAACACCAGTGGCGAAGGCGACACTCTGGCTTGACACTGACGCTGAGGTACGAAAGCGTGGGGAGCAAACAGGATTAGATACCCTGGTAGTCCACGCCGTAAACGATGTCTACTAGTTGTCGGTGGTCTTGTACTGCTGGTAACGCAGCTAACGCGATAAGTAGACCGCCTGGGGAGTACGGCCGCAAGGTTA	Bacteria	Proteobacteria	Gammaproteobacteria	Oceanospirillales	Endozoicomonadaceae	Endozoicomonas
tpac_16S_v1_asv0000263	300082	253	10.177	0.028704	TACGTAGGTCCCGAGCGTTGTCCGGATTTATTGGGCGTAAAGCGAGCGCAGGCGGTTTGATAAGTCTGAAGTTAAAGGCTGTGGCTCAACCATAGTTCGCTTTGGAAACTGTCAAACTTGAGTGCAGAAGGGGAGAGTGGAATTCCATGTGTAGCGGTGAAATGCGTAGATATATGGAGGAACACCGGTGGCGAAAGCGGCTCTCTGGTCTGTAACTGACGCTGAGGCTCGAAAGCGTGGGGAGCGAACAGGATTAGATACCCTGGTAGTCCACGCCGTAAACGATGAGTGCTAGGTGTTGGATCCTTTCCGGGATTCAGTGCCGCAGCTAACGCATTAAGCACTCCGCCTGGGGAGTACGACCGCAAGGTTG	Bacteria	Firmicutes	Bacilli	Lactobacillales	Streptococcaceae	Streptococcus
tpac_16S_v1_asv0001506	299171	811	32.6227	0.0286169	TACGAAGGGGGCTAGCGTTGTTCGGATTTACTGGGCGTAAAGCGCGCGTAGGCGGGTTGTTAAGTCAGAGGTGAAATGCCGAGGCTCAACCTCGGAACTGCCTTTGATACTGGCAACCTGGAGTTCGGGAGAGGTGAGTGGAATTCCGAGTGTAGAGGTGAAATTCGTAGATATTCGGAGGAACACCAGAAGCGAAGGCGGCTCACTGGCCCGATACTGACGCTGAGGCGCGAAAGCGTGGGGAGCAAACAGGATTAGATACCCTGGTAGTCCACGCCGTAAACGATGAATGCCAGCCGTTGGAGAGCATGCTCTTCGGTGGCGCAGCTAACGCATTAAGCATTCCGCCTGGGGAGTACGATCGCAAGATTA	Bacteria	Proteobacteria	Alphaproteobacteria	Rhizobiales	unclassified	unclassified
tpac_16S_v1_asv0001525	299061	170	6.83829	0.0286063	CACGTATGGGGCGAGCGTTGTTCGGAATTATTGGGCGTAAAGGGCGCGTAGGCGGATAGACAAGTCTGGTGGAAAAGACCGTGGCTCAACCACGGGGATGCACTGGAAACTGTAAGTCTTGAATCCTTGAGGGGGAACTGGAATTCCTGGTGTAGGGGTGAAATCTGTAGAGATCAGGAAGAACACCGGTGGCGAAGGCGAGTTCCTGGCAAGTGATTGACGCTGAGGCGCGAAAGCGTGGGGAGCGAACAGGATTAGATACCCTGGTAGTCCACGCCGTAAACGATGTGCACTAGGCGTTGGGGTGTTGAAACCTCAGTGCCGGAGCTAACGTGGTAAGTGCACCGCCTGGGGAGTATGCCGGCAACGGTG	Bacteria	Spirochaetota	Spirochaetia	Spirochaetales	Spirochaetaceae	Spirochaeta 2
tpac_16S_v1_asv0001478	297970	196	7.88415	0.028502	TACAGGGGTGGCAAGCGTTGTCCGGATTTACTGGGTGTAAAGGGTGCGCAGGCGGAATAATAAGTCGGGGGTTAAATCCATGTGCTCAACACATGAGCAGCTTCCGATACTGTTATTCTAGAGTGTCGAAGAGGAAGATGGAATTTCCGGTGTAACGGTGGAATGTGTAGATATCGGAAAGAACACCAGTGGCGAAGGCAGTCTTCTGGTCGACAACTGACGCTCAGGCACGAAAGCGTGGGGAGCGAACAGGATTAGATACCCTGGTAGTCCACGCCGTAAACGATGAATACTAGATGTTGGTCATACGTGATCAGTGTCGCAGCTAACGCATTAAGTATTCCACCTGGGAAGTACGCTCGCAAGAGTG	Bacteria	Bacteroidota	Chlorobia	Chlorobiales	Chlorobiaceae	Prosthecochloris
tpac_16S_v1_asv0001536	295794	408	16.4119	0.0282938	TACGGAGGGTGCAAGCGTTATCCGGAATCACTGGGTTTAAAGGGTGCGTAGGCGGCGTTATAAGTCAGATGTGAAAGCCCACCGCTTAACGGTGGAACTGCATTTGATACTGTAGTGCTTGAATCAGGCTGAGGTCAGCGGAATGTGTCATGTAGCGGTGAAATGCATAGATATGACATAGAACACCAATTGCGAAGGCAGCTGGCTAGACCTGTATTGACGCTGAGGCACGAAAGCGTGGGGAGCGAACAGGATTAGATACCCTGGTAGTCCACGCCCTAAACGATGCTAACTCGATGTTTGGATTTAGGTTTGAGCATCCAAGCGAAAGCGTTAAGTTAGCCACCTGGGGAGTACGTTCGCAAGAATG	Bacteria	Bacteroidota	Bacteroidia	Chitinophagales	Saprospiraceae	Portibacter
tpac_16S_v1_asv0001542	295751	299	12.0274	0.0282897	TACGGAGGATGCAAGCGTTATCCGGAATCATTGGGTTTAAAGGGTCCGTAGGTGGACCGGTCAGTCAGAGGTGAAATCCTGCAGCTTAACTGTAGAACTGCCTTTGATACTGCCGATCTTGAGTCATTGTGAAGTAGTTAGAATATGTAGTGTAGCGGTGAAATGCATAGATATTACATAGAATACCGATTGCGAAGGCAGATTACTAACAATGTACTGACACTGATGGACGAAAGCGTGGGTAGCGAACGGGATTAGATACCCCGGTAGTCCACGCCGTAAACGATGGATACTAGCTGTGCGGCTTCGGCTGTGTGGCTAAGCGAAAGTGATAAGTATCCCACCTGGGGAGTACGTTCGCAAGAATG	Bacteria	Bacteroidota	Bacteroidia	Flavobacteriales	Flavobacteriaceae	Seonamhaeicola
tpac_16S_v1_asv0001449	294877	686	27.5945	0.0282061	TACAGAGGGCTCAAGCGTTAATCGGAATCACTGGGCTTAAAGGGTCCGCAGGCGGATTGGTAAGTATCTTGTGAAATACCATGGCTCAACCATGGAATTGCTCGGTAAACTGCCAATCTTGAACACGGTAGGGGCCATCGGAACTCTAGGTGGAGCGGTGAAATGCGTAGATATCTAGAGGAACGCCAGAGGCGAAGGCGGATGGCTGGGCCGTTGTTGACGCTCAGGGACGAAAGCATGGGTAGCGAACGGGATTAGATACCCCGGTAGTCCATGCCCTAAACGATGTGCACTAGGTCGCGGAGGTTTTGACGCCATCGCGGCTGAAGTTAAAATATTAAGTGCACCGCCTGGGGAGTACGGTCGCAAGGCTA	Bacteria	Planctomycetota	Phycisphaerae	Phycisphaerales	Phycisphaeraceae	Phycisphaera
tpac_16S_v1_asv0001546	294804	42	1.68946	0.0281991	CACGTAAGGTGCGAGCGTTGTTCGGAATTATTGGGCGTAAAGGGCTCGTAGGCGGCCTGCCAAGTCTCTCGTGAAAGACCGGGGCTCAACCCTGGGAACGCGAGGGAAACTGGCAAGCTGGAATCTTGGAAGGGGTACTGGAATTCCTAGTGTAGGGGTGAAATCTGTTGATATTAGGAAGAACACCGGAGGCGAAGGCGAGTACCTGGCCAAAGATTGACGCTGATGAGCGAAAGCGTAGGGAGCGAACAGGATTAGATACCCTGGTAGTCTACGCCGTAAACGATGTGCACTTGATGGTGGGACCGTTCGGTTTCACTGTCGGAGCTAACGCATTAAGTGCACCGCCTGGGGAGTACGCCGGCAACGGTT	Bacteria	Spirochaetota	Spirochaetia	Spirochaetales	Spirochaetaceae	Spirochaeta 2
tpac_16S_v1_asv0000145	294683	802	32.2607	0.0281876	TACGGAGGGTGCGAGCGTTAATCGGAATTACTGGGCGTAAAGCGTACGCAGGCGGTTTGTTAAGCGAGATGTGAAAGCCCCGGGCTCAACCTGGGAACAGCATTTCGAACTGGCAAGCTAGAGTGTGATAGAGGGTGGTAGAATTTCAGGTGTAGCGGTGAAATGCGTAGAGATCTGAAGGAATACCGATGGCGAAGGCAGCCACCTGGGTCAACACTGACGCTCATGTACGAAAGCGTGGGGAGCAAACAGGATTAGATACCCTGGTAGTCCACGCCGTAAACGATGTCTACTAGGAGCTCGGTCTTTCGGGACTGTTTTCCAAAGCTAACGCATTAAGTAGACCGCCTGGGGAGTACGGCCGCAAGGTTA	Bacteria	Proteobacteria	Gammaproteobacteria	Alteromonadales	Pseudoalteromonadaceae	Pseudoalteromonas
tpac_16S_v1_asv0001556	292612	164	6.59694	0.0279895	TACGGAGGGTGCAAGCGTTATCCGGATTTACTGGGTTTAAAGGGTGCGTAGGCGGCTCTTTAAGTCAGTGGTGAAAGCCTGGTGCTTAACACCAGAACTGCCATTGATACTGGAGCGCTTGAGTCAAGAAGAGGTAAGCAGAATTTATGGTGTAGCGGTGAAATGCTTAGATACCATAAGGAATCCCAATAGCGAAGGCAGCTTACTGGTCTTAGACTGACGCTGAGGCACGAAAGCGTGGGGAGCGAACAGGATTAGATACCCTGGTAGTCCACGCCGTAAACGATGATCACTCGATATACACGCCCTAGCGTGTGTGTCCAAGCGAAAGCGTTAAGTGATCCACCTGGGGAGTACGCGCGCAAGCGTG	Bacteria	Bacteroidota	Bacteroidia	Cytophagales	Amoebophilaceae	Candidatus Amoebophilus
tpac_16S_v1_asv0001570	291171	344	13.8375	0.0278516	TACGGAGGGTGCAAGCGTTAATCGGAATTACTGGGCGTAAAGCGCGCGTAGGCGGTTTTGTAAGTCGGATGTGAAAGCCCAGGGCTTAACCTTGGAATTGCATTCGATACTGCTGAACTAGAGTATGGTAGAGGGAAGTGGAATTTCCGGTGTAGCGGTGAAATGCGTAGATATCGGAAGGAACACCAGTGGCGAAGGCGACTTCCTGGGCCAATACTGACGCTGAGGTGCGAAAGCGTGGGGAGCAAACAGGATTAGATACCCTGGTAGTCCACGCCGTAAACGATGAGAACTAGATGTCGGGAGGATTTGCCTTTCGGTGTCGCAGCTAACGCGTTAAGTTCTCCGCCTGGGGAGTACGCCGGCAACGGTA	Bacteria	Proteobacteria	Gammaproteobacteria	unclassified	unclassified	unclassified
tpac_16S_v1_asv0001561	290498	289	11.6251	0.0277873	TACGGAGGATGCAAGCGTTATCCGGAATGATTGGGCGTAAAGCGTCCGCAGGTGGTAATGCAAGTCTACTGTTAAAGAGTGAAGCTTAACTTCATAAAGGCCGTGGAAACTGCATAACTAGAGTACGTTCGGGGCAGAGGGAATTCCTGGTGTAGCGGTGAAATGCGTAGATATCAGGAAGAACACCGGTGGCGAAAGCGCTCTGCTAGGCCGTAACTGACACTGAGGGACGAAAGCTAAGGGAGCGAATGGGATTAGATACCCCAGTAGTCTTAGCCGTAAACGATGGATACTAGGCGTTGCTTGTATCGACCCGAGCAGTGCCGTAGCTAACGCGTTAAGTATCCCGCCTGGGGAGTACGCACGCAAGTGTG	Bacteria	Cyanobacteria	Cyanobacteriia	Cyanobacteriales	Nostocaceae	Mastigocoleus BC008
tpac_16S_v1_asv0001566	289408	125	5.02816	0.027683	TACGGAGGGTGCGAGCGTTAATCGGAATTACTGGGCGTAAAGCGTGCGTAGGCGGCTTTTTAAGTTGGATGTGAAAGCCCCGGGCTTAACCTGGGAACTGCATCCAAAACTGGAAGGCTTGAGTGCGAGAGAGGAGTGTGGAATTTCCTGTGTAGCGGTGAAATGCGTAGATATAGGAAGGAACACCAGTGGCGAAGGCGACGCTCTGGCTTGACACTGACGCTGAGGTACGAAAGCGTGGGGAGCAAACAGGATTAGATACCCTGGTAGTCCACGCCGTAAACGATGTCTACTAGTTGTCGGTGGTCTTGTACTGCTGGTAACGCAGCTAACGCGATAAGTAGACCGCCTGGGGAGTACGGCCGCAAGGTTA	Bacteria	Proteobacteria	Gammaproteobacteria	Oceanospirillales	Endozoicomonadaceae	Endozoicomonas
tpac_16S_v1_asv0001376	288066	436	17.5382	0.0275546	TACGGAGGATCCGAGCGTTATCCGGATTTATTGGGTTTAAAGGGTGCGTAGGCGGTCTCTTAAGTCAGCGTTGAAAGTTTTCGGCTCAACCGGAAAATTGGCATTGAAACTGGGAGACTTGAGTGTAAATGAAGTTGGCGGAATTCGTTGTGTAGCGGTGAAATGCATAGATATAACGAAGAACTCCGATTGCGAAGGCAGCTGACTAACATACAACTGACGCTGAGGCACGAAAGCGTGGGGATCAAACAGGATTAGATACCCTGGTAGTCCACGCAGTAAACGATGAATACTAACTGTTGGCGATATACAGTCAGTGGTAAAGCGAAAGCGTTAAGTATTCCACCTGGGGAGTACGCCGGCAACGGTG	Bacteria	Bacteroidota	Bacteroidia	Bacteroidales	Tannerellaceae	Macellibacteroides
tpac_16S_v1_asv0001482	287871	415	16.6935	0.027536	CACGGGGGGCGCAAGCGTTATTCGGAATTATTGGGCGTAAAGGGCGCGCAGGCGGTCTTGTCGGTCAGGTGTGAAAGCCCGGGGCTCAACCCTGGAAGTGCATTTGAAACAGCAAGACTTGAATACTGGAGAGGAAAGCGGAATTCCTGGTGTAGAGGTGAAATTCGTAGATATCAGGAGGAACACCGATGGCGAAGGCAGCTTTCTGGACAGATATTGACGCTGAGGCGCGAAGGCGTGGGTAGCGAACGGGATTAGATACCCCGGTAGTCCACGCAGTAAACGTTGTACACTCGGTGTATCGGATATTAAAATCTGATGTGCCCAAGCTAACGCATTAAGTGTACCGCCTGGGAAGTACGGTCGCAAGACTA	Bacteria	Desulfobacterota	Desulfobacteria	Desulfobacterales	Desulfobacteraceae	Desulfobacter
tpac_16S_v1_asv0001493	287776	514	20.6758	0.0275269	TACGGAGGGTGCGAGCGTTGTTCGGAATTACTGGGCGTAAAGCGCGCGTAGGCGGTTTGTTAAGTCAGATGTGAAAGTCCATGGCTCAACCATGGAAGTGCATTTGATACTGGCAGGCTTGAGTATTGGAGGGGGTAGTGGAATTCCCGGTGTAGAGGTGAAATTCGTAGATATCGGGAGGAATACCGGTGGCGAAGGCGACTACCTGGCCAAATACTGACGCTGAGGTGCGAAAGCGTGGGGAGCAAACAGGATTAGATACCCTGGTAGTCCACGCCGTAAACGATGTGAACTAGGTGTTGGGATGGTTAATCGTCTCATTGCCGCAGCTAACGCATTAAGTTCACCGCCTGGGGAGTACGGTCGCAAGATTA	Bacteria	Desulfobacterota	Desulfobulbia	Desulfobulbales	Desulfocapsaceae	Desulfopila
tpac_16S_v1_asv0000086	287077	769	30.9332	0.02746	TACAGAGGGTGCGAGCGTTAATCGGAATTACTGGGCGTAAAGCGAGTGTAGGTGGCTCATTAAGTCACATGTGAAATCCCCGGGCTTAACCTGGGAACTGCATGTGATACTGGTGGTGCTAGAATATGTGAGAGGGAAGTAGAATTCCAGGTGTAGCGGTGAAATGCGTAGAGATCTGGAGGAATACCGATGGCGAAGGCAGCTTCCTGGCATAATATTGACACTGAGATTCGAAAGCGTGGGTAGCAAACAGGATTAGATACCCTGGTAGTCCACGCCGTAAACGATGTCTACTAGCCGTTGGGGTCCTTGAGACTTTAGTGGCGCAGTTAACGCGATAAGTAGACCGCCTGGGGAGTACGGCCGCAAGGTTA	Bacteria	Proteobacteria	Gammaproteobacteria	Pseudomonadales	Moraxellaceae	Moraxella
tpac_16S_v1_asv0001576	286482	650	26.1464	0.0274031	TACGGAGGGGGCGAGCGTTGTTCGGAATTACTGGGCGTAAAGGGCGCGCAGGCGGCCGATTGCGTCAGGTGTGAAAGCCCCGGGCTCAACCTGGGAGGTGCACTTGATACGGGTCGGCTGGAGAGCGGGAGAGGAGTGTGGAATTCCCAGTGTAGAGGTGAAATTCGTAGATATTGGGAAGAACACCGGTGGCGAAGGCGGCACTCTGGCCCGTTTCTGACGCTCAGGCGCGAAAGCGTGGGGAGCAAACAGGATTAGATACCCTGGTAGTCCACGCCGTAAACGATGTGTGCTAGCCGTCGGTCGGCATGCCGATCGGTGGCGTACGCTAACGCCTTAAGCACACCGCCTGGGGAGTACGGCCGCAAGGTTA	Bacteria	Proteobacteria	Alphaproteobacteria	unclassified	unclassified	unclassified
tpac_16S_v1_asv0001588	285714	173	6.95897	0.0273296	TACGGAGGGTGCGAGCGTTAATCGGAATTACTGGGCGTAAAGCGTGCGTAGGCGGCCTCTTAAGTTGGATGTGAAAGCCCCGGGCTTAACCTGGGAACGGCATCCAAAACTGAGAGGCTCGAGTGCGGAAGAGGAGTGTGGAATTTCCTGTGTAGCGGTGAAATGCGTAGATATAGGAAAGAACACCAGTGGCGAAGGCGACACTCTGGTCTGACACTGACGCTGAGGTACGAAAGCGTGGGGAGCAAACAGGATTAGATACCCTGGTAGTCCACGCCGTAAACGATGTCTACTAGTTGTCGGGACTCTTGCAGTCTTGGTAACGCAGCTAACGCGATAAGTAGACCGCCTGGGGAGTACGGCCGCAAGGTTA	Bacteria	Proteobacteria	Gammaproteobacteria	Oceanospirillales	Endozoicomonadaceae	Endozoicomonas
tpac_16S_v1_asv0001595	285111	44	1.76991	0.027272	TACGGAGGGTGCAAGCGTTATTCGGAATCATTGGGTTTAAAGGGTTCGTAGGCGGGCTAATAAGTCAGAGGTGAAAAGCTGCAGCTTAACTGTAGTCGTGCCTTTGATACTGTTAGTCTTGAGTTATATTGAAGTAAGTAGAATATGTAGTGTAGCGGTGAAATGCTTAGATATTACATAGAATACCGATTGCGAAGGCAGCTTACTAAGTATATACTGACGCTGATGAACGAAAGCGTGGGTAGCGAAAGGGATTAGATACCCCTGTAGTCCATGCTGTAAACGATGGACACTAGTTGTTGGGCTTTATGTTCAGTGATCAAGCGAAAGTGATAAGTGTCCCACCTGGGGAGTACGGTCGCAAGGCTG	Bacteria	Bacteroidota	Bacteroidia	Flavobacteriales	Flavobacteriaceae	Maritimimonas
tpac_16S_v1_asv0001526	283438	539	21.6814	0.0271119	TACGGAGGGGGCAAGCGTTATTCGGAATTACTGGGCGTAAAGGGCACGTAGGCGGCCTCGCAAGTCAAAGGTGAAATCCCTCGGCTCAACCGAGGAACTGCCTTTGAAACTGCTTGGCTAGAGACTGGGAGGGGGCAGTGGAATTCCCGGTGTAGCGGTGAAATGCGTAGATATCGGGAGGAACACCAGTGGCGAAGGCGGCTGCCTGGACCAGTTCTGACGCTGAGGTGCGAAAGCGTGGGGAGCAAACAGGATTAGATACCCTGGTAGTCCACGCTGTAAACGATGGGTACTCGATGCCGCGGGTATTGACCCCTGCGGTGTCTTAGTTAACGCGTTAAGTACCCCGCCTGGGGAGTACGGTCGCAAGGCTG	Bacteria	Acidobacteriota	Thermoanaerobaculia	Thermoanaerobaculales	Thermoanaerobaculaceae	Subgroup 10
tpac_16S_v1_asv0001403	282181	127	5.10861	0.0269917	TACGGAGGGTGCGAGCGTTAATCGGAATTACTGGGCGTAAAGCGCATGCAGGTGGTTTGTTAAGTCAGATGTGAAAGCCCGGGGCTCAACCTCGGAATTGCATTTGAAACTGGCAAGCTAGAGTACTGTAGAGGGGGGTAGAATTTCAGGTGTAGCGGTGAAATGCGTAGAGATCTGAAGGAATACCGGTGGCGAAGGCGGCCCCCTGGACAGATACTGACACTCAGATGCGAAAGCGTGGGGAGCAAACAGGATTAGATACCCTGGTAGTCCACGCCGTAAACGATGTCTACTTGGAGGTTGTTCCCTTGAGGAGTGGCTTTCGGAGCTAACGCGTTAAGTAGACCGCCTGGGGAGTACGGTCGCAAGATTA	Bacteria	Proteobacteria	Gammaproteobacteria	Vibrionales	Vibrionaceae	unclassified
tpac_16S_v1_asv0001572	281259	284	11.424	0.0269035	CACGGGGGGCGCAAGCGTTATTCGGAATTATTGGGCGTAAAGGGCGCGTAGGCGGTCTTGTCGGTCAGATGTGAAAGCCCGGGGCTCAACCCCGGACGTGCATTTGAAACAGCAAGACTTGAGTACGGGAGAGGAAAGCGGAATTCCTGGTGTAGAGGTGAAATTCGTAGATATCAGGAGGAACACCGATGGCGAAGGCAGCTTTCTGGACCGATACTGACGCTGAGGCGCGAAGGCGTGGGTAGCGAACAGGATTAGATACCCTGGTAGTCCACGCAGTAAACGATGTACACTAGGTGTAGCGGGTATTAAAACTTGCTGTGCCGCAGCTAACGCATTAAGTGTACCGCCTGGGGAGTACGGTCGCAAGACTA	Bacteria	Desulfobacterota	Desulfobacteria	Desulfobacterales	Desulfobacteraceae	unclassified
tpac_16S_v1_asv0001641	275752	76	3.05712	0.0263767	TACGAAGGGGGCGAGCGTTGTTCGGAATTACTGGGCGTAAAGGGCGCGCAGGCGGCTAATCCAGTCAGGTGTGAAAGCCCTGGGCTTAACCCAGGAATTGCACTTGATACTGATTAGCTAGAAAACGGAAGAGGGCAGTGGAATTCCCAGTGTAGAGGTGAAATTCGTAGATATTGGGAAGAACACCAGTGGCGAAAGCGGCTGCCTGGTCCGATTTTGACGCTGAGGTGCGAAAGCGTGGGTAGCAAACAGGATTAGATACCCTGGTAGTCCACGCCGTAAACGATGAATGCTAGTTGTCGGGAGGTCAACCTCTCGGTAACGCAGCTAACGCATTAAGCATTCCGTCTGGGAAGTACGGTCGCAAGATTA	Bacteria	Proteobacteria	unclassified	unclassified	unclassified	unclassified
tpac_16S_v1_asv0001636	274154	621	24.9799	0.0262239	TACGGAGGGGGTTAGCGTTGTTCGGAATTACTGGGCGTAAAGCGCGCGTAGGCGGACTGGAAAGTTGGGGGTGAAATCCCGGGGCTCAACCCCGGAACTGCCTTCAAAACTCCCAGTCTTGAGTTCGAGAGAGGTGAGTGGAATTCCGAGTGTAGAGGTGAAATTCGTAGATATTCGGAGGAACACCAGTGGCGAAGGCGGCTCACTGGCTCGATACTGACGCTGAGGTGCGAAAGCGTGGGGAGCAAACAGGATTAGATACCCTGGTAGTCCACGCCGTAAACGATGAATGCCAGACGTCGGGTAGCATGCTATTCGGTGTCACACCTAACGGATTAAGCATTCCGCCTGGGGAGTACGGTCGCAAGATTA	Bacteria	Proteobacteria	Alphaproteobacteria	Rhodobacterales	Rhodobacteraceae	unclassified
tpac_16S_v1_asv0001616	273735	168	6.75784	0.0261838	TACGGAGGGTGCAAGCGTTAATCGGAATTACTGGGCGTAAAGCGTGCGTAGGCGGCCTTTTAAGTTGGATGTGAAAGCCCCGGGCTCAACCTGGGAACGGCATCCAAAACTGAGGGGCTCGAGTGCGGAAGAGGAGTGTGGAATTTCCTGTGTAGCGGTGAAATGCGTAGATATAGGAAAGAACACCAGTGGCGAAGGCGACACTCTGGTCTGACACTGACGCTGAGGTACGAAAGCGTGGGGAGCAAACAGGATTAGATACCCTGGTAGTCCACGCCGTAAACGATGTCTACTAGTTGTCGGGACTCTTGCAGTCTTGGTAACGCAGCTAACGCGATAAGTAGACCGCCTGGGGAGTACGGCCGCAAGGTTA	Bacteria	Proteobacteria	Gammaproteobacteria	Oceanospirillales	Endozoicomonadaceae	Endozoicomonas
tpac_16S_v1_asv0001530	273364	582	23.4111	0.0261483	GACGGAGGATGCAAGCGTTATCCGGAATTATTGGGCGTAAAGCGTCTGCAGGTGGCCATACAAGTCTGCTGTTAAAGCTCGGGGCTCAACTCCGAATCGGCAGTGGAAACTGTATAGCTAGAGTGCGGTAGGGGTAGAGGGAATTCCCAGTGTAGCGGTGAAATGCGTAGATATTGGGAAGAACACCAGTGGCGAAGGCGCTCTACTGGGCCGCAACTGACACTGAGGGACGAAAGCTAGGGGAGCGAATGGGATTAGATACCCCAGTAGTCCTAGCTGTAAACGATGGATACTAGGTGTTGGCCGTATCGACCCGGTCAGTATCGTAGCTAACGCGTTAAGTATCCCGCCTGGGGAGTACGCACGCAAGTGTG	Bacteria	Cyanobacteria	Cyanobacteriia	Phormidesmiales	Nodosilineaceae	MBIC10086
tpac_16S_v1_asv0001599	271396	601	24.1754	0.0259601	TACGGAGGGGGCTAGCGTTGTTCGGATTTACTGGGCGTAAAGCGCACGTAGGCGGCGTATCTAGTCAGAGGTGAAAGCCCGGGGCTCAACCCCGGAACTGCCTTTGATACTGGTATGCTTGAGTTCGGAAGAGGGTAGTGGAATTCCAAGTGTAGAGGTGAAATTCGTAGATATTTGGAAGAACACCGGTGGCGAAGGCGGCTACCTGGTCCGATACTGACGCTGAGGTGCGAAAGCGTGGGGAGCGAACAGGATTAGATACCCTGGTAGTCCACGCCGTAAACGATGAGTGCTAGTTGTCGGGATGCATGCATTTCGGTGACGTAGTTAACGCGTTAAGCACTCCGCCTGGGGAGTACGGTCGCAAGATTA	Bacteria	Proteobacteria	Alphaproteobacteria	unclassified	unclassified	unclassified
tpac_16S_v1_asv0001659	270647	87	3.4996	0.0258884	TACGGAGAGTGCGAGCGTTAATCGGAATTACTGGGCGTAAAGGGTTCGTAGGTGGTGAGATAAGTCAGATGTGAAAGCCCTGGGCTTAACCTGGGAGTTGCATATGAAACTGTTTGACTAGAGTTTGGTAGAGGATTGGGGAATTTCCAGTGTAGCGGTGAAATGCGTAGAGATTGGGAAGAACATCGATGGCGAAGGCAACAATCTGGACCTGAACTGACACTGAGGGACGAAAGCGTGGGTAGCAAACAGGATTAGATACCCTGGTAGTCCACGCTGTAAACGATGAGTACTAGCTGTTGGTCCTGGTGTAAAAGGATTAGTGGCGCAGCTAACGCGCTAAGTACTCCGCCTGGGGACTACGGCCGCAAGGTTA	Bacteria	Proteobacteria	Gammaproteobacteria	Francisellales	Francisellaceae	[Caedibacter] taeniospiralis group
tpac_16S_v1_asv0001640	269050	720	28.9622	0.0257357	TACGGAGGGGGCTAGCGTTGTTCGGAATTACTGGGCGTAAAGGGCGTGTAGGCGGCTTGTCGAGTCAGGCGTGAAAGCCCCGGGCTTAACCTGGGAACTGCGTTTGATACTGGCAGGCTAGAGGTTGGAAGAGGAGAGTGGAATTCCCAGTGTAGAGGTGAAATTCGTAGATATTGGGAAGAACACCAGTGGCGAAGGCGGCTCTCTGGTCCACACCTGACGCTGAGGCGCGAAAGCGTGGGGAGCAAACAGGATTAGATACCCTGGTAGTCCACGCCGTAAACGATGTGTGCTAGACGTCGGGTGTTCAGCATTCGGTGTCGGAGCTAACGCATTAAGCACACCGCCTGGGGAGTACGGCCGCAAGGTTA	Bacteria	Proteobacteria	Alphaproteobacteria	unclassified	unclassified	unclassified
tpac_16S_v1_asv0001615	268575	645	25.9453	0.0256902	GACGAACCGTCCAAACGTTATTCGGAATCACTGGGCTTAAAGGGTGCGTAGGCGGCGCGGAAAGTTGGGTGTGAAATACCTCGGCTCAACCGAGGAACTGCGCCCAAAACTACCGTGCTCGAGGGAGATAGAGGTGAGCGGAACTTAGGGTGGAGCGGTGAAATGCGTTGATATCCTAAGGAACACCGGTGGCGAAAGCGGCTCACTGGATCTCTTCTGACGCTGAGGCACGAAAGCTAGGGTAGCGAACGGGATTAGATACCCCGGTAGTCCTAGCCGTAAACGATGAGCACTGGATTGAAGGGTCCTCCATAGCCTTTCAGTCGCAACGAAAGCGTTAAGTGCTCCGCCTGGGGAGTATGGTCGCAAGGCTG	Bacteria	Planctomycetota	Planctomycetes	Pirellulales	Pirellulaceae	Pir4 lineage
tpac_16S_v1_asv0001505	267297	705	28.3588	0.025568	TACGGAGGGTGCGAGCGTTAATCGGAATTACTGGGCGTAAAGCGTGCGTAGGCGGATAGTTAAGCGAGATGTGAAATCCCGGGGCTCAACCTCGGAACTGCATTTCGAACTGGCTGTCTAGAGTCTTGTAGAGGGTGGTGGAATTTCCAGTGTAGCGGTGAAATGCGTAGAGATTGGAAGGAACATCAGTGGCGAAGGCGGCCACCTGGACAAAGACTGACGCTGAGGCACGAAAGCGTGGGGAGCGAACAGGATTAGATACCCTGGTAGTCCACGCCGTAAACGATGTCAACTAGCTGTTTGTGTTCTTGAAACGTGAGTAGCGTAGCTAACGCGCTAAGTTGACCGCCTGGGGAGTACGGCCGCAAGGTTA	Bacteria	Proteobacteria	Gammaproteobacteria	Alteromonadales	Colwelliaceae	Thalassotalea
tpac_16S_v1_asv0001677	266149	140	5.63154	0.0254582	GACGGAGGATGCAAGCGTTATCCGGAATTATTGGGCGTAAAGCGTCCGTAGGCGGTTCATTAAGTCTGTTGTCAAAGACTGCAGCTCAACTGTGGGCAGGCAATGGAAACTAGTGAACTAGAGTACGGTAGGGGTAGAGGGAATTCCCAGTGTAGCGGTGAAATGCGTAGATATTGGGAAGAACACCAGTGGCGAAGGCGCTCTACTGGGCCGTAACTGACGCTGAGGGACGAAAGCTAGGGGAGCGAAAGGGATTAGATACCCCTGTAGTCCTAGCTGTAAACGATGGATACTAGGTGTTGGGCGTATCGACCCGTTCAGTACCGCAGTCAACGCGATAAGTATCCCGCCTGGGGAGTACGCACGCAAGTGTG	Bacteria	Cyanobacteria	Cyanobacteriia	Phormidesmiales	Phormidesmiaceae	Phormidium MBIC10003
tpac_16S_v1_asv0001656	265860	183	7.36122	0.0254305	TACGAAAGGGGCTAGCGTTGTTCGGAATCACTGGGCGTAAAGGGCACGCAGGCGGTTTTGTCGGTCAGAGGTGAAAGCCCGGGGCTCAACCCCGGAACGGCCTTTGATACTGCAAGACTAGAGACTAGGAGAGGGTGGTGGAATTCCCAGTGTAGAGGTGAAATTCGTAGATATTGGGAGGAACACCGGAGGCGAAGGCGGCCACCTGGACTAGATCTGACGCTCAGGTGCGAAAGCGTGGGGAGCCAACAGGATTAGATACCCTGGTAGTCCACGCCGTAAACGATGAGTGCTAGTTGTCGGGACTTAGGTTTCGGTGACGCAGCTAACGCATTAAGCACTCCGCCTGGGGAGTACGGTCGCAAGATTA	Bacteria	Proteobacteria	Alphaproteobacteria	Rhodospirillales	Thalassospiraceae	Thalassospira
tpac_16S_v1_asv0001652	265437	227	9.13113	0.0253901	TACGGAGGGTGCCAGCGTTGTCCGGATTTATTGGGTTTAAAGGGTGCGTAGGCGGTTATTTAAGTCAGTGGTGAAATCCTACAGCTCAACTGTAGCACTGCCATTGAAACTGGGTAACTTGAGTACAGACGAGGTAGGCGGAATTTATGGTGTAGCGGTGAAATGCATAGATACCATAAAGAACACCGATAGCGAAGGCAGCTTACTAGACTGTAACTGACGCTGATGCACGAAAGCGTGGGGAGCGAACAGGATTAGATACCCTGGTAGTCCACGCCGTAAACGATGATTACTCGATGTATGCGATATACAGTATGCGTCCAAGCGAAAGCGTTAAGTAATCCACCTGGGGAGTACGCTCGCAAGAGTG	Bacteria	Bacteroidota	Bacteroidia	Cytophagales	Cyclobacteriaceae	Fulvivirga
tpac_16S_v1_asv0001660	265015	632	25.4224	0.0253497	TACGGAAGGTGCGAGCGTTAATCGGAATCACTGGGCGTAAAGCGCACGTAGGCTGTCTCGTAAGTCAGATGTGAAAGCCCTCGGCTCAACCGAGGAATTGCATTTGATACTGCGAGACTGGAGTCCTGGAGAGGGCGGCGGAATTCCGGGTGTAGGAGTGAAATCCGTAGATATCCGGAGGAACACCGGTGGCGAAGGCGGCCGCCTGGACAGGTACTGACGCTGAGGTGCGAAAGCGTGGGGAGCAAACAGGATTAGATACCCTGGTAGTCCACGCCGTAAACGATGGATGCTAGGTGTCGGGGAGCGATCTTCGGTGCCGGAGTTAACGCGTTAAGCATCCCGCCTGGGGAGTACGGTCGCAAGGCTG	Bacteria	Desulfobacterota	Desulfovibrionia	Desulfovibrionales	Desulfovibrionaceae	unclassified
tpac_16S_v1_asv0001581	264044	596	23.9743	0.0252568	TACGGAGGGTCCGAGCGTTATCCGGAATCATTGGGTTTAAAGGGTCCGTAGGCGGGCCTGTAAGTCAGGGGTGAAAGGCCACGGCTCAACCGTGGGACTGCCCTTGATACTGCAGGTCTTGAGTTATAGTGGGGTTGCCGGAACATGTGGTGTAGCGGTGAAATGCATAGATATCACATAGAACACCGATCGCGAAGGCAGGTGACCAACTATATACTGACGCTGATGGACGAAAGCGTGGGTAGCGAACGGGATTAGATACCCCGGTAGTCCACGCCGTAAACGATGGATACTAGCTGTCGGGACTTCGGTCTCGGCGGCCAAGCGAAAGTGATAAGTATCCCACCTGGGGAGTACGTTCGCAAGAATG	Bacteria	Bacteroidota	Bacteroidia	Flavobacteriales	Flavobacteriaceae	Muricauda
tpac_16S_v1_asv0001702	261665	136	5.47064	0.0250293	TACGAAGGGGGCTAGCGTTGTTCGGAATTACTGGGCGTAAAGCGCGCGTAGGCGGATTGGTTAGTTGGGGGTGAAATCCCGGGGCTCAACCCCGGAACTGCCTTCAATACTGCCAATCTAGAGGTCGAGAGAGGTGAGTGGAATTCCGAGTGTAGAGGTGAAATTCGTAGATATTCGGAGGAACACCAGTGGCGAAGGCGGCTCACTGGCTCGAATCTGACGCTGAGGTGCGAAAGCGTGGGGAGCAAACAGGATTAGATACCCTGGTAGTCCACGCCGTAAACGATGGAAGCTAGCCGTCGGGCAGTTTACTGTTCGGTGGCGCAGTTAACGCATTAAGCTTCCCGCCTGGGGAGTACGGTCGCAAGATTA	Bacteria	Proteobacteria	Alphaproteobacteria	Rhizobiales	Rhizobiaceae	unclassified
tpac_16S_v1_asv0001706	261172	44	1.76991	0.0249821	TACGGAGGGTGCGAGCGTTGTTCGGATTTATTGGGTTTAAAGGGTGCGTAGGCGGGGCTTTAAGTCAGTGGTGAAATTCTTCAGCTTAACTGGAGGGCTGCCATTGATACTGGAGTTCTTGAGTAGACCAGAGGTAGGCGGAATTTATGGTGTAGCGGTGAAATGCATAGATACCATAAAGAACCCCGATAGCGTAGGCAGCTTACCGGAGTTTAACTGACGCTGAAGCACGAAAGCATGGGTAGCGAACAGGATTAGATACCCTGGTAGTCCATGCCGTAAACGATGATTACTTGATGTTGGCGATACAGCGTCAGCGTCCAAGCGAAAGCGTTAAGTAATCCACCTGGGGAGTACGCTCGCAAGAGTG	Bacteria	Bacteroidota	Bacteroidia	Cytophagales	Cyclobacteriaceae	unclassified
tpac_16S_v1_asv0001680	260759	730	29.3644	0.0249426	TACAGAGGGCTCAAGCGTTAATCGGAATCACTGGGCTTAAAGGGTCCGCAGGCGGATTGGCAAGTATCTTGTGAAATACCACGGCTCAACCGTGGAACTGCTCGGTAAACTGCCAATCTTGAACACGGTAGGGGCCATCGGAACTCTAGGTGGAGCGGTGAAATGCGTAGATATCTAGAGGAACGCCAGAGGCGAAGGCGGATGGCTGGGCCGTTGTTGACGCTCAGGGACGAAAGCATGGGTAGCGAACGGGATTAGATACCCCGGTAGTCCATGCCCTAAACGATGTGCACTAGGTCGCGGAGGTTTTGACGCCATCGCGGCTGAAGTTAAAATATTAAGTGCACCGCCTGGGGAGTACGGTCGCAAGGCTA	Bacteria	Planctomycetota	Phycisphaerae	Phycisphaerales	Phycisphaeraceae	Phycisphaera
tpac_16S_v1_asv0001708	260258	55	2.21239	0.0248947	GACGGAGGATGCAAGCGTTATCCGGAATTATTGGGCGTAAAGCGTCTGCAGGTGGCCATACAAGTCTGCTGTTAAAGCTCGGGGCTCAACTCCGAATCGGCGGTGGAAACTGTATAGCTAGAGTGCGGTAGGGGTAGAGGGAATTCCCAGTGTAGCGGTGAAATGCGTAGATATTGGGAAGAACACCAGTGGCGAAGGCGCTCTACTGGGCCGCAACTGACACTGAGGGACGAAAGCTAGGGGAGCGAATGGGATTAGATACCCCAGTAGTCCTAGCTGTAAACGATGGATACTAGGTGTTGGCCGTATCGACCCGGTCAGTATCGTAGCTAACGCGTTAAGTATCCCGCCTGGGGAGTACGCACGCAAGTGTG	Bacteria	Cyanobacteria	Cyanobacteriia	Phormidesmiales	Nodosilineaceae	MBIC10086
tpac_16S_v1_asv0001676	259533	74	2.97667	0.0248253	TACGGAGGGTGCGAGCGTTAATCGGAATTACTGGGCGTAAAGCGTGCGTAGGCGGCCTTTTAAGTTGGATGTGAAAGCCCCGGGCTTAACCTGGGAACGGCATCCAAAACTGAGAGGCTCGAGTGCGGAAGAGGAGTGTGGAATTTCCTGTGTAGCGGTGAAATGCGTAGATATAGGAAAGAACACCAGTGGCGAAGGCGACACTCTGGTCTGACACTGACGCTGAGGTACGAAAGCGTGGGGAGCAAACAGGATTAGATACCCTGGTAGTCCACGCCGTAAACGATGTCTACTAGTTGTCGGGACTCTTGCAGTCTTGGTAACGCAGCTAACGCAATAAGTAGACCGCCTGGGGAGTACGGCCGCAAGGTTA	Bacteria	Proteobacteria	Gammaproteobacteria	Oceanospirillales	Endozoicomonadaceae	Endozoicomonas
tpac_16S_v1_asv0001709	258911	497	19.992	0.0247658	TACGAAGGGGGCTAGCGTTGTTCGGAATTACTGGGCGTAAAGCGCGCGTAGGCGGACTCTTAAGCCAGATGTGAAATCCCGGGGCTCAACCCCGGAACTGCATTTGGAACTGGGAGTCTAGAGTTCAGGAGAGGTTCGTGGAATGCCGAGTGTAGAGGTGAAATTCGTAGATATTCGGTGGAACACCAGTGGCGAAGGCGACGAACTGGACTGATACTGACGCTGAGGTGCGAAAGTGTGGGGAGCAAACAGGATTAGATACCCTGGTAGTCCACACCGTAAACGATGAGTGCTAGTTGTCGGCAGGCATGCCTCCCGGTGACGCAGCTAACGCATTAAGCACTCCGCCTGGGGAGTACGGCCGCAAGGTTA	Bacteria	Proteobacteria	Alphaproteobacteria	Caulobacterales	Hyphomonadaceae	Hyphomonas
tpac_16S_v1_asv0001689	258435	936	37.6508	0.0247203	TACGGAGGGGGCGAGCGTTGTTCGGAATTACTGGGCGTAAAGGGCGCGTAGGCGGGATATCAAGTCAGGGGTGAAAGGCCTGGGCTCAACCTGGGAACTGCCTTTGAAACTGGTATTCTTGAGTCCGGGAGAGGTGAGCGGAATTCCCAGTGTAGAGGTGAAATTCGTAGATATTGGGAAGAACACCGGTGGCGAAGGCGGCTCACTGGCCCGGTACTGACGCTGAGGCGCGAAAGCGTGGGGAGCAAACAGGATTAGATACCCTGGTAGTCCACGCCGTAAACGATGTCTGCTAGCCGTTGGGGCAGATGCTGTCTCGGTGGCGTCGCTAACGCATTAAGCAGACCGCCTGGGGAGTACGGCCGCAAGGTTA	Bacteria	Proteobacteria	Alphaproteobacteria	unclassified	unclassified	unclassified
tpac_16S_v1_asv0001670	257986	727	29.2438	0.0246774	TACGGAGGGGGCTAGCGTTGTTCGGAATTACTGGGCGTAAAGCGCGCGTAGGCGGGCTGGTCAGTTGGGGGTGAAATCCCGGGGCTTAACCTCGGAACTGCCCTCAATACTGCCAGTCTAGAGATCGAGAGAGGTAAGTGGAATTCCTAGTGTAGAGGTGAAATTCGTAGATATTAGGAAGAACACCAGTGGCGAAGGCGGCTTACTGGCTCGATACTGACGCTGAGGCGCGAAAGCGTGGGGAGCAAACAGGATTAGATACCCTGGTAGTCCACGCCGTAAACGATGGGTGCTAGTTGTCGGGCGGCATGCCGTTCGGTGACGCAGCAAACGCGTTAAGCACCCCGCCTGGGGACTACGGTCGCAAGACTA	Bacteria	Proteobacteria	Alphaproteobacteria	unclassified	unclassified	unclassified
tpac_16S_v1_asv0001662	257744	597	24.0145	0.0246542	TACGTAGGGGGCAAGCGTTATCCGGAATTATTGGGCGTAAAGAGTGCGTAGGTGGTTCTACAAGCCTTGGGTGAAAGGCTACGGCTCAACCGTAGTAAGCCTTGGGAACTGTAGGACTTGAGTGCAGGAGAGGAGAGCGGAATTCCTAGTGTAGCGGTGAAATGCGTAGATATTAGGAGGAACACCAGTGGCGAAGGCGGCTCTCTGGACTGTAACTGACGCTGAGGCACGAAAGCGTGGGGAGCGAACAGGATTAGATACCCTGGTAGTCCACGCCGTAAACGATGAGTACTAGGTGTCGGGGTCGCGAGGCTTCGGTGCCGTAGCTAACGCATTAAGTACTCCGCCTGGGGAGTACGCACGCAAGTGTG	Bacteria	Firmicutes	Clostridia	Peptostreptococcales-Tissierellales	unclassified	unclassified
tpac_16S_v1_asv0001718	256929	469	18.8656	0.0245762	CACGTAAGGGGCGAGCGTTGTTCGGAATTATTGGGCGTAAAGGGCGCGTAGGCGGTGCAGCAAGCTTGGTGTAAAAGGCTCGGGCTCAACCCGAGGAATGCGCTGGGAACTGCTGCGCTAGAGTCTTGGAGGGGAAGCTGGAACTCCTGGTGGAGGGGTGAAATCTGTAGATATCAGGAAGAACACCGGTAGCGAAGGCGAGCTTCTGGCCAAAGACTGACGCTGAGGCGCGAAAGCGTGGGGAGCGAACAGGATTAGATACCCTGGTAGTCCACGCCGTAAACGATGTGCACTAGGCGTAGGGTGCGTTGAGTGCTCTGTGCCGGAGCTAACGCGTTAAGTGCACCGCCTGGGGAGTATGCCCGCAAGGGTG	Bacteria	Spirochaetota	Spirochaetia	Spirochaetales	Spirochaetaceae	Spirochaeta
tpac_16S_v1_asv0001732	255447	505	20.3138	0.0244345	TACAGAGGGTGCGAACGTTGCTCGGATTTACTGGGCGTAAAGCGCGTGTAGGCGGACTCGCAAGTCGGTTGTGAAATCCCTGGGCTCAACCTAGGAACTGCATCCGAAACTGCTTGTCTCGAGTAATGGAGAGGGTGGCGGAATTCCCGGTGTAGAGGTGAAATTCGTAGATATCGGGAGGAACATCAGTGGCGAAGGCGGCCACCTGGACATTCACTGACGCTGAGACGCGAAAGCGTGGGGAGCAAACAGGATTAGATACCCTGGTAGTCCACGCCGTAAACGATGAGCACTAGGTGCAGCGGATATTGACCTCTGCTGTGCCGTAGCTAACGCGTTAAGTGCTCCGCCTGGGGAGTACGGCCGCAAGGCTA	Bacteria	Myxococcota	Polyangia	unclassified	unclassified	unclassified
tpac_16S_v1_asv0001739	255164	111	4.465	0.0244074	TACGGAGGGTGCGAGCGTTAATCGGAATTACTGGGCGTAAAGCGCGCGTAGGCGGTTGGATAAGTCGGATGTGAAAGCCCCGGGCTTAACTTGGGAATTGCATTCGATACTGCCCGACTAGAGTGTGATAGAGGTAAGTGGAATTCCCGGTGTAGCGGTGAAATGCGTAGATATCGGGAGGAACATCAGTGGCGAAGGCGACTTACTGGATCAACACTGACGCTGAGGCGCGAAAGCGTGGGGAGCAAACAGGATTAGATACCCTGGTAGTCCACGCCCTAAACGATGTCAACTAGCCGTTGGGTTCATTTATAGGACTTAGTGGCGCAGCTAACGCGATAAGTTGACCGCCTGGGGAGTACGGCCGCAAGGTTA	Bacteria	Proteobacteria	Gammaproteobacteria	unclassified	unclassified	unclassified
tpac_16S_v1_asv0001747	253098	90	3.62027	0.0242098	CACGTAAGGTGCGAGCGTTGTTCGGAATTATTGGGCGTAAAGGGCTCGTAGGCGGCCTGCCAAGTCTCTCGTGAAAGACCGGGGCTCAACCCTGGGAACGCGAGGGAAACTGGCAAGCTGGAATCTTGGAAGGGGTACTGGAATTCCTAGTGTAGGGGTGAAATCTGTTGATATTAGGAAGAACACCGGAGGCGAAGGCGAGTACCTGGCTGAAGATTGACGCTGATGAGCGAAAGCGTAGGGAGCGAACAGGATTAGATACCCTGGTAGTCTACGCCGTAAACGATGTGCACTTGATGGTGGGACCGTACGGTTTCACTGTCGGAGCTAACGCATTAAGTGCACCGCCTGGGGAGTACGCCGGCAACGGTT	Bacteria	Spirochaetota	Spirochaetia	Spirochaetales	Spirochaetaceae	Spirochaeta 2
tpac_16S_v1_asv0001726	252619	420	16.8946	0.024164	TACGTAGGCTCCAAGCGTTGTTCGGAATCACTGGGCGTAAAGCGAGCGCGGGCGGCGCGCCGTGCCGGTCGTGAAATCTCCCGGCTCAACCGGGAGGGGGCGGCCGGGACTGGCGGGCTAGAGTGCGGCAGGGGAAGGCAGAATTCCTGGTGTAGCGGTGGAATGCGTAGAGATCAGGAGGAATGCCGGAGGTGGAGACGGCCTTCCGGGCCGCGACTGACGCTGAGGCTCGAAAGCGTGGGGAGCGAACAGGATTAGATACCCTGGTAGTCCACGCCCTAAACGATGCATACTTGGTGTGGGCCCTTCAGTGGGTCCGTGCCGGAGCGAACGCGTTAAGTATGCCGCCTGGGGAGTACGGTCGCAAGGCTG	Bacteria	Acidobacteriota	Acidobacteriae	PAUC26f	unclassified	unclassified
tpac_16S_v1_asv0001548	252456	331	13.3146	0.0241484	CACGGGGGGCGCAAGCGTTATTCGGAATTATTGGGCGTAAAGGGCGCGCAGGCGGTCTTGTCGGTCAGGTGTGAAAGCCCGGGGCTCAACCCCGGATGGTCACTTGAAACAGCAAGACTTGAATACTGGAGAGGAAAGCGGAATTCCTGGTGTAGAGGTGAAATTCGTAGATATCAGGAGGAACACCGATGGCGAAGGCAGCTTTCTGGACAGATATTGACGCTGAGGCGCGAAGGCGTGGGTAGCGAACGGGATTAGATACCCCGGTAGTCCACGCAGTAAACGTTGTACACTCGGTGTATCGGATATTAAAATCTGATGTGCCCAAGCTAACGCATTAAGTGTACCGCCTGGGAAGTACGGTCGCAAGACTA	Bacteria	Desulfobacterota	Desulfobacteria	Desulfobacterales	Desulfobacteraceae	Desulfobacter
tpac_16S_v1_asv0001392	251416	530	21.3194	0.0240489	TACGGAGGGTGCGAGCGTTAATCGGAATTACTGGGCGTAAAGCGCATGCAGGTGGTTTGTTAAGTCAGATGTGAAAGCCCAGGGCTCAACCTTGGAATTGCATTTGAAACTGGCAAACTAGAGTACTGTAGAGGGGGGTAGAATTTCAGGTGTAGCGGTGAAATGCGTAGAGATCTGAAGGAATACCGGTGGCGAAGGCGGCCCCCTGGACAGATACTGACACTCAGATGCGAAAGCGTGGGGAGCAAACAGGATTAGATACCCTGGTAGTCCACGCCGTAAACGATGTCTACTTGGAGGTTGTGGCCTTGAGCCGTGGCTTTCGGAGCTAACGCGTTAAGTAGACCGCCTGGGGAGTACGGTCGCAAGATTA	Bacteria	Proteobacteria	Gammaproteobacteria	Vibrionales	Vibrionaceae	Vibrio
tpac_16S_v1_asv0001759	250843	256	10.2977	0.0239941	CACGAACCGGACGAACGTTATTCGGAATTATTGGGCTTAAAGGGTGCGTAGGCGGTGCGGTAAGTGAGGTGTGAAAGCCCACGGCTCAACCGTGGAACTGCGCTTCATACTGCCGTGCTAGAGGGAGACAGAGGTAAGCGGAACTGATGGTGGAGCGGTGAAATGCGTTGATATCATCAGGAACACCAGTGGCGAAAGCGGCTTACTGGGTCTCTTCTGACGCTGAGGCACGAAAGCTAGGGTAGCGAACGGGATTAGATACCCCGGTAGTCCTAGCTGTAAACGATGAGCACTTGGTTGGGGATCCTCCCATAGGTTCCCGGCCGAAGCGAAAGTGTTAAGTGCTCCGCCTGGGGAGTATGGTCGCAAGGCTG	Bacteria	Planctomycetota	Planctomycetes	Pirellulales	Pirellulaceae	Bythopirellula
tpac_16S_v1_asv0001744	249436	536	21.5607	0.0238595	TACGGAGGGTGCAAGCGTTAATCGGAATTACTGGGCGTAAAGCGCGCGTAGGCGGCTTGGTCAGTCAGATGTGAAAGCCCCGGGCTCAACCTGGGAACTGCATTTGATACTGCCTAGCTAGAATGTGGTAGAGGGAAGTGGAATTCCAGGTGTAGCGGTGAAATGCGTAGATATCTGGAGGAACACCAGTGGCGAAGGCGACTTCCTGGACCAACATTGACGCTGAGGTGCGAAAGCGTGGGTAGCAAACAGGATTAGATACCCTGGTAGTCCACGCCGTAAACGATGTCAACTAGCCGTCGGATTCATTTAGGAATTTGGTGGCGCAGCTAACGCGATAAGTTGACCGCCTGGGGAGTACGGCCGCAAGGTTA	Bacteria	Proteobacteria	Gammaproteobacteria	Chromatiales	Chromatiaceae	Candidatus Thiobios
tpac_16S_v1_asv0001773	248200	500	20.1126	0.0237413	TACGAAGGGGGCTAGCGTTGTTCGGAATTACTGGGCGTAAAGCGCGCGTAGGCGGATTGTTTAGTCAGGGGTGAAATCCCGAGGCTCAACCTCGGAACTGCCCTTGATACTGGCAATCTTGAGTCCGGGAGAGGTGAGTGGAATTCCGAGTGTAGAGGTGAAATTCGTAGATATTCGGAGGAACACCAGTGGCGAAGGCGGCTCACTGGCCCGGTACTGACGCTGAGGTGCGAAAGCGTGGGGAGCAAACAGGATTAGATACCCTGGTAGTCCACGCCGTAAACGATGGGGGCTAGCCGTCGGGCAGCATGCTGTTCGGTGGCGCAGCTAACGCATTAAGCCCCCCGCCTGGGGAGTACGGTCGCAAGATTA	Bacteria	Proteobacteria	Alphaproteobacteria	Rhizobiales	unclassified	unclassified
tpac_16S_v1_asv0001785	243996	196	7.88415	0.0233392	TACGGAGGGTGCAAGCGTTGTCCGGATTTATTGGGTTTAAAGGGTGCGTAGGCGGTTATTTAAGTCAGTGGTGAAATCCTCCAGCTTAACTGGGGAACTGCCAATGATACTGGATAACTTGATTACCGTATAGGTAGGCGGAATTTATGGTGTAGCGGTGAAATGCATAGATACCATAAAGAACACCGATAGCGAAGGCAGCTTACTGGACGTGTAATGACGCTGATGCACGAAAGCGTGGGTAGCGAACGGGATTAGATACCCCGGTAGTCCACGCCGTAAACGATGATCACTCGATGTGTGCGATAGACAGTACGCGTCCAAGCGAAAGCGTTAAGTGATCCACCTGGGGAGTACGACCGCAAGGTTG	Bacteria	Bacteroidota	Bacteroidia	Cytophagales	unclassified	unclassified
tpac_16S_v1_asv0001779	243545	739	29.7265	0.023296	TACGGAGGGGGCTAGCGTTGTTCGGAATTACTGGGCGTAAAGCGCGCGTAGGCGGTTTGACAAGTTGGAGGTGAAATCCCAGGGCTCAACCCTGGAACTGCCTTCAAAACTGTTTGACTAGAGTCCGGAAGAGGGTGGTGGAATTCCCAGTGTAGAGGTGAAATTCGTAGATATTGGGAAGAACACCGGTGGCGAAGGCGGCCACCTGGTCCGGTACTGACGCTAAGGTGCGAAAGCGTGGGGAGCAAACAGGATTAGATACCCTGGTAGTCCACGCCGTAAACGATGAGTGCTAGGTGTTGGCCAGCATGCTGGTCGGTGCCGCAGCTAACGCATTAAGCACTCCGCCTGGGGAGTACGGTCGCAAGATTA	Bacteria	Proteobacteria	Alphaproteobacteria	unclassified	unclassified	unclassified
tpac_16S_v1_asv0001806	242983	32	1.28721	0.0232423	TACGGAGGGGGCTAGCGTTGTTCGGAATTACTGGGCGTAAAGCGCGCGTAGGCGGATCGGAAAGTTGGGGGTGAAATCCCGGGGCTCAACCCCGGAACTGCCTTCAAGACTATCGGTCTGGAGTTCGAGAGAGGTGAGTGGAATTCCGAGTGTAGAGGTGAAATTCGTAGATATTCGGAGGAACACCAGTGGCGAAGGCGACTCACTGGCTCGATACTGACGCTGAGGTGCGAAAGCGTGGGGATCAAACAGGATTAGATACCCTGGTAGTCCACGCCGTAAACGATGAATGCCAGATGTCGGCAGGCATGCCTGTCGGTGTCGCACCTAACGGATTAAGCATTCCGCCTGGGGAGTACGGCCGCAAGGTTA	Bacteria	Proteobacteria	Alphaproteobacteria	Rhodobacterales	Rhodobacteraceae	unclassified
tpac_16S_v1_asv0001804	242441	601	24.1754	0.0231904	TACGGAGGGGGCAAGCGTTGTTCGGAATTACTGGGCGTAAAGGGCGCGTAGGCGGAACATCAAGTTAGGGGTGAAAGGCCTGGGCTCAACCTGGGAACTGCCTCTAAAACTGGTGATCTAGAGTCCGGAAGAGGATGGCGGAATTCCTAGTGTAGAGGTGAAATTCGTAGATATTAGGAAGAACACCGGTGGCGAAGGCGGCCATCTGGTCCGGAACTGACGCTGAGGCGCGAAAGCGTGGGGAGCAAACAGGATTAGATACCCTGGTAGTCCACGCCGTAAACGATGTGTGCTAGCCGTTGGGGCACTTGGTGTTTCAGTGGCGCAGCTAACGCGTTAAGCACACCGCCTGGGGAGTACGGCCGCAAGGTTA	Bacteria	Proteobacteria	Alphaproteobacteria	Kiloniellales	Kiloniellaceae	Pelagibius
tpac_16S_v1_asv0001778	242094	237	9.53339	0.0231572	TACGGAGGGTGCAAGCGTTGTCCGGATTTATTGGGTTTAAAGGGTGCGTAGGCGGTTATTTAAGTCAGTGGTGAAAACCCTGAGCTCAACTGAGGGCTTGCCATTGATACTGGGTAACTTGATTACCGTATAGGTAGGCGGAATTTATGGTGTAGCGGTGAAATGCATAGATACCATAAAGAACACCGATAGCGAAGGCAGCTTACTGGACGGTTAGTGACGCTGATGCACGAAAGCGTGGGTAGCGAACGGGATTAGATACCCCGGTAGTCCACGCTGTAAACGATGATCACTCGATGTGTGCGATAGACAGTACGCGTCCAAGCGAAAGCGTTAAGTGATCCACCTGGGGAGTACGACCGCAAGGTTG	Bacteria	Bacteroidota	Bacteroidia	Cytophagales	unclassified	unclassified
tpac_16S_v1_asv0001818	241461	92	3.70072	0.0230967	TACGGAGGGGGCTAGCGTTGTTCGGAATTACTGGGCGTAAAGCGCGTGCAGGCGGAACGGTCAGTCGGAGGTGAAATCCCGGGGCTCAACCCCGGAACTGCCTTCGATACTGCCGTTCTCGAGGTCGGAAGAGGTGAGTGGAATTCCCAGTGTAGAGGTGGAATTCGTAGATATTGGGAAGAACACCAGCGGCGAAGGCGGCTCACTGGTCCGAATCTGACGCTCAGACGCGAAAGTGTGGGGAGCAAACAGGATTAGATACCCTGGTAGTCCACACCCTAAACGATGGATGCTAACTGTCGGGCGATTTATCGCTCGGTGGCGCAGCTAACGCGGTAAGCATCCCGCCTGGGGAGTACGGCCGCAAGGTTA	Bacteria	Proteobacteria	Alphaproteobacteria	unclassified	unclassified	unclassified
tpac_16S_v1_asv0001820	241143	72	2.89622	0.0230663	TACGGAGGGTGCAAGCGTTATTCGGAATCATTGGGTTTAAAGGGTTCGTAGGCGGGCTGATAAGTCAGTGGTGAAAAGCTACAGCTTAACTGTAGTCGTGCCTTTGATACTGTTGGTCTTGAGTTATATTGAAGTAAGTAGAATATGTAGTGTAGCGGTGAAATGCTTAGATATTACATAGAATACCGATTGCGAAGGCAGCTTACTAATTATATACTGACGCTGATGAACGAGAGCGTGGGTAGCGAAAGGGATTAGATACCCCTGTAGTCCATGCTGTAAACGATGGACACTAGTTGTTGGGTTTTATATTCAGTGACTAAGCGAAAGTGATAAGTGTCCCACCTGGGGAGTACGGTCGCAAGGTTT	Bacteria	Bacteroidota	Bacteroidia	Flavobacteriales	Flavobacteriaceae	Maritimimonas
tpac_16S_v1_asv0001789	240591	607	24.4167	0.0230135	TACGGAGGGGGCTAGCGTTGTTCGGAATTACTGGGCGTAAAGCGCGCGTAGGCGGTTTGTTAAGTTGGGCGTGAAAGCCCGGGGCTCAACCCCGGAGGTGCGTCCAAAACTGGCGGACTAGAGACCGAGAGAGGGTGGTGGAATTCCCAGTGTAGAGGTGAAATTCGTAGATATTGGGAAGAACACCGGTGGCGAAGGCGACCACCTGGCTCGGCCCTGACGCTGAGGCGCGAAAGCGTGGGGAGCAAACAGGATTAGATACCCTGGTAGTCCACGCCGTAAACGATGTGTGCTAGATGTTGGAGGGCTTGCCCTTCAGTGTCGCCGTTAACGCATTAAGCACACCGCCTGGGGAGTACGGCCGCAAGGTTA	Bacteria	Proteobacteria	Alphaproteobacteria	unclassified	unclassified	unclassified
tpac_16S_v1_asv0001828	239867	35	1.40788	0.0229442	TACGGAGGGGGTTAGCGTTGTTCGGAATTACTGGGCGTAAAGCGCGTGTAGGCGGAACGATCAGTCGGAGGTGAAATCCCAGGGCTCAACCCCGGAACTGCCTTCGATACTATCGTTCTAGAGGTCGGAAGAGGTGAGTGGAATTCCCAGTGTAGAGGTGGAATTCGTAGATATTGGGAAGAACACCAGAGGCGAAGGCGACTCACTGGTCCGATACTGACGCTCAGACGCGAAAGTGTGGGGAGCAAACAGGATTAGATACCCTGGTAGTCCACACCCTAAACGATGGATGCTAACTGTCGGGCGATACAATCGCTCGGTGGCGCAGCTAACGCGGTAAGCATCCCGCCTGGGGAGTACGGCCGCAAGGTTA	Bacteria	Proteobacteria	Alphaproteobacteria	unclassified	unclassified	unclassified
tpac_16S_v1_asv0001826	239795	164	6.59694	0.0229373	TACGGAGGGTGCGAGCGTTGTCCGGATTTATTGGGTTTAAAGGGTGCGTAGGCGGCTATTTAAGTCAGTGGTGAAAACCCTGAGCTCAACTGAGGGCTTGCCATTGATACTGGATGGCTTGATTACCGTATAGGTAGGCGGAATTTATGGTGTAGCGGTGAAATGCATAGATACCATAAAGAACACCGATAGCGAAGGCAGCTTACTGGACGGTAAATGACGCTGATGCACGAAAGCGTGGGTAGCGAACGGGATTAGATACCCCGGTAGTCCACGCTGTAAACGATGATCACTCGATGTGTGCGATAGACAGTACGCGTCCAAGCGAAAGCGTTAAGTGATCCACCTGGGGAGTACGACCGCAAGGTTG	Bacteria	Bacteroidota	Bacteroidia	Cytophagales	unclassified	unclassified
tpac_16S_v1_asv0001835	239390	63	2.53419	0.0228986	TACAGGGGTGGCAAGCGTTGTCCGGATTTACTGGGTGTAAAGGGTGCGCAGGCGGAATAATAAGTCGGGTGTTAAATCCATGTGCTCAACACATGCAAGGCATCCGATACTGTTATTCTAGAGTGTCGAAGAGGAAGATGGAATTTCCGGTGTAACGGTGGAATGTGTAGATATCGGAAAGAACACCAGTGGCGAAGGCAGTCTTCTGGTCGACAACTGACGCTCAGGCACGAAAGCGTGGGGAGCGAACAGGATTAGATACCCTGGTAGTCCACGCCGTAAACGATGAATACTAGATGTTGGTCATACGTGATCAGTGTCGCAGCTAACGCATTAAGTATTCCACCTGGGAAGTACGCTCGCAAGAGTG	Bacteria	Bacteroidota	Chlorobia	Chlorobiales	Chlorobiaceae	Prosthecochloris
tpac_16S_v1_asv0001729	239345	1067	42.9204	0.0228943	TACGAAGGGGGCAAGCGTTGTTCGGAATCACTGGGCGTAAAGCGCACGTAGGCGGATTGTTAAGTTAGGGGTGAAATCCCGGGGCTCAACCTCGGAACTGCCTCTGATACTGGCAATCTTGAGTTCGGGAGAGGAGTGTGGAACTCCGAGTGTAGAGGTGAAATTCGTAGATATTCGGAAGAACACCAGAGGCGAAGGCGGCACTCTGGCCCGATACTGACGCTGAGGTGCGAAAGCGTGGGGAGCAAACAGGATTAGATACCCTGGTAGTCCACGCCGTAAACGATGAATGCTAGCCGTCGGTGGGCATGCCCTTCGGTGGCGCAGCTAACGCATTAAGCATTCCGCCTGGGGAGTACGGTCGCAAGATTA	Bacteria	Proteobacteria	Alphaproteobacteria	Rhizobiales	unclassified	unclassified
tpac_16S_v1_asv0001837	238882	20	0.804505	0.02285	CACGTAAGGTGCGAGCGTTGTTCGGAATTATTGGGCGTAAAGGGCTCGTAGGCGGCCTGCCAAGTCTTTCGTGAAAGACCGGGGCTCAACCCTGGGGACGCGAAGGAAACTGGCGGGCTGGAATCTTGGAAGGGGTACTGGAATTCCTGGTGTAGGGGTGAAATCTGTTGATATTAGGAAGAACACCGGAGGCGAAGGCGAGTACCTGGCCGAAGATTGACGCTGATGAGCGAAAGCGTAGGGAGCGAACAGGATTAGATACCCTGGTAGTCTACGCCGTAAACGATGTGCACTTGATGGTGGGGCCGTTCGGTTTCACTGTCGGAGCTAACGCATTAAGTGCACCGCCTGGGGAGTACGCCGGCAACGGTT	Bacteria	Spirochaetota	Spirochaetia	Spirochaetales	Spirochaetaceae	Spirochaeta 2
tpac_16S_v1_asv0001842	237701	317	12.7514	0.022737	TACGGAGGGTGCGAGCGTTGTCCGGATTTATTGGGTTTAAAGGGTGCGTAGGCGGTTATTTAAGTCAGTGGTGAAAACCCTGAGCTCAACTGAGGGCTTGCCATTGATACTGGATAACTTGATTACCGTGTAGGTAGGCGGAATTTATGGTGTAGCGGTGAAATGCATAGATACCATAAAGAACACCGATAGCGAAGGCAGCTTACTGGGCGGTTAATGACGCTGATGCACGAAAGCGTGGGTAGCGAACGGGATTAGATACCCCGGTAGTCCACGCTGTAAACGATGATCACTCGATGTGTGCGATATACGGTACGCGTCCAAGCGAAAGCGTTAAGTGATCCACCTGGGGAGTACGACCGCAAGGTTG	Bacteria	Bacteroidota	Bacteroidia	Cytophagales	unclassified	unclassified
tpac_16S_v1_asv0001849	237329	93	3.74095	0.0227014	TACGGAGGGTGCGAGCGTTAATCGGAATTACTGGGCGTAAAGCGCGCGTAGGTGGTTTGTTAAGTCGGATGTGAAAGCCCCGGGCTCAACCTGGGAATTGCACCCGATACTGTCAGGCTAGAGTGCGAGAGAGGGAGGTAGAATTCCACGTGTAGAGGTGAAATGCGTAGATATGTGGAGGAATACCAGTGGCGAAGGCGGCCTCCTGGCTCGACACTGACGCTGATGTGCGAAAGCGTGGGGAGCAAACAGGATTAGATACCCTGGTAGTCCACGCCGTAAACGATGTCGACTAGCCGTTGGGGTACTTGATACCTTGGTGGCGCAGTTAACGCGATAAGTCGACCGCCTGGGGAGTACGGCCGCAAGGTTA	Bacteria	Proteobacteria	Gammaproteobacteria	Cellvibrionales	Halieaceae	Pseudohaliea
tpac_16S_v1_asv0001472	237267	525	21.1183	0.0226955	TACGGGGGGGGCAAGCGTTGTTCGGAATTACTGGGCGTAAAGGGCTCGTAGGCGGCCAGCCAAGTCGGACGTGAAATCCCTCGGCTCAACCGGGGAACTGCATCCGATACTGGTTGGCTTGAAGCCGGGAGAGGGATGCGGAATTCCAGGTGTAGCGGTGAAATGCGTAGATATCTGGAGGAACACCGGTGGCGAAGGCGGCATCCTGGACCGGTCTTGACGCTGAGGAGCGAAAGCCAGGGGAGCAAACGGGATTAGATACCCCGGTAGTCCTGGCCCTAAACGATGAATGCTTGGTGTGGCGGGTATCGATCCCTGCCGTGCCGGAGCTAACGCATTAAGCATTCCGCCTGGGGAGTACGGTCGCAAGGCTG	Bacteria	Acidobacteriota	Vicinamibacteria	Vicinamibacterales	Vicinamibacteraceae	Luteitalea
tpac_16S_v1_asv0001853	236953	271	10.901	0.0226655	TACGGAGGGTGCAAGCGTTATCCGGATTTACTGGGTTTAAAGAGTGCGTAGGCGGCATTTTAAGTCAGTGGTGAAATCCTGGTGCTTAACACCAGAACTGCCATTGATACTGGAGCGCTTGAGTCAAGAAGAGGTAAGCAGAATTCATGGTGTAGCGGTGAAATGCATAGATACCATGAGGAATTCCAATAGCGAAGGCAGCTTACTGGTCTTGTACTGACGCTGAGGCACGAAAGCGTGGGGAGCGAACAGGATTAGATACCCTGGTAGTCCATGCTGTAAACGATGATCACTCGATATACACGCCTAGCGTGTGTGTCTAAGCGAAAGCGTTAAGTGATCCACCTGGGGAGTACGCGCGCAAGCGTG	Bacteria	Bacteroidota	Bacteroidia	Cytophagales	Amoebophilaceae	Candidatus Amoebophilus
tpac_16S_v1_asv0000473	235343	891	35.8407	0.0225115	TACGGAGGGTGCAAGCGTTAATCGGAATTACTGGGCGTAAAGCGTACGTAGGCGGTGTGTTAAGCAAGATGTGAAAGCCCCGGGCTCAACCTGGGAATTGCATTTTGAACTGGCACGCTAGAGTCCTGAAGAGGGTGGTAGAATTTCCAGTGTAGCGGTGAAATGCGTAGATATTGGAAGGAATACCAGTGGCGAAGGCGGCCACCTGGTCAGAGACTGACGCTGAGGTACGAAAGCGTGGGGAGCAAACAGGATTAGATACCCTGGTAGTCCACGCCGTAAACGATGTCAACTAGTTGTTCGTGTCACTAAGACGTGAGTAACGCAGCTAACGCACTAAGTTGACCGCCTGGGGAGTACGGCCGCAAGGTTA	Bacteria	Proteobacteria	Gammaproteobacteria	Alteromonadales	Idiomarinaceae	Idiomarina
tpac_16S_v1_asv0001642	234690	510	20.5149	0.022449	TACGGAGGGAGCTAGCGTTGTTCGGAATTACTGGGCGTAAAGCGCGCGTAGGCGGCCTGTAAAGTTGGGGGTGAAATCCCGGAGCTCAACTCCGGAACTGCCTTCAAAACTGCCAGGCTCGAGTTCGGAAGAGGTAAGTAGAATTCCCAGTGTAGAGGTGAAATTCGTAGATATTGGGAAGAATACCAGTGGCGAAGGCGGCTTACTGGTCCGATACTGACGCTGAGGTGCGAAAGCGTGGGGAGCAAACAGGATTAGATACCCTGGTAGTCCACGCCGTAAACGATGAGAGCTAGTTGTCAGGCAGTATACTGTTTGGTGACGCAGCTAACGCATTAAGCTCTCCGCCTGGGGAGTACGGTCGCAAGATTA	Bacteria	Proteobacteria	Alphaproteobacteria	Parvibaculales	Parvibaculaceae	Candidatus Phaeomarinobacter
tpac_16S_v1_asv0001781	234563	388	15.6074	0.0224369	TACGAGAGGCCCGAGCGTTAGGCGGAATCACTGGGCTTAAAGCGTGCGTAGGCGGATGCGCAAGCGTCTTGTGAAAGCCCTCGGCTCAACCGAGGAATTGCGGGGCGAACTGCGTGTCTTGAGGCAGGTAGAGGTCGTCGGAACGTTAGGTGGAGCGGTGAAATGCGTTGATATCTAACGGAACACCGAAGGAGTAGTCAGGCGACTGGGCCTGTCCTGACGCTGAGGCACGAAAGCGTGGGGATCAAACAGGATTAGATACCCTGGTAGTCCACGCCGTAAACGATGCGCACTAGATCGCTGACGGTCTGACCCGTTGTCGGTCGTAGAGAAATCATTAAGTGCGCCGCCTGGGGAGTACGGTCGCAAGGCTA	Bacteria	Planctomycetota	Phycisphaerae	unclassified	unclassified	unclassified
tpac_16S_v1_asv0001870	234405	80	3.21802	0.0224217	TACGGAGGGTGCGAGCGTTAATCGGAATTACTGGGCGTAAAGCGCGCGTAGGCGGTCGGGCCAGTCGGATGTGAAAGCCCCGGGCTTAACTCGGGAATTGCATTCGATACTACCCGGCTAGAGTTTGGTAGAGGGCGACGGAATTCCAGGTGTAGCGGTGGAATGCGTAGATATCTGGAGGAACATCAGTGGCGAAGGCGGTCGCCTGGACCAAAACTGACGCTGAGGCGCGAAAGCGTGGGGAGCAAACAGGATTAGATACCCTGGTAGTCCACGCCGTAAACGATGTCAACTAGCCGTTGGGCGGGTTTGCCGCTTAGTGGCGCAGCTAACGCGATAAGTTGACCGCCTGGGGAGTACGGTCGCAAGACTA	Bacteria	Proteobacteria	Gammaproteobacteria	unclassified	unclassified	unclassified
tpac_16S_v1_asv0000631	234133	689	27.7152	0.0223957	TACGGAGGGTGCGAGCGTTAATCGGAATTACTGGGCGTAAAGCGCATGCAGGTGGTTCATTAAGTCAGATGTGAAAGCCCGGGGCTCAACCTCGGAACTGCATTTGAAACTGGTGAACTAGAGTACTGTAGAGGGGGGTAGAATTTCAGGTGTAGCGGTGAAATGCGTAGAGATCTGAAGGAATACCAGTGGCGAAGGCGGCCCCCTGGACAGATACTGACACTCAGATGCGAAAGCGTGGGGAGCAAACAGGATTAGATACCCTGGTAGTCCACGCCGTAAACGATGTCTACTTGGAGGTTGTGGCCTTGAGCCGTGGCTTTCGGAGCTAACGCGTTAAGTAGACCGCCTGGGGAGTACGGTCGCAAGATTA	Bacteria	Proteobacteria	Gammaproteobacteria	Vibrionales	Vibrionaceae	Aliivibrio
tpac_16S_v1_asv0001766	233934	199	8.00483	0.0223767	TACAGGGGTGGCAAGCGTTGTCCGGATTTACTGGGTGTAAAGGGTGCGCAGGCGGAATAGTAAGTCGGGTGTTAAATCCATGTGCTCAACACATGCACGGCATCCGATACTGTTATTCTAGAGTGTCGAAGAGGAAGATGGAATTTCCGGTGTAACGGTGGAATGTGTAGATATCGGAAAGAACACCAGTGGCGAAGGCAGTCTTCTGGTCGACAACTGACGCTCATGCACGAAAGCGTGGGGAGCGAACAGGATTAGATACCCTGGTAGTCCACGCCGTAAACGATGAATACTAGATGTTGGTCACAAGTGATCAGTGTCGCAGCTAACGCGTTAAGTATTCCACCTGGGAAGTACGCTCGCAAGAGTG	Bacteria	Bacteroidota	Chlorobia	Chlorobiales	Chlorobiaceae	Chlorobium
tpac_16S_v1_asv0001776	233137	293	11.786	0.0223005	TACGGAGGGGGTTAGCGTTGTTCGGAATTACTGGGCGTAAAGCGTACGTAGGCGGACTTTTAAGTTAGAGGTGAAATCCCAGGGCTCAACCCTGGAACTGCCTTTAATACTGGAAGTCTTGAGTTCGAGAGAGGTGAGTGGAATTCCAAGTGTAGAGGTGAAATTCGTAGATATTTGGAGGAACACCAGTGGCGAAGGCGGCTCACTGGCTCGATACTGACGCTGAGGTACGAAAGTGTGGGGAGCAAACAGGATTAGATACCCTGGTAGTCCACACCGTAAACGATGAATGCCAGTCGTCGGGATGCTTGCATCTCGGTGACACACCTAACGGATTAAGCATTCCGCCTGGGGAGTACGGTCGCAAGATTA	Bacteria	Proteobacteria	Alphaproteobacteria	Rhodobacterales	Rhodobacteraceae	unclassified
tpac_16S_v1_asv0001873	233115	72	2.89622	0.0222983	TACGGAGGGTGCAAGCGTTAATCGGAATTACTGGGCGTAAAGCGCGTGTAGGTGGCTGAGTAAGTCGGATGTGAAAGCCCCGGGCTTAACCTGGGAATTGCATTCGATACTGCTGAGCTAGAGTATGGTAGAGGGAAGTGGAATTTCCGGTGTAGCGGTGAAATGCGTAGAGATCGGAAGGAACACCAGTGGCGAAGGCGACTTCCTGGGCCAATACTGACGCTGAGGTGCGAAAGCGTGGGGAGCAAACAGGATTAGATACCCTGGTAGTCCACGCCGTAAACGATGAGAACTAGATGTCGGGAGGAATTGCCTTTCGATGTCACAGCTAACGCGTTAAGTTCTCCGCCTGGGGAGTACGCCGGCAACGGTA	Bacteria	Proteobacteria	Gammaproteobacteria	unclassified	unclassified	unclassified
tpac_16S_v1_asv0001856	232614	340	13.6766	0.0222504	GACGGAGGATGCAAGCGTTATCCGGAATTATTGGGCGTAAAGCGTCCGCAGGCGGCTTTTCAAGTCTGCTGTTAAAGCCCGCAGCTCAACTGCGGATCGGCAGTGGAAACTGAGGAGCTAGAGTACGGTAGGGGTAGAGGGAATTCCCAGTGTAGCGGTGAAATGCGTAGATATTGGGAAGAACACCAGTGGCGAAGGCGCTCTACTGGGCCGTAACTGACGCTGAGGGACGAAAGCTAGGGGAGCGAAAGGGATTAGATACCCCTGTAGTCCTAGCCGTAAACGATGGATACTAGGTGTTGGCCGTATCGACCCGGTCAGTACCGTAGCTAACGCGTTAAGTATCCCGCCTGGGGAGTACGCACGCAAGTGTG	Bacteria	Cyanobacteria	Cyanobacteriia	Phormidesmiales	Nodosilineaceae	MBIC10086
tpac_16S_v1_asv0001808	231601	298	11.9871	0.0221535	TACGGAGGGGGCAAGCGTTATTCGGAATCATTGGGCGTAAAGGGCGTGTAGGCGGCTTGATAAGCCAAAGGTGAAATCCCTCAGCTCAACTGAGGAACTGCCTTTGGAACTGTCTCGCTAGAGGCCAGGAGAGGGTAGCGGAATTCCCAGTGTAGCGGTGAAATGCGTAGATATTGGGAGGAACACCAGTGGCGAAGGCGGCTACCTGGACTGGTACTGACGCTGAGGCGCGAAAGCGTGGGGAGCAAACAGGATTAGATACCCTGGTAGTCCACGCTGTAAACGATGGGCACTCGGTGCTGCGGGTATCGACCCCTGCAGTGCCTTAGCTAACGCGTTAAGTGCCCCGCCTGGGGAGTACGGTCGCAAGGCTG	Bacteria	Acidobacteriota	Thermoanaerobaculia	Thermoanaerobaculales	Thermoanaerobaculaceae	Subgroup 10
tpac_16S_v1_asv0001889	231380	11	0.442478	0.0221324	TACGGAGGGTGCAAGCGTTATTCGGAATCATTGGGTTTAAAGGGTTCGTAGGCGGGCTGATAAGTCAGAGGTGAAAAGCTGCAGCTTAACTGTAGTCGTGCCTTTGATACTGTTGGTCTTGAGTTATATTGAAGTAAGTAGAATATGTAGTGTAGCGGTGAAATGCTTAGATATTACATAGAATACCGATTGCGAAGGCAGCTTACTAATTATATACTGACGCTGATGAACGAGAGCGTGGGTAGCGAAAGGGATTAGATACCCCTGTAGTCCACGCTGTAAACGATGGACACTATTTGTTGGGCTTTTATGTTCAGTGATTAAGCGAAAGTGATAAGTGTCCCACCTGGGGAGTACGGTCGCAAGGCTT	Bacteria	Bacteroidota	Bacteroidia	Flavobacteriales	Flavobacteriaceae	Maritimimonas
tpac_16S_v1_asv0001890	231244	82	3.29847	0.0221194	GACGGAGGAGGCAAGCGTTATCCGGAATTATTGGGCGTAAAGCGTCCGCAGGTGGCTAATCAAGTCTGCTGTCAAAGCCCAGGGCTCAACCCTGGAGAGGCAGTGGAAACTGGTTGGCTAGAGTGCGGTAGGGGTAGAGGGAATTCCCGGTGTAGCGGTGAAATGCGTAGATATCGGGAAGAACACCGGTGGCGAAGGCGCTCTACTGGACCGCAACTGACACTCATGGACGAAAGCTAGGGGAGCGAAAGGGATTAGATACCCCTGTAGTCCTAGCCGTAAACGATGGACACTAGGTGTTGGCCGTATCGACCCGGCCAGTGCCGTAGCCAACGCGTTAAGTGTCCCGCCTGGGGAGTACGCTCGCAAGAGTG	Bacteria	Cyanobacteria	Cyanobacteriia	Thermosynechococcales	Thermosynechococcaceae	unclassified
tpac_16S_v1_asv0001901	229355	63	2.53419	0.0219387	TACGAAGGGTGCAAGCGTTAATCGGAATTACTGGGCGTAAAGCGTGCGTAGGCGGTTTGTTAAGTCTGCTGTGAAAGCCCCGGGCTCAACCTGGGAATGGCAGTGGATACTGGCAAGCTAGAGTGTGTCAGAGGGTGGTGGAATTCCCGGTGTAGCGGTGAAATGCGTAGAGATCGGGAGGAACATCAGTGGCGAAGGCGGCCACCTGGGACAACACTGACGCTGAGGCACGAAAGCGTGGGGAGCAAACAGGATTAGATACCCTGGTAGTCCACGCCCTAAACGATGTGAACTGGATGTTGGCCTCAATTTGGAGGTCAGTGTCGAAGCTAACGCGTTAAGTTCACCGCCTGGGGAGTACGGTCGCAAGACTG	Bacteria	Proteobacteria	Gammaproteobacteria	Xanthomonadales	Rhodanobacteraceae	Dyella
tpac_16S_v1_asv0001904	228363	66	2.65487	0.0218438	TACGTAGGGTGCAAGCGTTGTCCGGAATTATTGGGCGTAAAGGGCTCGTAGGCGGTTTGTCGCGTCTGTTGTGAAAACTCGAGGCTCAACCTCGAGCTTGCAGTGGGTACGGGCAGACTAGAGTACGACAGAGGAGACCGGAATTCCTGGTGTAGCGGTAAAATGCGCAGATATCAGGAAGAACACCGATGGCGAAGGCGGGTCTCTGGGTCGCAACTGACGCTAAGGAGCGAAAGCGTGGGGAGCAAACAGGATTAGATACCCTGGTAGTCCACGCCGTAAACGTTGGGTGCTAGATGTGGGAATTATTCCACGGTTTCCGTATCGTAGCTAACGCAATAAGCACCCCGCCTGGGGAGTACGGTCGCAAGGCTA	Bacteria	Actinobacteriota	Actinobacteria	unclassified	unclassified	unclassified
tpac_16S_v1_asv0001905	227071	66	2.65487	0.0217202	TACGGAGGGTGCGAGCGTTAATCGGAATTACTGGGCGTAAAGCGTGCGTAGGCGGCTTTTTAAGTTGGATGTGAAAGCCCCGGGCTCAACCTGGGAACTGCATCCAAAACTGGAAGGCTCGAGTGCGAGAGAGGAGTGTGGAATTTCCTGTGTAGCGGTGAAATGCGTAGATATAGGAAGGAACACCAGTGGCGAAGGCGACACTCTGGCTTGACACTGACGCTGAGGTACGAAAGCGTGGGGAGCAAACAGGATTAGATACCCTGGTAGTCCACGCCGTAAACGATGTCTACTAGTTGTCGGTGGTCTTGTACAGCTGGTAACGCAGCTAACGCGATAAGTAGACCGCCTGGGGAGTACGGCCGCAAGGTTA	Bacteria	Proteobacteria	Gammaproteobacteria	Oceanospirillales	Endozoicomonadaceae	Endozoicomonas
tpac_16S_v1_asv0001524	226935	59	2.37329	0.0217072	TACGTAGGTGGCAAGCGTTATCCGGAATTATTGGGCGTAAAGCGCGCGTAGGCGGTTTCTTAAGTCTGATGTGAAAGCCCACGGCTCAACCGTGGAGGGTCATTGGAAACTGGGAAACTTGAGTGCAGGAGAGGAAAGTGGAATTCCATGTGTAGCGGTGAAATGCGCAGAGATATGGAGGAACACCAGTGGCGAAGGCGACTTTCTGGTCTGCAACTGACGCTGATGTGCGAAAGCGTGGGGATCAAACAGGATTAGATACCCTGGTAGTCCACGCCGTAAACGATGAGTGCTAAGTGTTAGGGGGTTTCCGCCCCTTAGTGCTGCAGCTAACGCATTAAGCACTCCGCCTGGGGAGTACGACCGCAAGGTTG	Bacteria	Firmicutes	Bacilli	Staphylococcales	Staphylococcaceae	Staphylococcus
tpac_16S_v1_asv0001917	225222	550	22.1239	0.0215434	TACGAAGGGGGCTAGCGTTGTTCGGAATTACTGGGCGTAAAGCGCGCGTAGGCGGATTGATCAGTCAGGGGTGAAATCCCGGGGCTCAACCCCGGAACTGCCTTTGATACTGTCAATCTAGAGGTCGAGAGAGGTGAGTGGAATTCCGAGTGTAGAGGTGAAATTCGTAGATATTCGGAGGAACACCAGTGGCGAAGGCGGCTCACTGGCTCGAACCTGACGCTGAGGTGCGAAAGTGTGGGGAGCAAACAGGATTAGATACCCTGGTAGTCCACACCGTAAACGATGGAAGCTAGCCGTCGGGCAGTTTACTGTTCGGTGGCGCAGTTAACGCATTAAGCTTCCCGCCTGGGGAGTACGGTCGCAAGATTA	Bacteria	Proteobacteria	Alphaproteobacteria	Rhizobiales	Rhizobiaceae	Roseitalea
tpac_16S_v1_asv0001798	224635	495	19.9115	0.0214872	TACGAAGGGAGCAAGCGTTGTTCGGATTTACTGGGCGTAAAGGGCGTGTAGGCGGATCGATAAGTTGAACGTGAAAACTGCGGGCTCAACCTGCAGATTGCGTTCAAAACTGTCGATCTTGAGTCCAGGAGAGGAAAGCGGAATCGACAGTGTAGCGGTGAAATGTGTAGATATTGTCGAGAACACCGGTGGCGAAGGCGGCTTTCTGGCCTGGTACTGACGCTGAGACGCGAAAGCTAGGGGAGCGAACGGGATTAGATACCCCGGTAGTCCTAGCCGTAAACGATGGGCACTAGGTGTTGGAGGTATTGACCCCTTCAGTGCCGAAGCTAACGCATTAAGTGCCCCGCCTGGGGAGTACGGTCGCAAGGCTG	Bacteria	PAUC34f	unclassified	unclassified	unclassified	unclassified
tpac_16S_v1_asv0001906	223009	519	20.8769	0.0213317	TACGGAGGGTGCAAGCGTTAATCGGAATTACTGGGCGTAAAGCGCGCGTAGGCGGTAAGTTAAGCAAGCTGTGAAAGCCCCGGGCTCAACCTGGGAACTGCAGTTTGAACTGGCTTGCTGGAGTACAGCAGAGGATAGTGGAATTTCTAGTGTAGCGGTGAAATGCGTAGATATTAGAAGGAACACCAGTGGCGAAGGCGACTGTCTGGGCTGATACTGACGCTGAGGTGCGAAAGCGTGGGGAGCAAACAGGATTAGATACCCTGGTAGTCCACGCCGTAAACGATGTCTACTAGCCGTTGGGGTCCTTGAGGCCTTAGTGGCGCAGCTAACGCACTAAGTAGACCGCCTGGGGAGTACGGTCGCAAGATTA	Bacteria	Proteobacteria	Gammaproteobacteria	Cellvibrionales	Cellvibrionaceae	unclassified
tpac_16S_v1_asv0001941	222819	123	4.94771	0.0213135	TACGGAGGAGGCAAGCGTTATCCGGAATTATTGGGCGTAAAGCGTCCGCAGGTGGCCAAGTAAGTCTGCTGTCAAAGACCACGGCTCAACTGTGGGCAGGCAGTGGAAACTGCAGGGCTAGAGTGCGGTAGGGGTAGAGGGAATTCCCGGTGTAGCGGTGAAATGCGTAGAGATCGGGAAGAACACCGGTGGCGAAGGCGCTCTACTGGGCCGCAACTGACACTCACAGGACGAAAGCTAGGGGAGCGAAAGGGATTAGATACCCCTGTAGTCCTAGCTGTAAACGATGGAGACTAGGTGTAGCACGTATCGACCCGTGCTGTATCGGAGCCAACGCGTTAAGTCTCCCGCCTGGGGAGTACGCGCGCAAGCGTG	Bacteria	Cyanobacteria	Cyanobacteriia	Cyanobacteriales	Desertifilaceae	Oscillatoria SAG8.92
tpac_16S_v1_asv0001845	222725	542	21.8021	0.0213045	TACGGGGGGGGCAAGCGTTGTTCGGAATTACTGGGCGTAAAGGGCTCGTAGGCGGCCAGCTAAGTCGGTTGTGAAATCCCCCGGCTCAACCGGGGAACTGCGACCGATACTGGTTGGCTTGAAGCCGGGAGAGGGATGCGGAATTCCAGGTGTAGCGGTGAAATGCGTAGATATCTGGAGGAACACCCGTGGCGAAGGCGGCATCCTGGACCGGTCTTGACGCTGAGGAGCGAAAGCCAGGGTAGCAAACGGGATTAGATACCCCGGTAGTCCTGGCCCTAAACGATGAATGCTTGGTGTGGCGGGTATCGATCCCTGCCGTGCCGGAGCTAACGCATTAAGCATTCCGCCTGGGGAGTACGGTCGCAAGGCTG	Bacteria	Acidobacteriota	Vicinamibacteria	Vicinamibacterales	Vicinamibacteraceae	unclassified
tpac_16S_v1_asv0001940	222133	573	23.0491	0.0212479	GACGGAGGGGGCAAGCGTTGTTCGGAATTACTGGGCGTAAAGCGCACGTAGGCGGCCAGCCAAGTTGGGGGTGAAAGCCCGGGGCTCAACCCCGGAACTGCCTTCAAAACTGGTTGGCTAGAGGCCGGGAGAGGAGAGTGGAATTCCTAGTGTAGAGGTGAAATTCGTAGATATTAGGAAGAACACCGGTGGCGAAGGCGGCTCTCTGGACCGGACCTGACGCTGAGGTGCGAAAGCGTGGGGAGCGAACAGGATTAGATACCCTGGTAGTCCACGCTGTAAACGATGGATGCTAGGTGTTGGGGGTCTTAGACCTTCGGTGCCGCAGCTAACGCGTTAAGCATCCCGCCTGGGGAGTACGGTCGCAAGATTA	Bacteria	Proteobacteria	Alphaproteobacteria	unclassified	unclassified	unclassified
tpac_16S_v1_asv0001928	221774	523	21.0378	0.0212135	TACGGAGGATGCAAGCGTTATCCGGAATTATTGGGCGTAAAGCGTCCGCAGGCGGCCTATCAAGTCTGCTGTTAAAGGTCGGGGCTCAACTCCGGTTCGGCAGTGGAAACTGATAGGCTAGAGTACGGTAGGGGTAGAGGGAATTCCCAGTGTAGCGGTGAAATGCGTAGATATTGGGAAGAACACCAGTGGCGAAGGCGCTCTACTGGGCCGTAACTGACGCTGAGGGACGAAAGCTAGGGGAGCGAAAGGGATTAGATACCCCTGTAGTCCTAGCTGTAAACGATGGACACTAGGTGTTGGCCGTATCGACCCGGTCAGTATCGTAGCTAACGCGTTAAGTGTCCCGCCTGGGGAGTACGCACGCAAGTGTG	Bacteria	Cyanobacteria	Cyanobacteriia	Phormidesmiales	unclassified	unclassified
tpac_16S_v1_asv0001957	221506	31	1.24698	0.0211879	TACGGAGGGTGCGAGCGTTAATCGGAATTACTGGGCGTAAAGCGTGCGTAGGCGGCGATTTAAGTTGGATGTGAAAGCCCCGGGCTTAACCTGGGAACTGCATCCAAAACTGAGTGGCTAGAGTGCGAGAGAGGAGTGTGGAATTTCCTGTGTAGCGGTGAAATGCGTAGATATAGGAAGGAACACCAGTGGCGAAGGCGACACTCTGGCTTGACACTGACGCTGAGGTACGAAAGCGTGGGGAGCAAACAGGATTAGATACCCTGGTAGTCCACGCCGTAAACGATGTCTACTAGTTGTCGGTGTTCAAGTAATGCTGGTAACGAAGCAAACGCGATAAGTAGACCGCCTGGGGAGTACGGCCGCAAGGTTA	Bacteria	Proteobacteria	Gammaproteobacteria	Oceanospirillales	Endozoicomonadaceae	Endozoicomonas
tpac_16S_v1_asv0001697	221119	489	19.6702	0.0211509	TACGGAGGGTGCGAGCGTTAATCGGAATTACTGGGCGTAAAGCGTGCGCAGGCGGTTTGTTAAGCGAGATGTGAAAGCCCCGGGCTCAACCTGGGAACTGCATTTCGAACTGGCAAACTAGAGTCTTGTAGAGGGGGGTAGAATTTCAGGTGTAGCGGTGAAATGCGTAGAGATCTGAAGGAATACCGGTGGCGAAGGCGGCCCCCTGGACAAAGACTGACGCTCAGGCACGAAAGCGTGGGGAGCAAACAGGATTAGATACCCTGGTAGTCCACGCCGTAAACGATGTCTACTCGGAGTTTGGTGTCTTGAACACTGGGCTCTCAAGCTAACGCATTAAGTAGACCGCCTGGGGAGTACGGCCGCAAGGTTA	Bacteria	Proteobacteria	Gammaproteobacteria	Alteromonadales	Shewanellaceae	Shewanella
tpac_16S_v1_asv0001966	220690	29	1.16653	0.0211098	TACGGAGGGTGCGAGCGTTAATCGGAATTACTGGGCGTAAAGCGCGCGTAGGCGGTCTGGTCAGTCGGATGTGAAAGCCCCGGGCTTAACCTGGGAACTGCGTTCGATACTGCCAGACTGGAGTATGTTAGAGGAAAGCGGAATTCCCGGTGTAGCGGTGAAATGCGTAGATATCGGGAGGAACATCAGTGGCGAAGGCGGCTTTCTGGATCAATACTGACGCTGAGGCGCGAAAGCGTGGGGAGCAAACAGGATTAGATACCCTGGTAGTCCACGCCCTAAACGATGTCAACCAGCCGTTGGGTTCATTTAAGGATTCAGTGGCGCAGCTAACGCGTTAAGTTGACCGCCTGGGGAGTACGGCCGCAAGGTTA	Bacteria	Proteobacteria	Gammaproteobacteria	unclassified	unclassified	unclassified
tpac_16S_v1_asv0000013	220116	1321	53.1376	0.0210549	TACGGGAGTGGCAAGCGTTATCCGGAATTATTGGGCGTAAAGCGTCCGCAGGCGGCTTTTCAAGTCTGCTGTTAAAGCGTGGAGCTTAACTCCATCATGGCAGTGGAAACTGAAAGGCTTGAGTATGGTAGGGGCAGAGGGAATTCCCGGTGTAGCGGTGAAATGCGTAGATATCGGGAAGAACACCAGTGGCGAAGGCGCTCTGCTGGGCCATTACTGACGCTCATGGACGAAAGCCAGGGGAGCGAAAGGGATTAGATACCCCTGTAGTCCTGGCCGTAAACGATGAACACTAGGTGTCGGGGGAATCGACCCCTTCGGTGTCGTAGCTAACGCGTTAAGTGTTCCGCCTGGGGAGTACGCACGCAAGTGTG	Bacteria	Cyanobacteria	Cyanobacteriia	Synechococcales	Cyanobiaceae	Prochlorococcus MIT9313
tpac_16S_v1_asv0001973	219752	76	3.05712	0.0210201	TACGGAGGGTGCGAGCGTTAATCGGAATTACTGGGCGTAAAGCGTGCGTAGGCGGCCTTTTAAGTTGGATGTGAAAGCCCCGGGCTCAACCTGGGAACGGCATCCAAAACTGGGAGGCTCGAGTGCGGAAGAGGAGTGTGGAATTTCCTGTGTAGCGGTGAAATGCGTAGATATAGGAAAGAACACCAGTGGCGAAGGCGACACTCTGGTCTGACACTGACGCTGAGGTACGAAAGCGTGGGGAGCAAACAGGATTAGATACCCTGGTAGTCCACGCCGTAAACGATGTCTACTAGTTGTCGGGACTCTTGCAGTCTTGGTAACGCAGCTAACGCGATAAGTAGACCGCCTGGGGAGTACGGCCGCAAGGTTA	Bacteria	Proteobacteria	Gammaproteobacteria	Oceanospirillales	Endozoicomonadaceae	Endozoicomonas
tpac_16S_v1_asv0001756	219370	302	12.148	0.0209836	TACGTATGGTGCAAGCGTTATCCGGAATCACTGGGCGTAAAGGGTACGTAGGCGGTGATGCAAGTCAGAAGTGAAAGGCTACGGCTCAACCGTAGTAAGCTTTTGAAACTGCATGACTAGAGTTCAGGAGAGGTAAGTGGAATTCCTAGTGTAGAGGTGAAATTCGTAGATATTAGGAGGAACACCAGTGGCGAAGGCGACTTACTGGACTGATACTGACGCTGAGGTACGAAAGCGTGGGGAGCGAACAGGATTAGATACCCTGGTAGTCCACGCCGTAAACGATGAATACTAGGTGTCGGGGGTCGAACCTCGGTGCCGCAGTTAACACATTAAGTATTCCGCCTGGGGAGTACGCACGCAAGTGTG	Bacteria	Firmicutes	Clostridia	Peptostreptococcales-Tissierellales	Fusibacteraceae	Fusibacter
tpac_16S_v1_asv0001956	219264	185	7.44167	0.0209734	TACGGGGGGTCCGAGCGTTAATCGGAATTACTGGGCGTAAAGGGTCTGTAGGTGGATTGATAAGTCAGATGTGAAAGCCCAGGGCTCAACCTTGGAACTGCATTTGATACTGTCAGACTAGAGTATAGTAGAGGAATGGGGAATTTCTGGTGTAGCGGTGAAATGCGTAGAGATCAGAAGGAACACCAATGGCGAAGGCAACATTCTGGACTAATACTGACACTGAGGGACGAAAGCGTGGGGATCAAACAGGATTAGATACCCTGGTAGTCCACGCTGTAAACGATGAGTACTAGCTGTTGGAGTCGGTGTAAAGGCTCTAGTGGCGTAGCTAACGCGTTAAGTACTCCGCCTGGGGACTACGGCCGCAAGGCTA	Bacteria	Proteobacteria	Gammaproteobacteria	Francisellales	Francisellaceae	Francisella
tpac_16S_v1_asv0001753	218130	964	38.7772	0.020865	TACGAAGGGGGCTAGCGTTGTTCGGAATCACTGGGCGTAAAGCGCACGTAGGCGGATTGATAAGTTAGGGGTGAAATCCCGGGGCTCAACCTCGGAACTGCCTTTGATACTGTCAGTCTTGAGTCCGAGAGAGGTGAGTGGAACTCCGAGTGTAGAGGTGAAATTCGTAGATATTCGGAAGAACACCAGTGGCGAAGGCGGCTCACTGGCTCGGTACTGACGCTGAGGTGCGAAAGCGTGGGGAGCAAACAGGATTAGATACCCTGGTAGTCCACGCCGTAAACGATGGAAGCTAGCCGTCAGGTAGCATGCTATTTGGTGGCGCAGCTAACGCATTAAGCTTCCCGCCTGGGGAGTACGGTCGCAAGATTA	Bacteria	Proteobacteria	Alphaproteobacteria	Rhizobiales	Stappiaceae	Labrenzia
tpac_16S_v1_asv0001869	218072	870	34.996	0.0208594	TACGGAGGGGGCAAGCGTTGTTCGGAATTACTGGGCGTAAAGGGCGCGTAGGCGGAACGTCAAGTTAGAGGTGAAAGGCCTGGGCTCAACCTAGGAACTGCCTTTAAAACTGACGATCTAGAGTCCGGAAGAGGATGGCGGAATTCCTAGTGTAGAGGTGAAATTCGTAGATATTAGGAAGAACACCGGTGGCGAAGGCGGCCATCTGGTCCGGTACTGACGCTGAGGCGCGAAAGCGTGGGGAGCAAACAGGATTAGATACCCTGGTAGTCCACGCCGTAAACGATGTGTGCTAGCCGTTGGGGCACTTAGTGTCTCGGTGGCGCAGCTAACGCGTTAAGCACACCGCCTGGGGAGTACGGTCGCAAGATTA	Bacteria	Proteobacteria	Alphaproteobacteria	Kiloniellales	Kiloniellaceae	Pelagibius
tpac_16S_v1_asv0001949	218069	656	26.3878	0.0208591	TACGGAGGGTGCGAGCGTTGTTCGGATTTACTGGGCGTAAAGGGCACGTAGGCGGCATAGCAAGTTAAGGGTGAAATCCCGGGGCTCAACTCCGGAACTGCTCTTAAAACTGTTAAGCTAGAGATAGTCAGAGGCGGGTGGAATTCCTGGTGTAGAGGTGAAATTCGTAGATATCAGGAGGAACACCGGTGGCGAAGGCGGCCCGCTGGGGCTATTCTGACGCTAAGGTGCGAAAGCGTGGGGAGCGAACGGGATTAGATACCCCGGTAGTCCACGCCGTAAACGATGAATACCGGCTGTTTGAGGCATCGACACCTCAAGTGGCGCAGCTAACGCGTTGAGTATTCCGCCTGGGGAGTACGGTCGCAAGACTA	Bacteria	SAR324 clade(Marine group B)	unclassified	unclassified	unclassified	unclassified
tpac_16S_v1_asv0001984	217777	119	4.78681	0.0208312	TACGGAGGGTGTGAGCGTTAATCGGAATTACTGGGCGTAAAGCGTGCGTAGGCGGCCTTTTAAGTTGAATGTGAAAGCCCCGGGCTCAACCTGGGAACGGCATCCAAAACTGAGAGGCTCGAGTGCGGAAGAGGAGTGTGGAATTTCCTGTGTAGCGGTGAAATGCGTAGATATAGGAAAGAACACCAGTGGCGAAGGCGACACTCTGGTCTGACACTGACGCTGAGGTACGAAAGCGTGGGGAGCAAACAGGATTAGATACCCTGGTAGTCCACGCCGTAAACGATGTCTACTAGTTGTCGGGACTCTTGCAGTCTTGGTAACGCAGCTAACGCGATAAGTAGACCGCCTGGGGAGTACGGCCGCAAGGTTA	Bacteria	Proteobacteria	Gammaproteobacteria	Oceanospirillales	Endozoicomonadaceae	Endozoicomonas
tpac_16S_v1_asv0001983	217499	130	5.22928	0.0208046	TACGGAGGGTGCAAGCGTTGTCCGGATTTATTGGGTTTAAAGGGTGCGTAGGCGGGTATTTAAGTCAGTGGTGAAAACCCTGAGCTCAACTGAGGGCTTGCCATTGATACTGGGTGCCTTGATTACCGTATAGGTAGGCGGAATTTATGGTGTAGCGGTGAAATGCATAGATACCATAAAGAACACCGATAGCGAAGGCAGCTTACTGGACGGTGAATGACGCTGATGCACGAAAGCGTGGGTAGCGAACGGGATTAGATACCCCGGTAGTCCACGCTGTAAACGATGATCACTCGATGTGTGCGATAGACAGTACGCGTCCAAGCGAAAGCGTTAAGTGATCCACCTGGGGAGTACGACCGCAAGGTTG	Bacteria	Bacteroidota	Bacteroidia	Cytophagales	unclassified	unclassified
tpac_16S_v1_asv0001982	217032	93	3.74095	0.0207599	CACGGGGGGCGCAAGCGTTATTCGGAATTATTGGGCGTAAAGGGCGCGCAGGCGGTCTTGTCGGTCAGGTGTGAAAGCCCGGGGCTCAACCCTGGAAGTGCACTTGAAACAGCAAGACTTGAATACTGGAGAGGAAAGCGGAATTCCTGGTGTAGAGGTGAAATTCGTAGATATCAGGAGGAACACCGATGGCGAAGGCAGCTTTCTGGACAGATATTGACGCTGAGGCGCGAAGGCGTGGGTAGCGAACGGGATTAGATACCCCGGTAGTCCACGCAGTAAACGTTGTACACTCGGTGTCTCGGATATTAAAATCTGAGGTGCCCAAGCTAACGCATTAAGTGTACCGCCTGGGAAGTACGGTCGCAAGACTA	Bacteria	Desulfobacterota	Desulfobacteria	Desulfobacterales	Desulfobacteraceae	Desulfobacter
tpac_16S_v1_asv0001954	216057	594	23.8938	0.0206667	CACGTAGGATCCAAGCGTTATCCGGATTTACTGGGCGTAAAGCGCGTGCAGGTGGTTTGCTAAGTTGGGTGTTAAATCTCCCGGCTCAACTGGGAGCTGTCGCTCAAAACTAGCAGACTAGAGGACGGTAGAGGGAGGTGGAATTCCGGGTGTAGTGGTGAAATGCGTAGATATCCGGAGGAACACCAGTGGCGAAGGCGGCCTCCTGGCCCGTTCCTGACACTCAGACGCGAAAGCTAGGGTAGCAAACGGGATTAGAAACCCCGGTAGTCCTAGCTGTAAACGATGTGAACTTGGTGTTGGCGGGGTAAAACCCGGCAGTGCCGAAGCAAACGCGATAAGTTCACCGCCTGGGGACTACGGCCGCAAGGTTA	Bacteria	Chloroflexi	Anaerolineae	Anaerolineales	Anaerolineaceae	unclassified
tpac_16S_v1_asv0002004	215618	74	2.97667	0.0206247	CACGTATGGGGCGAGCGTTGTTCGGAATTATTGGGCGTAAAGGGCGCGTAGGCGGATGTACAAGTCTGGTGGAAAAGACCGTGGCTCAACCACGGGAATGCACTGGAAACTGTAGGTCTTGAATCCTTGAGGGGGAACTGGAATTCCTGGTGTAGGGGTGAAATCTGTAGAGATCAGGAAGAACACCGGTGGCGAAGGCGAGTTCCTGGCAAGTGATTGACGCTGAGGCGCGAAAGCGTGGGGAGCGAACAGGATTAGATACCCTGGTAGTCCACGCCGTAAACGATGTGCACTAGGCGTTGGGGTGTTGAAACCTCAGTGCCGGAGCTAACGTGGTAAGTGCACCGCCTGGGGAGTATGCCGGCAACGGTG	Bacteria	Spirochaetota	Spirochaetia	Spirochaetales	Spirochaetaceae	Spirochaeta 2
tpac_16S_v1_asv0002011	214626	61	2.45374	0.0205298	TACGGAGGGTGCGAGCGTTAATCGGAATTACTGGGCGTAAAGCGTGCGTAGGCGGCCTTTTAAGTTGGATGTGAAAGCCCCGGGCTTAACCTGGGAACGGCATCCAAAACTGGGAGGCTCGAGTGCGGAAGAGGAGTGTGGAATTTCCTGTGTAGCGGTGAAATGCGTAGATATAGGAAAGAACACCAGTGGCGAAGGCGACACTCTGGTCTGACACTGACGCTGAGGTACGAAAGCGTGGGGAGCAAACAGGATTAGATACCCTGGTAGTCCACGCCGTAAACGATGTCTACTAGTTGTCGGGACTCTTGCAGTCTTGGTAACGCAGCTAACGCGATAAGTAGACCGCCTGGGGAGTACGGCCGCAAGGTTA	Bacteria	Proteobacteria	Gammaproteobacteria	Oceanospirillales	Endozoicomonadaceae	Endozoicomonas
tpac_16S_v1_asv0001165	213779	367	14.7627	0.0204488	TACGGAGGGTGCAAGCGTTAATCGGAATTACTGGGCGTAAAGCGCGCGTAGGTGGCTAAGTCAGCCAGGTGTGAAAGCCCCGGGCTCAACCTGGGAACGGCATCTGGAACTGCTTGGCTAGAGTGCAGGAGAGGAAGGTAGAATTCCCGGTGTAGCGGTGAAATGCGTAGAGATCGGGAGGAATACCAGTGGCGAAGGCGGCCTTCTGGACTGACACTGACACTGAGGTGCGAAAGCGTGGGTAGCAAACAGGATTAGATACCCTGGTAGTCCACGCCGTAAACGATGTCAACTAGCCGTTGGGTCCCTTGAGGACTTAGTGGCGCAGCTAACGCAATAAGTTGACCGCCTGGGGAGTACGGCCGCAAGGTTA	Bacteria	Proteobacteria	Gammaproteobacteria	Oceanospirillales	Halomonadaceae	Cobetia
tpac_16S_v1_asv0001974	212269	453	18.222	0.0203043	TACGGAGGGTGCAAGCGTTGTCCGGATTTATTGGGTTTAAAGGGTGCGTAGGCGGATCTTTAAGTCAGTGGTGAAAGCCTGCAGCTTAACTGTAGAACTGCCATTGATACTGGAGGTCTTGAGTATACTAGAGGTAGGCGGAATTTATGGTGTAGCGGTGAAATGCATAGATACCATAAAGAACACCGATAGCGTAGGCAGCTTACTGGAGTATAACTGACGCTGAGGCACGAAAGCATGGGTAGCGAACAGGATTAGATACCCTGGTAGTCCATGCCGTAAACGATGATTACTCGATGTTGGCGATACATTGTCAGCGTCCAAGCGAAAGCGTTAAGTAATCCACCTGGGGAGTACGCTCGCAAGAGTG	Bacteria	Bacteroidota	Bacteroidia	Cytophagales	Cyclobacteriaceae	Fabibacter
tpac_16S_v1_asv0001943	212164	770	30.9735	0.0202943	GACGAACCGTCCAAACGTTATTCGGAATTATTGGGCTTAAAGGGTGCGTAGGCGGCGCGGCAAGTCAGGTGTGAAATCCCACGGCTCAACCGTGGAACTGCGCTTGAAACTGCCGTGCTCGAGGGAGACAGAGGTAAGCGGAACTGATGGTGGAGCGGTGAAATGCGTTGATATCATCAGGAACACCAGTGGCGAAAGCGGCTTACTGGGTCTCTTCTGACGCTGAGGCACGAAAGCTAGGGTAGCGAACGGGATTAGATACCCCGGTAGTCCTAGCCGTAAACGTTGAGCACTTGATCGAGGACCCTCCCATAGGTTCTCGGTCGAAGCGAAAGTGATAAGTGCTCCGCCTGGGGAGTATGGTCGCAAGGCTG	Bacteria	Planctomycetota	Planctomycetes	Pirellulales	Pirellulaceae	Pir4 lineage
tpac_16S_v1_asv0002025	211668	113	4.54545	0.0202469	CACGAAAGGGGCAAGCGTTGTTCGGAATCACTGGGCGTAAAGGGCACGCAGGCGGCCCGGCCAGTCAGGGGTGAAAGCCCGGGGCTCAACCTCGGAACGGCCTTTGATACTGTCGGGCTGGAGACCGGAAGAGGGTGGTGGAATTCCCAATGTAGAGGTGAAATTCGTAGATATTGGGAGGAACACCGGCGGCGAAGGCGGCCACCTGGTCCGGATCTGACGCTCAGGTGCGAAAGCGTGGGGAGCGAACAGGATTAGATACCCTGGTAGTCCACGCCGTAAACGATGAGTGCTAGCTGTCGGGGGCTTGTCCCTCGGTGGCGGAGCTAACGCATTAAGCACTCCGCCTGGGGAGTACGGCCGCAAGGTTA	Bacteria	Proteobacteria	Alphaproteobacteria	unclassified	unclassified	unclassified
tpac_16S_v1_asv0001955	211151	138	5.55109	0.0201974	TACGTATGGGGCGAGCGTTACTCGGATTTATTGGGCGTAAAGCGAATGTAGGCTGTTTATTAAGTCAGTAGTGAAATCCCCCGGCTCAACCGGGGAATAGCTATTGAAACTGGTAGACTTGAGGACAGGAGAGGAAAGTAGAATTCCCAGTGTAGCGGTGGAATGCGTAGATATTGGGAGGAATACCAGAGGCGAAGGCGGCTTTCTGGACTGGTCCTGACGCTGAGATTCGAAAGCTAGGGTAGCAAACAGGATTAGATACCCTGGTAGTCCTAGCTGTAAACGATGGATACTGGATTTTGCACAGAGTGCTTTGTCGAAGTTAACGCGTTAAGTATCCCGCCTGGGGAGTACGGTCGCAAGGCTG	Bacteria	Acidobacteriota	Aminicenantia	Aminicenantales	unclassified	unclassified
tpac_16S_v1_asv0001925	209715	636	25.5833	0.02006	TACGGAGGGGGTTAGCGTTGTTCGGAATTACTGGGCGTAAAGCGCGCGTAGGCGGACTATTAAGTCAGGGGTGAAATCCCGGGGCTCAACCCCGGAACTGCCTTTGATACTGGTAGTCTTGAGTTCGAGAGAGGTGAGTGGAATTCCGAGTGTAGAGGTGAAATTCGTAGATATTCGGAGGAACACCAGTGGCGAAGGCGGCTCACTGGCTCGATACTGACGCTGAGGTGCGAAAGTGTGGGGAGCAAACAGGATTAGATACCCTGGTAGTCCACACCGTAAACGATGAATGCCAGTCGTCGGGTAGCATGCTATTCGGTGACACACCTAACGGATTAAGCATTCCGCCTGGGGAGTACGGTCGCAAGATTA	Bacteria	Proteobacteria	Alphaproteobacteria	Rhodobacterales	Rhodobacteraceae	unclassified
tpac_16S_v1_asv0002050	208854	62	2.49397	0.0199777	TACGGAGGGTGCAAGCGTTATCCGGATTCATTGGGTTTAAAGGGTACGTAGGTGGCCTTGTAAGTCAGTGGTGAAATCCTGCCGCTTAACGGTAGAACTGCCATTGAAACTGTAGGGCTTGAGTATAGTTGAGGTAGGCGGAATGTGCAGTGTAGCGGTGAAATGCTTAGATATTGCACAGAACCCCGATTGCGAAGGCAGCTTACTAAACTATAACTGACACTGATGTACGAAAGCGTGGGTAGCGAACAGGATTAGATACCCTGGTAGTCCACGCCGTAAACGATGCTCACTCGCTGTATGCTATACACCGTATGCGGCCAAGCGAAAGCATTAAGTGAGCCACCTGGGGAGTACGTCGGCAACGGTG	Bacteria	Bacteroidota	Bacteroidia	Bacteroidales	Prolixibacteraceae	Roseimarinus
tpac_16S_v1_asv0002052	208501	99	3.9823	0.0199439	TACGGAGGGTGCGAGCGTTAATCGGAATTACTGGGCGTAAAGCGCGCGTAGGCGGTCTGGTCAGTCGGATGTGAAAGCCCTGGGCTTAACCCGGGAACTGCGTTCGATACTGCCAGACTGGAGTATGTTAGAGGAAAGCGGAATTCCCGGTGTAGCGGTGAAATGCGTAGATATCGGGAGGAACATCAGTGGCGAAGGCGGCTTTCTGGATCAATACTGACGCTGAGGCGCGAAAGCGTGGGGAGCAAACAGGATTAGATACCCTGGTAGTCCACGCCCTAAACGATGTCAACCAGCCGTTGGGTTCATTTAAGGATTCAGTGGCGCAGCTAACGCGTTAAGTTGACCGCCTGGGGAGTACGGCCGCAAGGTTA	Bacteria	Proteobacteria	Gammaproteobacteria	unclassified	unclassified	unclassified
tpac_16S_v1_asv0000118	207652	347	13.9582	0.0198627	TACGGGAGTGGCAAGCGTTATCCGGAATTATTGGGCGTAAAGCGTCCGCAGGCGGCCTTTCAAGTCTGCTGTTAAAACGTGGAGCTTAACTCCATCATGGCAGTGGAAACTGTTGGGCTTGAGTGTGGTAGGGGCAGAGGGAATTCCCGGTGTAGCGGTGAAATGCGTAGATATCGGGAAGAACACCAGTGGCGAAGGCGCTCTGCTGGGCCATAACTGACGCTCATGGACGAAAGCCAGGGGAGCGAAAGGGATTAGATACCCCTGTAGTCCTGGCCGTAAACGATGAACACTAGGTGTCGGGGGAATCGACCCCCTCGGTGTCGTAGCCAACGCGTTAAGTGTTCCGCCTGGGGAGTACGCACGCAAGTGTG	Bacteria	Cyanobacteria	Cyanobacteriia	Synechococcales	Cyanobiaceae	Synechococcus CC9902
tpac_16S_v1_asv0001751	207588	255	10.2574	0.0198566	GACGGAGGATGCAAGCGTTATCCGGAATTATTGGGCGTAAAGCGTCCGTAGGCGGTTTATCAAGTCTGCCGTTAAAGACTGCAGCTTAACTGTGGGCGAGCGGTGGAAACTGATTAACTAGAGTACGGTAGGGGTAGAGGGAATTCCCAGTGTAGCGGTGAAATGCGTAGATATTGGGAAGAACACCAGTGGCGAAGGCGCTCTACTGGGCCGTAACTGACGCTGAGGGACGAAAGCTAGGGGAGCGAAAGGGATTAGATACCCCTGTAGTCCTAGCTGTAAACGATGGATACTAGGTGTTGCGCGTATCGACCCGTGCAGTACCGCAGCCAACGCGATAAGTATCCCGCCTGGGGAGTACGCACGCAAGTGTG	Bacteria	Cyanobacteria	Cyanobacteriia	Phormidesmiales	Phormidesmiaceae	Phormidium MBIC10003
tpac_16S_v1_asv0002067	206129	66	2.65487	0.019717	TACGGAGGGTGCGAGCGTTGTTCGGATTTATTGGGTTTAAAGGGTGCGTAGGCGGGGTTTTAAGTCAGTGGTGAAATTCTTCAGCTTAACTGGAGGGCTGCCATTGATACTGGAGTTCTTGAGTATACCAGAGGTAGGCGGAATTTATGGTGTAGCGGTGAAATGCATAGATACCATAAAGAACCCCGATAGCGTAGGCAGCTTACCGGAGTATAACTGACGCTGAAGCACGAAAGCATGGGTAGCGAACAGGATTAGATACCCTGGTAGTCCATGCCGTAAACGATGATTACTCGATGTTGGTGATATAATGTCAGCGTCCAAGCGAAAGCGTTAAGTAATCCACCTGGGGAGTACGCTCGCAAGAGTG	Bacteria	Bacteroidota	Bacteroidia	Cytophagales	Cyclobacteriaceae	unclassified
tpac_16S_v1_asv0002056	205921	115	4.62591	0.0196971	TACGGAGGGGGCTAGCGTTGTTCGGAATTACTGGGCGTAAAGCGCACGCAGGCGGACTGTTAAGTCAGGGGTGAAATCCCGGGACTCAATCCCGGAACTGCCCTTGATACTGGCAGTCTTGAGTTCGAGAGAGGTGAGTGGAATTCCGAGTGTAGAGGTGAAATTCGTAGATATTCGGAGGAACACCAGTGGCGAAGGCGGCTCACTGGCTCGATACTGACGCTCAGGTGCGAAAGTGTGGGGAGCAAACAGGATTAGATACCCTGGTAGTCCACACCGTAAACGATGAATGCCAGTTGTCGGATAGCGTGCTATTCGGTGACACACCTAACGGATTAAGCATTCCGCCTGGGGAGTACGGTCGCAAGATTA	Bacteria	Proteobacteria	Alphaproteobacteria	Rhodobacterales	Rhodobacteraceae	unclassified
tpac_16S_v1_asv0000062	205403	526	21.1585	0.0196476	TACGTAGGGTCCAAGCGTTAATCGGAATTACTGGGCGTAAAGCGTGCGCAGGCGGTTGTGCAAGACCGATGTGAAATCCCCGAGCTTAACTTGGGAATTGCATTGGTGACTGCACGGCTAGAGTGTGTCAGAGGGGGGTAGAATTCCACGTGTAGCAGTGAAATGCGTAGAGATGTGGAGGAATACCGATGGCGAAGGCAGCCCCCTGGGATAACACTGACGCTCATGCACGAAAGCGTGGGGAGCAAACAGGATTAGATACCCTGGTAGTCCACGCCCTAAACGATGTCAACTAGTTGTTGGGGATTCATTTCCTTAGTAACGTAGCTAACGCGTGAAGTTGACCGCCTGGGGAGTACGGTCGCAAGATTA	Bacteria	Proteobacteria	Gammaproteobacteria	Burkholderiales	Burkholderiaceae	Ralstonia
tpac_16S_v1_asv0002075	205080	60	2.41352	0.0196167	TACGGAGGGTGCGAGCGTTGTTCGGATTTATTGGGTTTAAAGGGTGCGTAGGCGGGGCTTTAAGTCAGTGGTGAAATTCTTCAGCTTAACTGGAGGGCTGCCATTGATACTGGAGTTCTTGAGTGGACTATAGGTAGGCGGAATTTATGGTGTAGCGGTGAAATGCATAGATACTATAAAGAACCCCGATAGCGTAAGCAGCTTACCGGAGTTTAACTGACGCTCAGGCACGAAAGCATGGGTAGCGAACAGGATTAGATACCCTGGTAGTCCATGCCGTAAACGATGATTACTCGATGTTGGCGATATAAAGTCAGCGTCCAAGCGAAAGCGTTAAGTAATCCACCTGGGGAGTACGCTCGCAAGAGTG	Bacteria	Bacteroidota	Bacteroidia	Cytophagales	unclassified	unclassified
tpac_16S_v1_asv0002077	204975	79	3.1778	0.0196066	TACGGAGGGTGCAAGCGTTAATCGGAATTACTGGGCGTAAAGCGCGCGTAGGTGGTTTGTTAAGTCGGATGTGAAAGCCCCGGGCTCAACCTGGGAATTGCACCCGATACTGTCAGGCTAGAGTGCGAGAGAGGGAGGTAGAATTCCACGTGTAGCGGTGAAATGCGTAGATATGTGGAGGAATACCAGTGGCGAAGGCGGCCTCCTGGCTCGACACTGACGCTGATGTGCGAAAGCGTGGGGAGCAAACAGGATTAGATACCCTGGTAGTCCACGCCGTAAACTATGTCGACTAGCCGTTGGGGTACTTGATGCCTTGGTGGCGCAGTTAACGCGATAAGTCGACCGCCTGGGGAGTACGGCCGCAAGGTTA	Bacteria	Proteobacteria	Gammaproteobacteria	Cellvibrionales	Halieaceae	Pseudohaliea
tpac_16S_v1_asv0001722	204366	386	15.527	0.0195484	TACGAAGGGGGCAAGCGTTGTTCGGATTTACTGGGCGTAAAGGGCGTGCAGGCGGACCGATAAGTCGTCTGTGAAATCTGTCGGCTCAACCAACAACTTGCAGTCGAAACTATCGGTCTTGAGTACAGGAGAGGAGAGCGGAATCTCAGGTGTAGCGGTGAAATGCGTAGATATCTGGGAGAACACCGGTGGCGAAGGCGGCTCTCTGGCCTGATACTGACGCTGAGGCGCGAAAGCTAGGGGAGCGAACGGGATTAGATACCCCGGTAGTCCTAGCTGTAAACGATGGGTACTAGGTGTTGGAGGTATTGACCCCTCCAGTGCCGCAGCTAACGCATTAAGTACCCCGCCTGGGGAGTACGGTCGCAAGGCTG	Bacteria	PAUC34f	unclassified	unclassified	unclassified	unclassified
tpac_16S_v1_asv0000619	204341	126	5.06838	0.019546	TACGTAGGGTGCGAGCGTTGTCCGGAATTACTGGGCGTAAAGAGCTCGTAGGTGGTTTGTCGCGTCGTTTGTGGAATACCGCAGCTTAACTGCGGGGTTGCAGGCGATACGGGCATAACTTGAGTGCTGTAGGGGAGACTGGAATTCCTGGTGTAGCGGTGGAATGCGCAGATATCAGGAGGAACACCGATGGCGAAGGCAGGTCTCTGGGCAGTAACTGACGCTGAGGAGCGAAAGCATGGGGAGCGAACAGGATTAGATACCCTGGTAGTCCATGCCGTAAACGGTGGGCGCTAGGTGTGAGTCCCTTCCACGGGGTTCGTGCCGTAGCTAACGCATTAAGCGCCCCGCCTGGGGAGTACGGCCGCAAGGCTA	Bacteria	Actinobacteriota	Actinobacteria	Corynebacteriales	Corynebacteriaceae	Corynebacterium
tpac_16S_v1_asv0002076	204239	282	11.3435	0.0195362	TACGAAGGGGGCTAGCGTTGTTCGGAATTACTGGGCGTAAAGCGCACGTAGGCGGACTTTTAAGTCAGGGGTGAAATCCCGGGGCTCAACCCCGGAACTGCCTTTGATACTGGAAGTCTTGAGTTCGAGAGAGGTGAGTGGAATTCCGAGTGTAGAGGTGAAATTCGTAGATATTCGGAGGAACACCAGTGGCGAAGGCGGCTCACTGGCTCGATACTGACGCTGAGGTGCGAAAGCGTGGGGAGCAAACAGGATTAGATACCCTGGTAGTCCACGCCGTAAACGATGAATGTTAGCCGTCGGTCAGTCTACTGTTCGGTGGCGCAGCTAACGCATTAAACATTCCGCCTGGGGAGTACGGTCGCAAGATTA	Bacteria	Proteobacteria	Alphaproteobacteria	Rhizobiales	Rhizobiaceae	Phyllobacterium
tpac_16S_v1_asv0002089	204084	25	1.00563	0.0195214	TACGGAGGGGGTTAGCGTTGTTCGGAATTACTGGGCGTAAAGCGCGTGTAGGCGGAACGATCAGTCGGAGGTGAAATCCCGGGGCTTAACCCCGGAACTGCCTTCGATACTATCATTCTAGAGATCGGAAGAGGTGAGTGGAATTCCCAGTGTAGAGGTGGAATTCGTAGATATTGGGAAGAACACCAGAAGCGAAGGCGACTCACTGGTCCGATACTGACGCTCAGACGCGAAAGTGTGGGGAGCAAACAGGATTAGATACCCTGGTAGTCCACACCCTAAACGATGGATGCTAACTGTCGGGCGATACAATTGCTCGGTGGCGCAGCTAACGCGGTAAGCATCCCGCCTGGGGAGTACGGCCGCAAGGTTA	Bacteria	Proteobacteria	unclassified	unclassified	unclassified	unclassified
tpac_16S_v1_asv0002084	202878	531	21.3596	0.0194061	TACGGAGGGGGCAAGCGTTGTTCGGAATTACTGGGCGTAAAGGGCGCGTAGGCGGATTGACAAGTCAGGGGTGAAAGGCCTGGGCTCAACCCGGGAACTGCCTTTGAAACTGTCAGTCTTGAGTCCGGAAGAGGATGGCGGAATTCCCAGTGTAGAGGTGAAATTCGTAGATATTGGGAAGAACACCGGTGGCGAAGGCGGCCATCTGGTCCGGCACTGACGCTGAGGCGCGAAAGCGTGGGGAGCAAACAGGATTAGATACCCTGGTAGTCCACGCCGTAAACGATGTCTGCTAGCCGTTGGGGCAGTTACTGCTTCGGTGGCGCAGCTAACGCGTTAAGCAGACCGCCTGGGGAGTACGGCCGCAAGGTTA	Bacteria	Proteobacteria	Alphaproteobacteria	Kiloniellales	Kiloniellaceae	Pelagibius
tpac_16S_v1_asv0002053	202593	150	6.03379	0.0193788	TACGGAGGAGGCAAGCGTTATCCGGAATTATTGGGCGTAAAGCGTCCGCAGGCTGCTATTCAAGTCTGCTGTCAAAGACCGGGGCTTAACTCTGGGAAGGCAGTGGAAACTGGATAGCTAGAGTGCGGTAGGGGTAGAGGGAATTCCCGGTGTAGCGGTGAAATGCGTAGAGATCGGGAAGAACACCAGTAGCGAAAGCGCTCTACTGGGCCGCAACTGACGCTAAGGGACGAAAGCTAGGGGAGCGAATGGGATTAGATACCCCAGTAGTCCTAGCCGTAAACGATGGATACTAGGTGTTGACTGTATCGACCCGGTCGGCGCCGTAGCTAACGCGTTAAGTATCCCGCCTGGGGAGTACGCACGCAAGTGTG	Bacteria	Cyanobacteria	Cyanobacteriia	Cyanobacteriales	Oscillatoriaceae	Phormidium ETS-05
tpac_16S_v1_asv0002102	201321	236	9.49316	0.0192571	TACGGAGGGTCCGAGCGTTATCCGGAATCATTGGGTTTAAAGGGTCCGTAGGCGGGCCTGTAAGTCAGAGGTGAAAGGCCACGGCTCAACCGTGGGACTGCCTTTGATACTGCAGGTCTTGAGTCATGGTGGGGTTGCCGGAACATGTGGTGTAGCGGTGAAATGCATAGATATCACATAGAACACCGATCGCGAAGGCAGGTGGCCAACCATGAACTGACGCTGATGGACGAAAGCGTGGGGAGCGAACGGGATTAGATACCCCGGTAGTCCACGCCGTAAACGATGGACACTAGCTGTGGGGACTTCGGTCTCCGTGGCCAAGCGAAAGTGATAAGTGTCCCACCTGGGGAGTACGTTCGCAAGAATG	Bacteria	Bacteroidota	Bacteroidia	Flavobacteriales	Flavobacteriaceae	Muricauda
tpac_16S_v1_asv0002079	200945	283	11.3837	0.0192212	TACGGAGGGGGCAAGCGTTGTTCGGATTTACTGGGCGTAAAGGGCGCGTAGGCGGACGATCAAGTCAGAGGTGAAAGGCCCGGGCTCAACCTGGGACGTGCCTTTGAAACTGATTGTCTTGAGTGCGGAAGAGGGTGACGGAATTCCCAGTGTAGAGGTGAAATTCGTAGATATTGGGAAGAACACCGGTGGCGAAGGCGGTCACCTGGTCCGCAACTGACGCTGAGGCGCGAAAGCGTGGGGAGCAAACAGGATTAGATACCCTGGTAGTCCACGCCGTAAACGATGTGCGCTAGCCGTTGGGGCTCGTAGAGTCTCGGTGGCGCAGTTAACGCGTTAAGCGCACCGCCTGGGGAGTACGGCCGCAAGGTTA	Bacteria	Proteobacteria	Alphaproteobacteria	Kiloniellales	Fodinicurvataceae	Fodinicurvata
tpac_16S_v1_asv0002007	200710	810	32.5825	0.0191987	TACGGAGGGGGCTAGCGTTGTTCGGAATCACTGGGCGTAAAGCGCGCGTAGGCGGTCTGTTAAGTTGGGCGTGAAAGCCCGGGGCTCAACCCCGGATGTGCGCTCAAAACTGGCAGGCTAGAGTCCGGGAGAGGTGAGCGGAATTCCCAGTGTAGAGGTGAAATTCGTAGATATTGGGAAGAACACCAGAGGCGAAGGCGGCTCACTGGACCGGTACTGACGCTGAGGCGCGAAAGCGTGGGGAGCAAACAGGATTAGATACCCTGGTAGTCCACGCCGTAAACGATGAGTGCTAGATGTCGGGCAGCATGCTGTTCGGTGTCGCAGCTAACGCATTAAGCACTCCGCCTGGGGAGTACGGCCGCAAGGTTA	Bacteria	Proteobacteria	Alphaproteobacteria	unclassified	unclassified	unclassified
tpac_16S_v1_asv0002117	200636	317	12.7514	0.0191916	TACGAAGGGGGCTAGCGTTGTTCGGAATCACTGGGCGTAAAGCGCACGTAGGCGGATGTTTAAGTCAGGGGTGAAATCCCGAGGCTCAACCTCGGAACTGCCTTTGATACTGGACATCTTGAGTTCGAGAGAGGTGAGTGGAACTCCGAGTGTAGAGGTGAAATTCGTAGATATTCGGAAGAACACCAGTGGCGAAGGCGGCTCACTGGCTCGATACTGACGCTGAGGTGCGAAAGCGTGGGGAGCAAACAGGATTAGATACCCTGGTAGTCCACGCCGTAAACGATGGAAGCTAGCCGTCAGGTAGCATGCTATTTGGTGGCGCAGCTAACGCCTTAAGCTTCCCGCCTGGGGAGTACGGTCGCAAGATTA	Bacteria	Proteobacteria	Alphaproteobacteria	Rhizobiales	Stappiaceae	Breoghania
tpac_16S_v1_asv0002121	200346	37	1.48833	0.0191639	CACGTATGGGGCGAGCGTTGTTCGGAATTATTGGGCGTAAAGGGCGCGTAGGCGGATAGACAAGTCTGGTGGAAAAGACCGTGGCTCAACCACGGGGATGCACTGGAAACTGTACGTCTTGAATCCTTGAGGGGGAACTGGAATTCCTGGTGTAGGGGTGAAATCTGTAGAGATCAGGAAGAACACCGGTGGCGAAGGCGAGTTCCTGGCAAGTGATTGACGCTGAGGCGCGAAAGCGTGGGGAGCGAACAGGATTAGATACCCTGGTAGTCCACGCCGTAAACGATGTGCACTAGGCGTTGGGGTGTTGAAACCTCGGTGCCGGAGCTAACGTGGTAAGTGCACCGCCTGGGGAGTATGCCGGCAACGGTG	Bacteria	Spirochaetota	Spirochaetia	Spirochaetales	Spirochaetaceae	unclassified
tpac_16S_v1_asv0000685	199952	323	12.9928	0.0191262	TACGTAGGTCCCGAGCGTTGTCCGGATTTATTGGGCGTAAAGCGAGCGCAGGCGGTTAGATAAGTCTGAAGTTAAAGGCTGTGGCTTAACCATAGTACGCTTTGGAAACTGTTTAACTTGAGTGCAAGAGGGGAGAGTGGAATTCCATGTGTAGCGGTGAAATGCGTAGATATATGGAGGAACACCGGTGGCGAAAGCGGCTCTCTGGCTTGTAACTGACGCTGAGGCTCGAAAGCGTGGGGAGCAAACAGGATTAGATACCCTGGTAGTCCACGCCGTAAACGATGAGTGCTAGGTGTTAGACCCTTTCCGGGGTTTAGTGCCGTAGCTAACGCATTAAGCACTCCGCCTGGGGAGTACGACCGCAAGGTTG	Bacteria	Firmicutes	Bacilli	Lactobacillales	Streptococcaceae	Streptococcus
tpac_16S_v1_asv0002111	199876	65	2.61464	0.0191189	TACGGAGGATTCGAGCGTTATCCGGATTTATTGGGTTTAAAGGGTCCGTAGGCGGGCCTGTAAGTCAGTGGTGAAATCTTACGGCTCAACCGTGAAACTGCCATTGATACTGCAGGTCTTGAATATAGTTGAGGTGGGCGGAATACGTTATGTAGCGGTGAAATGCATAGATATAACGTAGAACACCGATTGCGAAGGCAGCTCACTAAGCTATTATTGACGCTGATGGACGAAAGCGTGGGGAGCGAACAGGATTAGATACCCTGGTAGTCCACGCCGTAAACGATGATTACTCGTTGTGCGCGATACACAGTGCGCGACTGAGCGAAAGCATTAAGTAATCCACCTGGGGAGTACGTTGGCAACAATG	Bacteria	Bacteroidota	Bacteroidia	Bacteroidales	Marinifilaceae	Marinifilum
tpac_16S_v1_asv0001373	198874	457	18.3829	0.0190231	TACGAAGGGGGCTAGCGTTGTTCGGAATCACTGGGCGTAAAGCGTACGTAGGCGGACTGATCAGTCAGGGGTGAAATCCCGGGGCTCAACCCCGGAACTGCCTTTGATACTGTCAGTCTTGAGATCGAGAGAGGTGAGTGGAACTCCGAGTGTAGAGGTGAAATTCGTAGATATTCGGAAGAACACCAGTGGCGAAGGCGGCTCACTGGCTCGATACTGACGCTGAGGTACGAAAGCGTGGGGAGCAAACAGGATTAGATACCCTGGTAGTCCACGCCGTAAACGATGAATGCTAGTTGTCAGGTAGCTTGCTATTTGGTGACGCAGCTAACGCATTAAGCATTCCGCCTGGGGAGTACGGTCGCAAGATTA	Bacteria	Proteobacteria	Alphaproteobacteria	Rhizobiales	Stappiaceae	Pseudovibrio
tpac_16S_v1_asv0001885	198340	373	15.004	0.018972	TACTGAAGGTGCAAGCGTTAATCGGAATCACTGGGCGTAAAGCGCTCGTAGGTGGCTTTGTAAGTCAGGTGTGAAAGCCCACGGCTCAACCGTGGAATTGCACTTGATACTGCATCGCTAGAGTATAGGAGAGGGAAGTGGAATTTCTGGTGTAGGAGTGAAATCCGTAGAGATCAGAAGGAACACCCGTGGCGAAGGCGACTTCCTGGACTATTACTGACACTGAGGAGCGAAAGCGTGGGGAGCAAACAGGATTAGATACCCTGGTAGTCCACGCCGTAAACGATGGGTACTAGGTGTCGGGGGCTTGACCTTCGGTGCCGTAGTTAACGCGTTAAGTACCCCGCCTGGGGAGTACGGTCGCAAGGCTG	Bacteria	Desulfobacterota	Desulfovibrionia	Desulfovibrionales	Desulfovibrionaceae	Halodesulfovibrio
tpac_16S_v1_asv0002122	198142	283	11.3837	0.018953	GACGGAGGATGCAAGCGTTATCCGGAATTATTGGGCGTAAAGCGTCCGTAGGCGGTTACTTAAGTCAGTTGTTAAAGACTGCAGCTCAACTGTGGGAGAGCAACTGAAACTGGGTAACTAGAGTATGGTAGGGGTAGAGGGAATTCCTAGTGTAGCGGTGAAATGCGTAGATATTAGGAAGAACACCAGTGGCGAAGGCGCTCTACTGGGCCAAGACTGACGCTGATGGACGAAAGCTAGGGGAGCGAAAGGGATTAGATACCCCTGTAGTCCTAGCTGTAAACGATGGATACTAGGTGTTGTGCGTATCGACCCGTGCAGTACCGTAGCAAACGCGTTAAGTATCCCGCCTGGGGAGTACGCACGCAAGTGTG	Bacteria	Cyanobacteria	Cyanobacteriia	Phormidesmiales	Phormidesmiaceae	Acrophormium PCC-7375
tpac_16S_v1_asv0002145	197686	248	9.97586	0.0189094	GACGGAGGGGGCTAGCGTTGTTCGGAATCACTGGGCGTAAAGCGCACGTAGGCGGCTTGTCTCGTCGGGGGTGAAAGGCCCGGGCTCAACCCGGGAACTGCCTTCGATACGGGCTCGCTGGAGACCGGGAGAGGTGAGTGGAATTCCCAGTGTAGAGGTGAAATTCGTAGATATTGGGAAGAACACCGGTGGCGAAGGCGGCTCACTGGCCCGGTTCTGACGCTGAGGTGCGAAAGCGTGGGGAGCAAACAGGATTAGATACCCTGGTAGTCCACGCCGTAAACGATGCGCGCTAGATGTCGGGGGGCTTGCCCTTCGGTGTCGCAGCCAACGCGTTAAGCGCGCCGCCTGGGGAGTACGGCCGCAAGGTTA	Bacteria	Proteobacteria	Alphaproteobacteria	unclassified	unclassified	unclassified
tpac_16S_v1_asv0002152	196831	72	2.89622	0.0188276	TACGGAGGGTCCGAGCGTTATCCGGAATCATTGGGTTTAAAGGGTCCGTAGGCGGGCCGATAAGTCAGGGGTGAAAGGCCACGGCTCAACCGTGGGACTGCCCTTGATACTGTTGGTCTTGAGTCGTTGTGGGGTTGCCGGAACATGTGGTGTAGCGGTGAAATGCATAGATATCACATAGAACACCGATCGCGAAGGCAGGTGGCCAACAACGAACTGACGCTGATGGACGAAAGCGTGGGGAGCGAACGGGATTAGATACCCCGGTAGTCCACGCCGTAAACGATGGACACTAGCTGTGGGGCATTCGTGCTCCGTGGCCAAGCGAAAGTGATAAGTGTCCCACCTGGGGAGTACGTTCGCAAGAATG	Bacteria	Bacteroidota	Bacteroidia	Flavobacteriales	Flavobacteriaceae	Muricauda
tpac_16S_v1_asv0001620	196759	40	1.60901	0.0188208	TACGTAGGTCCCGAGCGTTGTCCGGATTTATTGGGCGTAAAGCGAGCGCAGGCGGTTTGATAAGTCTGAAGTTAAAGGCTGTGGCTCAACCATAGTTCGCTTTGGAAACTGTCAAACTTGAGTGCAGAAGGGGAGAGTGGAATTCCATGTGTAGCGGTGAAATGCGTAGATATATGGAGGAACACCGGTGGCGAAAGCGGCTCTCTGGTCTGTAACTGACGCTGAGGCTCGAAAGCGTGGGGAGCGAACAGGATTAGATACCCTGGTAGTCCACGCCGTAAACGATGAGTGCTAGGTGTTGGATCCTTTCCGGGATTCAGTGCCGAAGCTAACGCATTAAGCACTCCGCCTGGGGAGTACGACCGCAAGGTTG	Bacteria	Firmicutes	Bacilli	Lactobacillales	Streptococcaceae	Streptococcus
tpac_16S_v1_asv0001679	193137	272	10.9413	0.0184743	TACGTAGGGGGCGAGCGTTATCCGGAATTACTGGGCGTAAAGGGTGAGTAGGCGGCCAAATAAGCCAGGGGTGAAAGGCTAGGGCTTAACCCTAGTAAGCCTTTGGAACTGTATGGCTTGAGTGCAGGAGAGGAGAGTGGAATTCCTAGTGTAGCGGTGAAATGCGTAGATATTAGGAGGAACACCAGTGGCGAAGGCGACTCTCTGGACTGCAACTGACGCTGAGGCACGAAAGCGTGGGGAGCAAACAGGATTAGATACCCTGGTAGTCCACGCCGTAAACGATGAGTGCTAGGTGTCGGGGGTTCACACCCTCGGTGCCGGAGTTAACGCATTAAGCACTCCGCCTGGGGAGTACGGTCGCAAGACTG	Bacteria	Firmicutes	Clostridia	Peptostreptococcales-Tissierellales	Caminicellaceae	Paramaledivibacter
tpac_16S_v1_asv0000946	193023	997	40.1046	0.0184634	TACGGAGGGTGCGAGCGTTAATCGGAATTACTGGGCGTAAAGCGCATGCAGGTGGTTTGTTAAGTCAGATGTGAAAGCCCGGGGCTCAACCTCGGAACCGCATTTGAAACTGGCAGGCTAGAGTACTGTAGAGGGGGGTAGAATTTCAGGTGTAGCGGTGAAATGCGTAGAGATCTGAAGGAATACCGGTGGCGAAGGCGGCCCCCTGGACAGATACTGACACTCAGATGCGAAAGCGTGGGGAGCAAACAGGATTAGATACCCTGGTAGTCCACGCCGTAAACGATGTCTACTTGGAGGTTGTGGCCTTGAGCCGTGGCTTTCGGAGCTAACGCGTTAAGTAGACCGCCTGGGGAGTACGGTCGCAAGATTA	Bacteria	Proteobacteria	Gammaproteobacteria	Vibrionales	Vibrionaceae	Vibrio
tpac_16S_v1_asv0002189	192940	193	7.76348	0.0184555	TACGGAGGGGGCAAGCGTTGTCCGGACTTACTGGGCGTAAAGCGTGCGTAGGCGGCAACGTGCGTCGGGACTGAAAGCGCCCCGCTTAACGGGGCGAGGCGTCTCGATACGACGTGGCTCGAGGCAGTGAGAGGTTGGTAGAATTCCGGGTGTAGTTGTGAAATGCGTAGATACTCGGAGGAATGCCGGTGGCGTAAGCGACCAACTGGCACTCGCCTGACGCTGAGGCACGAAAGCGTGGGGAGCAAACCGGATTAGATACCCGGGTAGTCCACGCTGTAAACGATGTCGGCTTGGTGTTTGGGGGTGTGAAAGCATCCCTGAGTACCGTAGCTCACGCGATAAGCCGACCGCCTGGGGACTACGAGCGCAAGCTTA	Bacteria	Chloroflexi	Chloroflexia	Chloroflexales	Chloroflexaceae	Candidatus Chlorothrix
tpac_16S_v1_asv0002195	192878	59	2.37329	0.0184495	TACGGAGGGTGCAAGCGTTGTCCGGATTTATTGGGTTTAAAGGGTGCGTAGGCGGTTTATTAAGTCAGTGGTGAAAGCCCCCAGCTCAACTGGGGAACTGCCATTGAAACTGGTAGACTTGAGTACAGACGAGGTAGGCGGAATTTATGGTGTAGCGGTGAAATGCATAGATACCATAAAGAACCCCGATAGCGAAGGCAGCTTACCAGACTGTAACTGACGCTGAGGCACGAAAGCGTGGGGAGCGAACAGGATTAGATACCCTGGTAGTCCACGCTGTAAACGATGATGACTCGATGTGTGCGATATATTGTACGCGTCTTAGCGAAAGCGTTAAGTCATCCACCTGGGGAGTACGCTCGCAAGAGTG	Bacteria	Bacteroidota	Bacteroidia	Cytophagales	Cyclobacteriaceae	Fulvivirga
tpac_16S_v1_asv0002197	192417	218	8.76911	0.0184054	TACGGAGGGGGCAAGCGTTGTTCGGAATTACTGGGCGTAAAGGGCGCGTAGGCGGCGAGTTGCGTCAGGTGTGAAAGCCCCGGGCTTAACCTGGGAACTGCACTTGATACGGGCTGGCTTGAATCCGTGAGAGGGTGGTGGAATTCCCAGTGTAGAGGTGAAATTCGTAGATATTGGGAAGAACACCAGTGGCGAAGGCGGCCACCTGGCACGGTATTGACGCTGAGGCGCGAAAGCGTGGGGAGCGAACAGGATTAGATACCCTGGTAGTCCACGCCGTAAACGATGTGTGCTAGCCGTCGGGATCCGTAGGGTTTCGGTGGCGCCGCTAACGCATTAAGCACACCGCCTGGGGAGTACGGCCGCAAGGTTA	Bacteria	Proteobacteria	Alphaproteobacteria	unclassified	unclassified	unclassified
tpac_16S_v1_asv0000044	192199	1552	62.4296	0.0183846	TACGAAGGGACCTAGCGTAGTTCGGAATTACTGGGCTTAAAGAGTTCGTAGGTGGTTGAAAAAGTTGGTGGTGAAATCCCAGAGCTTAACTCTGGAACTGCCATCAAAACTTTTCAGCTAGAGTATGATAGAGGAAAGCAGAATTTCTAGTGTAGAGGTGAAATTCGTAGATATTAGAAAGAATACCAATTGCGAAGGCAGCTTTCTGGATCATTACTGACACTGAGGAACGAAAGCATGGGTAGCGAAGAGGATTAGATACCCTCGTAGTCCATGCCGTAAACGATGTGTGTTAGACGTTGGAAATTTATTTTCAGTGTCGCAGCGAAAGCGATAAACACACCGCCTGGGGAGTACGACCGCAAGGTTA	Bacteria	Proteobacteria	Alphaproteobacteria	SAR11 clade	Clade I	Clade Ia
tpac_16S_v1_asv0002204	191714	26	1.04586	0.0183382	TACGGAGGGTGCGAGCGTTAATCGGAATTACTGGGCGTAAAGCGTGCGTAGGCGGCTTTTTAAGTTGGATGTGAAAGCCCCGGGCTCAACCTGGGAACTGCATCCAAAACTGGAAGGCTCGAGTGCGAGAGAGGAGTGTGGAATTTCCTGTGTAGCGGTGAAATGCGTAGATATGGGAAGGAACACCAGTGGCGAAGGCGACACTCTGGCTTGACACTGACGCTGAGGTACGAAAGCGTGGGGAGCAAACAGGATTAGATACCCTGGTAGTCCACGCCGTAAACGATGTCTACTAGTTGTCGGTGGTCTTGTACTGCTGGTAACGCAGCTAACGCGATAAGTAGACCGCCTGGGGAGTACGGCCGCAAGGTTA	Bacteria	Proteobacteria	Gammaproteobacteria	Oceanospirillales	Endozoicomonadaceae	Endozoicomonas
tpac_16S_v1_asv0002207	191508	36	1.44811	0.0183185	TACGGAGGGTGCGAGCGTTAATCGGAATCACTGGGCGTAAAGCGTGCGTAGGTGGTTTAGTAAGTCAGATGTGAAAGCCCCGGGCTTAACCTGGGAACTGCATTTGATACTGCTTGACTAGAGTTTGGTAGAGGGAAGTGGAATTCCGAGTGTAGCGGTGAAATGCGTAGAGATTCGGAGGAACACCAATGGCGAAGGCAACTTCCTGGACCAAAACTGACACTGAGGTACGAAAGCGTGGGTAGCAAACAGGATTAGATACCCTGGTAGTCTACGCCGTAAACGATGTCTACTAGCCGTTGGAAGGATTTTCTTTTTAGTGGCGCAGCTAACGCGATAAGTAGACCGCCTGGGGAGTACGGCCGCAAGGTTA	Bacteria	Proteobacteria	Gammaproteobacteria	unclassified	unclassified	unclassified
tpac_16S_v1_asv0002168	191331	315	12.671	0.0183015	CACGGGGGGTGCAAGCGTTACTCGGAATCATTGGGCGTAAAGGGCGCGCAGGCGGCCTGGTTAGTCAGATGTGAAAGCCCGGGGCTCAACCCCGGAAGTGCATTTGATACTGCTAGGCTTGAGTATGGGAGAGGAAAGTGGAATTCCTGGTGTAGAGGTGAAATTCGTAGATATCAGGAGGAACACCGGTGGCGAAGGCGACTTTCTGGACCAATACTGACGCTGAGGCGCGAAGGCGTGGGGAGCAAACAGGATTAGATACCCTGGTAGTCCACGCAGTAAACGTTGTTCACTAGGTGTAGCGGGTATTGACCCCTGCTGTGCCGCAGCTAACGCATTAAGTGAACCGCCTGGGGAGTACGGCCGCAAGGCTA	Bacteria	Desulfobacterota	Desulfobacteria	Desulfobacterales	Desulfosarcinaceae	Desulfatitalea
tpac_16S_v1_asv0002181	191087	636	25.5833	0.0182782	TACGTAGGGGGCGAACGTTGTCCGGATTTATTGGGCGTAAAGAGCTCGTAGGCGGCTCAGCAAGTCGGCCGTGAAAGCCTGAGGCTCAACCTCAGGAGGCCGGTCGAAACTGCTGTGGCTAGGGTCCGGTAGAGGAGAGTGGAATTCCCGGTGTAGCGGTGAAATGCGCAGATATCGGGAGGAACACCAGTAGCGAAGGCGGCTCTCTGGGCCGGTACCGACGCTGAGGAGCGAAAGCTAGGGGAGCAAACAGGATTAGATACCCTGGTAGTCCTAGCCGTAAACGTTGGGCACTAGGTGTGGCGGATTCATTGACATCTGCCGTGCCGAAGCTAACGCATTAAGTGCCCCGCCTGGGGAGTACGGTCGCAAGGCTA	Bacteria	Actinobacteriota	unclassified	unclassified	unclassified	unclassified
tpac_16S_v1_asv0000469	190274	426	17.136	0.0182004	TACGGAGGGTGCGAGCGTTAATCGGAATTACTGGGCGTAAAGCGTACGCAGGCGGTTTGTTAAGCGAGATGTGAAAGCCCCGGGCTCAACCTGGGAACTGCATTTCGAACTGGCAAACTAGAGTGTGATAGAGGGTGGTAGAATTTCAGGTGTAGCGGTGAAATGCGTAGAGATCTGAAGGAATACCGATGGCGAAGGCAGCCACCTGGGTCAACACTGACGCTCATGTACGAAAGCGTGGGGAGCAAACAGGATTAGATACCCTGGTAGTCCACGCCGTAAACGATGTCTACTAGAAGCTCGGAACCTCGGTTCTGTTTTTCAAAGCTAACGCATTAAGTAGACCGCCTGGGGAGTACGGCCGCAAGGTTA	Bacteria	Proteobacteria	Gammaproteobacteria	Alteromonadales	Pseudoalteromonadaceae	Pseudoalteromonas
tpac_16S_v1_asv0002226	190097	106	4.26388	0.0181835	TACGGAGGGTGCAAGCGTTGTCCGGATTTATTGGGTTTAAAGGGTGCGTAGGCGGTTATTTAAGTCAGTGGTGAAAACCCTGAGCTCAACTGAGGGCTTGCCATTGATACTGTATAACTTGATTACCGTACAGGTAGGCGGAATTTATGGTGTAGCGGTGAAATGCATAGATACCATAAAGAACACCGATAGCGAAGGCAGCTTACTGGAGGGTAAATGACGCTGATGCACGAAAGCGTGGGTAGCGAACGGGATTAGATACCCCGGTAGTCCACGCTGTAAACGATGATCACTCGATGTGTGCGATAGACAGTACGCGTCCAAGCGAAAGCGTTAAGTGATCCACCTGGGGAGTACGACCGCAAGGTTG	Bacteria	Bacteroidota	Bacteroidia	Cytophagales	unclassified	unclassified
tpac_16S_v1_asv0002229	189986	117	4.70636	0.0181729	TACGAAAGGGGCTAGCGTTGTTCGGAATCACTGGGCGTAAAGGGCACGCAGGCGGTTTTGTCGGTCAGAGGTGAAAGCCCGGGGCTCAACCCCGGAACGGCCTTTGATACTGCAAGACTAGAGACTAGGAGAGGGTGGTGGAATTCCCAGTGTAGAGGTGAAATTCGTAGATATTGGGAGGAACACCGGAGGCGAAGGCGGCCACCTGGACTAGATCTGACGCTCAGGTGCGAAAGCGTGGGGAGCCAACAGGATTAGATACCCTGGTAGTCCACGCCGTAAACGATGAGTGCTAGTTGTCGGGACTTCGGTTTCGGTGACGCAGCTAACGCATTAAGCACTCCGCCTGGGGAGTACGGTCGCAAGATTA	Bacteria	Proteobacteria	Alphaproteobacteria	Rhodospirillales	Thalassospiraceae	Thalassospira
tpac_16S_v1_asv0002147	189907	615	24.7385	0.0181653	TACGGAGGGGGCAAGCGTTGTTCGGAATTACTGGGCGTAAAGGGCGCGTAGGCGGTCTGTTGCGTCAGGTGTGAAAGCCCCGGGCTCAACCTGGGAGGTGCACTTGATACGGGCGGACTGGAATCCGAGAGAGGATGGTGGAATTCCCAGTGTAGAGGTGAAATTCGTAGATATTGGGAAGAACACCGATGGCGAAGGCAGCCATCTGGCTCGGTATTGACGCTGAGGCGCGAAAGCGTGGGGAGCAAACAGGATTAGATACCCTGGTAGTCCACGCCGTAAACGATGTGTGCTAGCCGTCGGTCAGCTTGCTGTTCGGTGGCGCCGCTAACGCATTAAGCACACCGCCTGGGGAGTACGGCCGCAAGGTTA	Bacteria	Proteobacteria	Alphaproteobacteria	unclassified	unclassified	unclassified
tpac_16S_v1_asv0002237	189096	90	3.62027	0.0180878	TACGGAGGGTGCGAACGTTAATCGGAATTACTGGGCGTAAAGCGCACGTAGGTGGTTCACTAAGTGGGATGTGAAAGCCCTGGGCTCAACCTGGGAATTGCATTCCAAACTGGCGAACTAGAGTACGATAGAGGGAGGTAGAATTCAGAGTGTAGCGGTGAAATGCGTAGATATTCTGAGGAATACCAGTGGCGAAGGCGGCCTCCTGGATTGATACTGACACTGAGGTGCGAAAGCGTGGGGAGCAAACAGGATTAGATACCCTGGTAGTCCACGCCGTAAACGATGTTTACTAGCCGTCGGGAGGCTTGACCTTTTGGTGGCGCAGCTAACGCGATAAGTAAACCGCCTGGGGAGTACGGTCGCAAGATTA	Bacteria	Proteobacteria	Gammaproteobacteria	OM182 clade	unclassified	unclassified
tpac_16S_v1_asv0002165	188623	573	23.0491	0.0180425	CACGAACCGGACAAACGTTATTCGGAATTATTGGGCTTAAAGGGTGCGTAGGCGGCGTAGTAAGTGAGGTGTGAAAGCCCACGGCTCAACCGTGGAATTGCGCTTCATACTGCTATGCTAGAGGGAGACAGAGGTAAGCGGAACTGATGGTGGAGCGGTGAAATGCGTTGATATCATCAGGAACACCAGTGGCGAAAGCGGCTTACTGGGTCTCTTCTGACGCTGAGGCACGAAAGCTAGGGTAGCGAACGGGATTAGATACCCCGGTAGTCCTAGCTGTAAACGTTGAGCACTTGGTTGGGGATCCTCCCATAGGTTCCCGGCCGAAGCGAAAGTGTTAAGTGCTCCGCCTGGGGAGTATGGTCGCAAGGCTG	Bacteria	Planctomycetota	Planctomycetes	Pirellulales	Pirellulaceae	Bythopirellula
tpac_16S_v1_asv0002078	188524	128	5.14883	0.018033	TACGGAGGGTGCGAGCGTTAATCGGAATTACTGGGCGTAAAGCGTGCGTAGGCGGCCTTTTAAGTTGGATGTGAAAGCCCCGGGCTCAACCTGGGAACGGCATCCAAAACTGAGAGGCTCGAGTGTGGAAGAGGGGTGTGGAATTTCCTGTGTAGCGGTGAAATGCGTAGATATAGGAAGGAACATCAGTGGCGAAGGCGACACCCTGGTCTAACACTGACGCTGAGGTACGAAAGCGTGGGGAGCAAACAGGATTAGATACCCTGGTAGTCCACGCCGTAAACGATGTCTACTAGTTGTCGGGACTCTTGCAGTCTTGGTAACGCAGCTAACGCGATAAGTAGACCGCCTGGGGAGTACGGCCGCAAGGTTA	Bacteria	Proteobacteria	Gammaproteobacteria	Oceanospirillales	Endozoicomonadaceae	Endozoicomonas
tpac_16S_v1_asv0002119	188106	567	22.8077	0.0179931	CACGTATGGGGCGAGCGTTGTTCGGAATTATTGGGCGTAAAGGGCGCGTAGGCGGATATGCAAGTCTGGTGTGAAAGACCGCAGCTCAACTGCGGGTACGCGCTGGAAACTGTATGTCTTGAATCCTTGAGGGGAAACTGGAATTCCTGGTGTAGGGGTGAAATCTGTAGATATCAGGAAGAACATCGGTGGCGAAGGCGAGTTTCTGGCAAGTGATTGACGCTGAGGCGCGAAAGCGTGGGGAGCGAACAGGATTAGATACCCTGGTAGTCCACGCCGTAAACGATGTGCACTAGGCGTCGGGGTGTTGAAACCCCGGTGCCGGAGCTAACGTGGTAAGTGCACCGCCTGGGGAGTATGCCGGCAACGGTG	Bacteria	Spirochaetota	Spirochaetia	Spirochaetales	Spirochaetaceae	Alkalispirochaeta
tpac_16S_v1_asv0002173	187556	1023	41.1504	0.0179405	TACGGAGGGGGCTAGCGTTGTTCGGATTTACTGGGCGTAAAGCGCGCGTAGGCGGCTTGGATAGTTGGGAGTGAAAGCCCGGGGCTCAACCCCGGAACTGCTCTCAAAACTTCCAAGCTAGAGATCTGGAGAGGAGGGTGGAATTCCAAGTGTAGAGGTGAAATTCGTAGATATTTGGAAGAACACCAGTGGCGAAGGCGACTCTCTGGCCAGATACTGACGCTGAGGTGCGAAAGCGTGGGGAGCAAACAGGATTAGATACCCTGGTAGTCCACTGCCGTAAACGATGGGTGCTAGACGTCGGAGAGCATGCTCTTCGGTGTCGCAGCTAACGCATTAAGCACCCCGCCTGGGAAGTACGGTCGCAAGATTA	Bacteria	Proteobacteria	Alphaproteobacteria	Puniceispirillales	EF100-94H03	unclassified
tpac_16S_v1_asv0002279	185708	136	5.47064	0.0177637	TACGAAAGGGGCTAGCGTTGTTCGGAATTACTGGGCGTAAAGCGCGCGTAGGCGGCCTGCCAAGTTAGGGGTGAAATCCCGGAGCTCAACTCCGGAACTGCCTCTAAAACTGGTAAGCTTGAGGATGTGAGAGGTGAGTGGAATTCCGAGTGTAGAGGTGAAATTCGTAGATATTCGGAAGAACACCAGTGGCGAAGGCGACTCACTGGCACATTTCTGACGCTGAGGCGCGAAAGCGTGGGGAGCAAACAGGATTAGATACCCTGGTAGTCCACGCCGTAAACGATGAGGGCTAGTTGTCAGGCGGCATGCCGTTTGGTGACGCAGCTAACGCATTAAGCCCTCCGCCTGGGGAGTACGGTCGCAAGATTA	Bacteria	Proteobacteria	Alphaproteobacteria	Caulobacterales	Parvularculaceae	Parvularcula
tpac_16S_v1_asv0001515	184538	382	15.366	0.0176518	TACGTATGTCGCAAGCGTTATCCGGAATTATTGGGCGTAAAGCGCGTCTAGGCGGCCTTCTAAGTCTGATGTGAAAATGCGGGGCTCAACTCCGTATTGCGTTGGAAACTGGAAGGCTAGAGTATCAGAGAGGTGGGCGGAACTACAAGTGTAGAGGTGAAATTCGTAGATATTTGTAGGAATGCCGATTGGGAAGCCAGCTCACTGGATGAATACTGACGCTGAAGCGCGAAAGCGTGGGGAGCAAACGGGATTAGATACCCCGGTAGTCCACGCCGTAAACGATGATCACTAAGTGTGGGGGGTCGAACCTCCGTGCTCAAGCTAACGCGATAAGTGATCCGCCTGGGGAGTACGCACGCAAGTGTG	Bacteria	Fusobacteriota	Fusobacteriia	Fusobacteriales	Fusobacteriaceae	Propionigenium
tpac_16S_v1_asv0002292	183879	84	3.37892	0.0175887	TACGGAGGATCCAAGCGTTATCCGGAATCATTGGGTTTAAAGGGTCCGTAGGCGGGATAGTAAGTCAGTGGTGAAAGTTTTCGGCTCAACCGGGAAATAGCCATTGATACTGCTAGTCTTGAATGATTACGAAGTGGTTAGAATGTGTAGTGTAGCGGTGAAATGCATAGATATTACACAGAATACCGATTGCGAAGGCAGATCACTAGTAATGTATTGACGCTGATGGACGAAAGCGTGGTTAGCGAACAGGATTAGATACCCTGGTAGTCCACGCCGTAAACGATGGTTACTAGCTGTTCGGGGGCAACTCTGAGTGGTTAAGCGAAAGTGATAAGTAACCCACCTGGGGAGTACGTTCGCAAGAATG	Bacteria	Bacteroidota	Bacteroidia	Flavobacteriales	Flavobacteriaceae	unclassified
tpac_16S_v1_asv0002248	183797	703	28.2784	0.0175809	TACGGAGGGGGCAAGCGTTGTTCGGATTTACTGGGCGTAAAGGGCGCGTAGGCGGGCGATCAAGTCAGAGGTGAAAGGCCTGGGCTCAACCTAGGAACTGCCTTTGAAACTGATTGTCTTGAGTCCGGGAGAGGATGGCGGAATTCCCAGTGTAGAGGTGAAATTCGTAGATATTGGGAAGAACACCGGTGGCGAAGGCGGCCATCTGGACCGGCACTGACGCTGAGGCGCGAAAGCGTGGGGAGCAAACAGGATTAGATACCCTGGTAGTCCACGCCGTAAACGATGTGTGCTAGCCGTTGGGGTACGTCAGTACTTCGGTGGCGCAGTTAACGCGTTAAGCACACCGCCTGGGGAGTACGGTCGCAAGATTA	Bacteria	Proteobacteria	Alphaproteobacteria	Kiloniellales	unclassified	unclassified
tpac_16S_v1_asv0002038	183795	966	38.8576	0.0175807	TACGGAGGGGGCGAGCGTTGTTCGGAATTACTGGGCGTAAAGCGCACGTAGGCGGATTGGTCAGTTGGGGGTGAAATCCCGAGGCTTAACCTCGGAACTGCCCTCAATACTGCCAATCTAGAGATCGGAAGAGGTAAGTGGAATTCCTAGTGTAGAGGTGAAATTCGTAGATATTAGGAAGAACACCAGTGGCGAAGGCGGCTTACTGGTCCGATACTGACGCTGAGGTGCGAAAGCGTGGGGAGCAAACAGGATTAGATACCCTGGTAGTCCACGCCGTAAACGATGAATGCCAGTTGTCGGGTAGTATACTACTCGGTGACGCAGCTAACGCATTAAGCATTCCGCCTGGGGAGTACGGTCGCAAGATTA	Bacteria	Proteobacteria	Alphaproteobacteria	Parvibaculales	PS1 clade	unclassified
tpac_16S_v1_asv0002150	183511	719	28.922	0.0175535	TACGGAGGGAGCTAGCGTTGTTCGGAATTACTGGGCGTAAAGCGCGCGTAGGCGGCTTGGCAAGTTGGGGGTGAAATCCCGGGGCTTAACCTCGGAACTGCCCTCAAAACTGCTGAGCTAGAATCCTGGAGAGGTGAGCGGAATTCCTAGTGTAGAGGTGAAATTCGTAGATATTAGGAAGAACACCAGTGGCGAAGGCGGCTCACTGGACAGGTATTGACGCTGAGGTGCGAAAGCGTGGGGAGCGAACAGGATTAGATACCCTGGTAGTCCACGCCGTAAACGATGAGTGCTAGGTGTTGGGCAGCATGCTGTTCAGTGCCGCAGCTAACGCGTTAAGCACTCCGCCTGGGGAGTACGGTCGCAAGATTA	Bacteria	Proteobacteria	Alphaproteobacteria	Kordiimonadales	Kordiimonadaceae	Kordiimonas
tpac_16S_v1_asv0002280	183328	203	8.16573	0.017536	TACGGAGGGTGCGAGCGTTAATCGGAATTACTGGGCGTAAAGCGTGCGTAGGCGGCTTTTTAAGTTGGATGTGAAAGCCCCGGGCTCAACCTGGGAACTGCATCCAAAACTGGGAGGCTCGAGTGCGAGAGAGGAGTGTGGAATTTCCTGTGTAGCGGTGAAATGCGTAGATATAGGAAGGAACACCAGTGGCGAAGGCGACACTCTGGCTTGACACTGACGCTGAGGTACGAAAGCGTGGGGAGCAAACAGGATTAGATACCCTGGTAGTCCACGCCGTAAACGATGTCTACTAGTTGTCGGTGGTCTTGTACTGCTGGTAACGCAGCTAACGCGATAAGTAGACCGCCTGGGGAGTACGGCCGCAAGGTTA	Bacteria	Proteobacteria	Gammaproteobacteria	Oceanospirillales	Endozoicomonadaceae	Endozoicomonas
tpac_16S_v1_asv0002305	182331	91	3.6605	0.0174407	CACGTATGGGGCGAGCGTTGTTCGGAATTATTGGGCGTAAAGGGCGCGTAGGCGGATAGACAAGTCTGGTGGAAAAGACCGTGGCTCAACCACGGGGATGCACTGGAAACTGTAAGTCTTGAATCCTTGAGGGGGAACTGGAATTCCTGGTGTAGGGGTGAAATCTGTAGAGATCAGGAAGAACACCGGTGGCGAAGGCGAGTTCCTGGCAAGTGATTGACGCTGAGGCGCGAAAGCGTGGGGAGCGAACAGGATTAGATACCCTGGTAGTCCACGCCGTAAACGATGTGCACTAGGCGTTGGGGTGTTGAAACCTCGGTGCCGGAGCTAACGTGGTAAGTGCACCGCCTGGGGAGTATGCCGGCAACGGTG	Bacteria	Spirochaetota	Spirochaetia	Spirochaetales	Spirochaetaceae	Spirochaeta 2
tpac_16S_v1_asv0002265	181958	55	2.21239	0.017405	CACGTATGGGGCGAGCGTTGTTCGGAATTATTGGGCGTAAAGGGCGCGTAGGCGGATATACAAGTCTGGTGGAAAAGACCGTGGCTCAACCACGGGGATGCACTGGAAACTGTAAGTCTTGAATCCTTGAGGGGGAACTGGAATTCCTGGTGTAGGGGTGAAATCTGTAGAGATCAGGAAGAACACCGGTGGCGAAGGCGAGTTCCTGGCAAGTGATTGACGCTGAGGCGCGAAAGCGTGGGGAGCGAACAGGATTAGATACCCTGGTAGTCCACGCCGTAAACGATGTGCACTAGGCGTTGGGGTGTTGAAACCTCAGTGCCGGAGCTAACGTGGTAAGTGCACCGCCTGGGGAGTATGCCGGCAACGGTG	Bacteria	Spirochaetota	Spirochaetia	Spirochaetales	Spirochaetaceae	Spirochaeta 2
tpac_16S_v1_asv0002057	181429	111	4.465	0.0173544	TACGGAGGGTGCGAGCGTTAATCGGAATTACTGGGCGTAAAGGGTTCGTAGGTGGTTGAGTAAGTCGGATGTGAAATACCTGGGCTTAACCTGGGAGGTGCATACGATACTGTTTAACTAGAGTTTACTAGAGGATTGGGGAATTTCCGGTGTAGCGGTGAAATGCGTAGAGATCGGGAAGAACATCGATGGCGAAGGCAACAATCTGGGGTTAAACTGACACTGAGGGACGAAAGCGTGGGTAGCAAACAGGATTAGATACCCTGGTAGTCCACGCTGTAAACGATGAGTACTAGCTGTTGGAGTCGGTGTAAAGGCTTTAGTGGCGCAGCTAACGCGATAAGTACTCCGCCTGGGGACTACGGCCGCAAGGTTA	Bacteria	Proteobacteria	Gammaproteobacteria	Francisellales	Francisellaceae	[Caedibacter] taeniospiralis group
tpac_16S_v1_asv0002247	181219	350	14.0788	0.0173343	TACGGAGGGTGCGAGCGTTAATCGGAATCACTGGGCGTAAAGCGTGCGTAGGTGGTTTAGTAAGTCAGATGTGAAAGCCCCGGGCTTAACCTGGGAACTGCATTTGATACTGCTTGACTAGAGTTTGGTAGAGGGAAGTGGAATTCCGAGTGTAGCGGTGAAATGCGTAGAGATTCGGAGGAACACCAATGGCGAAGGCAACTTCCTGGACCAAAACTGACACTGAGGTACGAAAGCGTGGGTAGCAAACAGGATTAGATACCCTGGTAGTCCACGCCGTAAACGATGTCTACTAGCCGTTGGAAGGATTTTCTTTTTAGTGGCGCAGCTAACGCGATAAGTAGACCGCCTGGGGAGTACGGCCGCAAGGTTA	Bacteria	Proteobacteria	Gammaproteobacteria	unclassified	unclassified	unclassified
tpac_16S_v1_asv0002255	181200	592	23.8134	0.0173325	GACGAACCGTCCAAACGTTATTCGGAATTATTGGGCTTAAAGGGTGCGTAGGCGGTGCTATAAGTCAGGTGTGAAATCCCACGGCTCAACCGTGGAACTGCGCTTGATACTGTAGTGCTTGAGGGAGACAGAGGTGAGCGGAACTGATGGTGGAGCGGTGAAATGCGTTGATATCATCAGGAACACCAGTGGCGAAAGCGGCTCACTGGGTCTCTTCTGACGCTGAGGCACGAAAGCTAGGGTAGCGAACGGGATTAGATACCCCGGTAGTCCTAGCCGTAAACGTTGAGCACTTGATTGAGGACCCTCCCATAGGTTCTTGGTCGAAGCGAAAGTGATAAGTGCTCCGCCTGGGGAGTATGGTCGCAAGGCTG	Bacteria	Planctomycetota	Planctomycetes	Pirellulales	Pirellulaceae	Pir4 lineage
tpac_16S_v1_asv0001724	181039	385	15.4867	0.0173171	GACGGAGGGGGCTAGCGTTATTCGGAATTACTGGGCGTAAAGGGCGCGTAGGCGGATTAGTAAGTTGGGAGTGAAAGCCCGGGGCTTAACCTCGGAACTGCTTTCAAAACTGCTAGTCTTGAGTGAAGTAGGGGGTGATGGAATTCCTAGTGTAGAGGTGAAATTCTTAGATATTAGGAGGAACACCGGTGGCGAAGGCGGTCACCTGGACTTCAACTGACGCTGAGGCGCGAAAGCGTGGGGAGCAAACAGGATTAGATACCCTGGTAGTCCACGCCGTAAACGATGAGTGCTAGATATCGGGAATTAAATTTTCGGTTTCGCAGCTAACGCATTAAGCACTCCGCCTGGGGACTACGATCGCAAGATTA	Bacteria	Proteobacteria	Alphaproteobacteria	Rickettsiales	Rickettsiaceae	Candidatus Megaira
tpac_16S_v1_asv0002194	180966	812	32.6629	0.0173101	TACGGAGGGGGCAAGCGTTGTTCGGATTTACTGGGCGTAAAGGGCGCGTAGGCGGGCGATCAAGTCAGAGGTGAAAGGCCTGGGCTCAACCTAGGAACTGCCTTTGAAACTGATCATCTTGAGTCCGGGAGAGGATGGCGGAATTCCCAGTGTAGAGGTGAAATTCGTAGATATTGGGAAGAACACCGGTGGCGAAGGCGGCCATCTGGACCGGCACTGACGCTGAGGCGCGAAAGCGTGGGGAGCAAACAGGATTAGATACCCTGGTAGTCCACGCCGTAAACGATGTGTGCTAGCCGTTGGGGTACGTCAGTACTTCGGTGGCGCAGTTAACGCGTTAAGCACACCGCCTGGGGAGTACGGTCGCAAGATTA	Bacteria	Proteobacteria	Alphaproteobacteria	Kiloniellales	unclassified	unclassified
tpac_16S_v1_asv0002200	180782	225	9.05068	0.0172925	TACGGAGGATGCGAGCGTTATCCGGATTTATTGGGTTTAAAGGGTGCGTAGGTGGTCTAGTAAGTTAGTGGTAAAATCTTCAGGCTCAACCTGATCTAGCCATTAATACTGCTAGACTAGAGTATAGACGAGGTAGGCGGAATAAGTTAAGTAGCGGTGAAATGCTTAGATATAACTTAGAACTCCGATAGCGAAGGCAGCTTACCAGGCTATAACTGACACTGATGCACGAGAGCGTGGGTAGCGAACAGGATTAGATACCCTGGTAGTCCACGCCGTAAACGATGCTCACTGGCTTTTGGCAATACACCGCCTGAGGCTAAGCGAAAGTATTAAGTGAGCCACCTGGGGAGTACGTCGGCAACGATG	Bacteria	Bacteroidota	Bacteroidia	Bacteroidales	Marinifilaceae	Odoribacter

## Sheet: Millepora
Supplementary Table 2a. Prevalence of ASVs across Millepora samples
ASV	sum in Millepora	prevalence in Millepora	prevalence in Millepora (%)	sum in Millepora (%)	sequence	domain	phylum	class	order	family	genus
tpac_16S_v1_asv0000024	18403600	490	79.1599	6.15122	TACGGAGGGTGCGAGCGTTAATCGGAATTACTGGGCGTAAAGCGTGCGTAGGCGGCTATTTAAGTTGGATGTGAAAGCCCCGGGCTTAACCTGGGAACTGCATCCAAAACTGAGTGGCTAGAGTGCGAGAGAGGAGTGTGGAATTTCCTGTGTAGCGGTGAAATGCGTAGATATAGGAAGGAACACCAGTGGCGAAGGCGACACTCTGGCTTGACACTGACGCTGAGGTACGAAAGCGTGGGGAGCAAACAGGATTAGATACCCTGGTAGTCCACGCCGTAAACGATGTCTACTAGTTGTCGGTGTTCAAGTAATGCTGGTAACGAAGCAAACGCGATAAGTAGACCGCCTGGGGAGTACGGCCGCAAGGTTA	Bacteria	Proteobacteria	Gammaproteobacteria	Oceanospirillales	Endozoicomonadaceae	Endozoicomonas
tpac_16S_v1_asv0000033	14381787	555	89.6607	4.80697	CACGTAAGGTGCGAGCGTTGTTCGGAATTATTGGGCGTAAAGGGCTCGTAGGCGGCCTGCCAAGTCTCTCGTGAAAGACCGGGGCTCAACCCTGGGAACGCGAGGGAAACTGGCAAGCTGGAATCTTGGAAGGGGTACTGGAATTCCTAGTGTAGGGGTGAAATCTGTTGATATTAGGAAGAACACCGGAGGCGAAGGCGAGTACCTGGCCGAAGATTGACGCTGATGAGCGAAAGCGTAGGGAGCGAACAGGATTAGATACCCTGGTAGTCTACGCCGTAAACGATGTGCACTTGATGGTGGGACCGTTCGGTTTCACTGTCGGAGCTAACGCATTAAGTGCACCGCCTGGGGAGTACGCCGGCAACGGTT	Bacteria	Spirochaetota	Spirochaetia	Spirochaetales	Spirochaetaceae	Spirochaeta 2
tpac_16S_v1_asv0000047	9194207	515	83.1987	3.07307	TACGGAGGGTGCGAGCGTTAATCGGAATTACTGGGCGTAAAGCGCGCGTAGGCGGTCTGGTCAGTCGGATGTGAAAGCCCCGGGCTTAACCCGGGAACTGCGTTCGATACTGCCAGACTGGAGTATGTTAGAGGAAAGCGGAATTCCCGGTGTAGCGGTGAAATGCGTAGATATCGGGAGGAACATCAGTGGCGAAGGCGGCTTTCTGGATCAATACTGACGCTGAGGCGCGAAAGCGTGGGGAGCAAACAGGATTAGATACCCTGGTAGTCCACGCCCTAAACGATGTCAACCAGCCGTTGGGTTCATTTAAGGATTCAGTGGCGCAGCTAACGCGTTAAGTTGACCGCCTGGGGAGTACGGCCGCAAGGTTA	Bacteria	Proteobacteria	Gammaproteobacteria	unclassified	unclassified	unclassified
tpac_16S_v1_asv0000082	5057003	442	71.4055	1.69025	TACGGAGGGTGCGAGCGTTAATCGGAATTACTGGGCGTAAAGCGCGCGTAGGTGGTTTGTTAAGTCGGATGTGAAAGCCCCGGGCTCAACCTGGGAATTGCACCCGATACTGTCAGGCTAGAGTGCGAGAGAGGGAGGTAGAATTCCACGTGTAGCGGTGAAATGCGTAGATATGTGGAGGAATACCAGTGGCGAAGGCGGCCTCCTGGCTCGACACTGACGCTGATGTGCGAAAGCGTGGGGAGCAAACAGGATTAGATACCCTGGTAGTCCACGCCGTAAACGATGTCGACTAGCCGTTGGGGTACTTGATGCCTTGGTGGCGCAGTTAACGCGATAAGTCGACCGCCTGGGGAGTACGGCCGCAAGGTTA	Bacteria	Proteobacteria	Gammaproteobacteria	Cellvibrionales	Halieaceae	Pseudohaliea
tpac_16S_v1_asv0000110	4284624	230	37.1567	1.43209	TACGGAGGGTGCGAGCGTTAATCGGAATTACTGGGCGTAAAGCGTGCGTAGGCGGCTATTTAAGTTGGATGTGAAAGCCCCGGGCTTAACCTGGGAACTGCATCCAAAACTGAGTGGCTAGAGTGCGAGAGAGGAGTGTGGAATTTCCTGTGTAGCGGTGAAATGCGTAGATATAGGAAGGAACACCAGTGGCGAAGGCGACACTCTGGCTTGACACTGACGCTGAGGTACGAAAGCGTGGGGAGCAAACAGGATTAGATACCCTGGTAGTCCACGCTGTAAACGATGTCTACTAGTTGTCGGTGTTCAAGTAATGCTGGTAACGAAGCAAACGCGATAAGTAGACCGCCTGGGGAGTACGGCCGCAAGGTTA	Bacteria	Proteobacteria	Gammaproteobacteria	Oceanospirillales	Endozoicomonadaceae	Endozoicomonas
tpac_16S_v1_asv0000019	4166487	601	97.0921	1.39261	TACGGAGGGTGCAAGCGTTATCCGGATTTACTGGGTTTAAAGAGTGCGTAGGCGGCTTCTTAAGTCAGTGGTGAAAGCTTAGCGCTTAACGCTAGAAGTGCCACTGATACTGGGAAGCTTGAGTCAAGAAGAGGTAAGCAGAATTCATAGTGTAGCAGTGAAATGCTTAGATACTATGAGGAATACCAACAGCGAAGGCAGCTTACTGGTCTTGTACTGACGTTGAGGCACGAAAGCGTGGGTAGCGAACAGGATTAGATACCCTGGTAGTCCACGCCGTAAACGATGATCACTCGATGTACACGCTAGTCGTGTGTGTCTAAGCAAAAGCATTAAGTGATCCACCTGGGGAGTACGCTCGCAAGAGTG	Bacteria	Bacteroidota	Bacteroidia	Cytophagales	Amoebophilaceae	Candidatus Amoebophilus
tpac_16S_v1_asv0000117	4052421	343	55.412	1.35448	TACGGAGGATGCAAGCGTTATCCGGAATTATTGGGCGTAAAGCGTCCGCAGGCGGCACTATAAGTCTGCTGTCAAAGACCGCAGCTTAACTGCGGAAAGGCAGTGGAAACTGTAGAGCTAGAGTATGGTAGGGGTAGAGGGAATTCCCAGTGTAGCGGTGAAATGCGTAGAGATTGGGAAGAACACCAGTGGCGAAAGCGCTCTACTGGGCCATAACTGACGCTCAGGGACGAAAGCTAGGGGAGCGAAAGGGATTAGATACCCCTGTAGTCCTAGCTGTAAACGATGGATACTAGGCGTAGCTTGTATCGACCCGAGCTGTGCCGAAGCTAACGCGTTAAGTATCCCGCCTGGGGAGTACGCACGCAAGTGTG	Bacteria	Cyanobacteria	Cyanobacteriia	Cyanobacteriales	unclassified	unclassified
tpac_16S_v1_asv0000070	3364740	307	49.5961	1.12463	TACGGAGGGTGCAAGCGTTGTCCGGATTTATTGGGTTTAAAGGGTGCGTAGGCGGTTATTTAAGTCAGTGGTGAAAACCCTGAGCTCAACTGAGGGCTTGCCATTGATACTGGATAACTTGATTACCGTATAGGTAGGCGGAATTTATGGTGTAGCGGTGAAATGCATAGATACCATAAAGAACACCGATAGCGAAGGCAGCTTACTGGACGGTTAGTGACGCTGATGCACGAAAGCGTGGGTAGCGAACGGGATTAGATACCCCGGTAGTCCACGCTGTAAACGATGATCACTCGATGTGTGCGATATACAGTACGCGTCCAAGCGAAAGCGTTAAGTGATCCACCTGGGGAGTACGACCGCAAGGTTG	Bacteria	Bacteroidota	Bacteroidia	Cytophagales	unclassified	unclassified
tpac_16S_v1_asv0000146	3303784	208	33.6026	1.10426	TACGGAGGGTGCGAGCGTTAATCGGAATTACTGGGCGTAAAGCGTGCGTAGGCGGCTATTTAAGTTGGATGTGAAAGCCCCGGGCTTAACCTGGGAACTGCATCCAAAACTGAGTGGCTAGAGTGCGAGAGAGGAGTGTGGAATTTCCTGTGTAGCGGTGAAATGCGTAGATATAGGAAGGAACACCAGTGGCGAAGGCGACACTCTGGCTTGACACTGACGCTGAGGTACGAAAGCGTGGGGAGCAAACAGGATTAGATACCCTGGTAGTCCACGCCGTAAACGATGTCTACTAGTTGTCGGTGTTCTAGTAATGCTGGTAACGAAGCAAACGCGATAAGTAGACCGCCTGGGGAGTACGGCCGCAAGGTTA	Bacteria	Proteobacteria	Gammaproteobacteria	Oceanospirillales	Endozoicomonadaceae	Endozoicomonas
tpac_16S_v1_asv0000157	2935310	232	37.4798	0.981098	TACGGAGGGTGCGAGCGTTAATCGGAATTACTGGGCGTAAAGCGCGCGTAGGCGGTCAGGTCAGTCGGATGTGAAAGCCCTGGGCTTAACCCGGGAACTGCGTTCGATACTGCCAGACTGGAGTATGTTAGAGGAAAGCGGAATTCCCGGTGTAGCGGTGAAATGCGTAGATATCGGGAGGAACATCAGTGGCGAAGGCGGCTTTCTGGATCAATACTGACGCTGAGGCGCGAAAGCGTGGGGAGCAAACAGGATTAGATACCCTGGTAGTCCACGCCCTAAACGATGTCAACCAGCCGTTGGGTTCATTTAAGGATTCAGTGGCGCAGCTAACGCGTTAAGTTGACCGCCTGGGGAGTACGGCCGCAAGGTTA	Bacteria	Proteobacteria	Gammaproteobacteria	unclassified	unclassified	unclassified
tpac_16S_v1_asv0000126	2486335	601	97.0921	0.831032	TACGGAGGGGGCAAGCGTTGTTCGGATTTACTGGGCGTAAAGGGCGCGTAGGCGGGGTATCAAGTTAGGGGTGAAAGCCCGGGGCTCAACCTCGGAACTGCCTTTAAAACTGATACTCTAGAGTCCGGAAGAGGGTCGCGGAATTCCCAGTGTAGAGGTGAAATTCGTAGATATTGGGAAGAACACCGGTGGCGAAGGCGGCGACCTGGTCCGGTACTGACGCTGAGGCGCGAAAGCGTGGGGAGCAAACAGGATTAGATACCCTGGTAGTCCACGCCGTAAACGATGTGTGCTAGCCGTCGGGCTCCTTAGGAGTTCGGTGGCGCAGCTAACGCGTTAAGCACACCGCCTGGGGAGTACGGCCGCAAGGTTA	Bacteria	Proteobacteria	Alphaproteobacteria	Kiloniellales	Kiloniellaceae	Tistlia
tpac_16S_v1_asv0000069	2328965	415	67.0436	0.778433	TACAGGGGTGGCAAGCGTTGTCCGGATTTACTGGGTGTAAAGGGTGCGCAGGCGGAATAGTAAGTCGGGGGTTAAATCCATGTGCTCAACACATGCATGGCTTCCGATACTGTTATTCTAGAGTGTCGAAGAGGAAGATGGAATTTCCGGTGTAACGGTGGAATGTGTAGATATCGGAAAGAACACCAGTGGCGAAGGCAGTCTTCTGGTCGACAACTGACGCTCAGGCACGAAAGCGTGGGGAGCGAACAGGATTAGATACCCTGGTAGTCCACGCCGTAAACGATGAATACTAGATGTTGGTCATACGTGATCAGTGTCGCAGCTAACGCGTTAAGTATTCCACCTGGGAAGTACGCTCGCAAGAGTG	Bacteria	Bacteroidota	Chlorobia	Chlorobiales	Chlorobiaceae	Chlorobium
tpac_16S_v1_asv0000203	2322171	71	11.4701	0.776162	TACGGAGGGTGCGAGCGTTAATCGGAATTACTGGGCGTAAAGCGCGCGTAGGCGGTTTGGTCAGTCGGATGTGAAAGCCCCGGGCTTAACCCGGGAACTGCGTTCGATACTGCCAGACTGGAGTATGTTAGAGGAAAGCGGAATTCCCGGTGTAGCGGTGAAATGCGTAGATATCGGGAGGAACATCAGTGGCGAAGGCGGCTTTCTGGATCAACACTGACGCTAAGGCGCGAAAGCGTGGGGAGCAAACAGGATTAGATACCCTGGTAGTCCACGCCCTAAACGATGTCAACTAGCCGTTGGATTCATTTAAGGATTCAGTGGCGCAGCTAACGCGTTAAGTTGACCGCCTGGGGAGTACGGCCGCAAGGTTA	Bacteria	Proteobacteria	Gammaproteobacteria	unclassified	unclassified	unclassified
tpac_16S_v1_asv0000206	2299345	439	70.9208	0.768533	TACGGAGGGTGCGAGCGTTAATCGGAATTACTGGGCGTAAAGCGTGCGTAGGCGGCGATCTAAGTTGGATGTGAAAGCCCTGGGCTCAACCTGGGAACTGCATCCAAAACTGGGTTGCTAGAGTACGGGAGAGGAGTGTGGAATTTCCTGTGTAGCGGTGAAATGCGTAGATATAGGAAGGAACACCAGTGGCGAAGGCGACACTCTGGCCTGATACTGACGCTGAGGTACGAAAGCGTGGGGAGCAAACAGGATTAGATACCCTGGTAGTCCACGCCGTAAACGATGTCTACTAGTTGTCCGGAGTCTTGTATTCTGGGTAACGCAGCTAACGCGATAAGTAGACCGCCTGGGGAGTACGGCCGCAAGGTTA	Bacteria	Proteobacteria	Gammaproteobacteria	Oceanospirillales	Endozoicomonadaceae	Endozoicomonas
tpac_16S_v1_asv0000225	2114164	513	82.8756	0.706638	TACGAAAGGGGCTAGCGTTGTTCGGAATCACTGGGCGTAAAGGGCACGCAGGCGGTTTTGTCGGTCAGAGGTGAAAGCCCGGGGCTCAACCCCGGAACGGCCTTTGATACTGCAAGACTAGAGACTAGGAGAGGGTGGTGGAATTCCCAGTGTAGAGGTGAAATTCGTAGATATTGGGAGGAACACCGGCGGCGAAGGCGGCCACCTGGACTAGGTCTGACGCTCAGGTGCGAAAGCGTGGGGAGCCAACAGGATTAGATACCCTGGTAGTCCACGCCGTAAACGATGAGTGCTAGTTGTCGGGACTTCGGTTTCGGTGACGCAGCTAACGCATTAAGCACTCCGCCTGGGGAGTACGGTCGCAAGATTA	Bacteria	Proteobacteria	Alphaproteobacteria	Rhodospirillales	Thalassospiraceae	Thalassospira
tpac_16S_v1_asv0000122	2113077	553	89.3376	0.706275	GACGGAGGGGGCTAGCGTTGTTCGGAATTACTGGGCGTAAAGCGCGCGTAGGCGGGTGTGCAAGTTGGGGGTGAAAGCCCGGGGCTCAACCTCGGAACTGCCTTCAAAACTGCACATCTAGAGGACGGGAGAGGCAAGTGGAATTCCCAGTGTAGAGGTGAAATTCGTAGATATTGGGAAGAACACCGGTGGCGAAGGCGACTTGCTGGACCGGATCTGACGCTGAGGTGCGAAAGCGTGGGGAGCGAACAGGATTAGATACCCTGGTAGTCCACGCCGTAAACGATGGGTGCTAGGTGTCGGGCGGCTTGCCGTTCGGTGCCGCAGCTAACGCGTTAAGCACCCCGCCTGGGGAGTACGGTCGCAAGATTA	Bacteria	Proteobacteria	Alphaproteobacteria	Dstr-E11	unclassified	unclassified
tpac_16S_v1_asv0000196	1921251	540	87.2375	0.642159	TACGGAGGGGGCAAGCGTTGTTCGGATTTACTGGGCGTAAAGGGCGCGTAGGCGGACGATCAAGTCAGAGGTGAAAGGCCCGGGCTCAACCTGGGACGTGCCTTTGAAACTGATTGTCTTGAGTGCGGGAGAGGGTGACGGAATTCCCAGTGTAGAGGTGAAATTCGTAGATATTGGGAAGAACACCGGTGGCGAAGGCGGTCACCTGGCCCGCAACTGACGCTGAGGCGCGAAAGCGTGGGGAGCAAACAGGATTAGATACCCTGGTAGTCCACGCCGTAAACGATGTGCGCTAGCCGTTGGGGCTCCTAGAGTCTCGGTGGCGCAGTTAACGCGTTAAGCGCACCGCCTGGGGAGTACGGCCGCAAGGTTA	Bacteria	Proteobacteria	Alphaproteobacteria	Kiloniellales	Fodinicurvataceae	Fodinicurvata
tpac_16S_v1_asv0000076	1822860	516	83.3603	0.609272	TACGGAGGGTGCAAGCGTTGTCCGGATTTATTGGGTTTAAAGGGTGCGTAGGCGGTTTATTAAGTCAGTGGTGAAAGCCCCCAGCTCAACTGGGGAACTGCCATTGAAACTGGTAGACTTGAGTACAGACGAGGTAGGCGGAATTTATGGTGTAGCGGTGAAATGCATAGATACCATAAAGAACCCCGATAGCGAAGGCAGCTTACTAGACTGTAACTGACGCTGAGGCACGAAAGCGTGGGGAGCGAACAGGATTAGATACCCTGGTAGTCCACGCAGTAAACGATGATGACTCGATGTGTGCGATATATTGTACGCGTCTTAGCGAAAGCGTTAAGTCATCCACCTGGGGAGTACGCTCGCAAGAGTG	Bacteria	Bacteroidota	Bacteroidia	Cytophagales	Cyclobacteriaceae	Fulvivirga
tpac_16S_v1_asv0000275	1763393	400	64.6204	0.589396	TACGAAGGGGGCTAGCGTTGTTCGGAATTACTGGGCGTAAAGCGCGCGTAGGCGGATTGGTTAGTTGGGGGTGAAATCCCGGGGCTCAACCCCGGAACTGCCTTCAATACTGCCAGTCTAGAGGTCGAGAGAGGTGAGTGGAATTCCGAGTGTAGAGGTGAAATTCGTAGATATTCGGAGGAACACCAGTGGCGAAGGCGGCTCACTGGCTCGAATCTGACGCTGAGGTGCGAAAGCGTGGGGAGCAAACAGGATTAGATACCCTGGTAGTCCACGCCGTAAACGATGGAAGCTAGCCGTCGGGCAGTTTACTGTTCGGTGGCGCAGTTAACGCATTAAGCTTCCCGCCTGGGGAGTACGGTCGCAAGATTA	Bacteria	Proteobacteria	Alphaproteobacteria	Rhizobiales	Rhizobiaceae	Roseitalea
tpac_16S_v1_asv0000302	1605161	149	24.0711	0.536509	TACGGAGGGTGCGAGCGTTAATCGGAATTACTGGGCGTAAAGCGCGCGTAGGTGGTTTGTTAAGTCGGATGTGAAAGCCCCGGGCTCAACCTGGGAATTGCACCCGATACTGTCAAGCTAGAGTGCGAGAGAGGGAGGTAGAATTCCACGTGTAGCGGTGAAATGCGTAGATATGTGGAGGAATACCAGTGGCGAAGGCGGCCTCCTGGCTCGACACTGACGCTGATGTGCGAAAGCGTGGGGAGCAAACAGGATTAGATACCCTGGTAGTCCACGCCGTAAACGATGTCGACTAGCCGTTGGGGTACTTGATGCCTTGGTGGCGCAGTTAACGCGATAAGTCGACCGCCTGGGGAGTACGGCCGCAAGGTTA	Bacteria	Proteobacteria	Gammaproteobacteria	Cellvibrionales	Halieaceae	Pseudohaliea
tpac_16S_v1_asv0000307	1583825	92	14.8627	0.529377	CACGTAAGGTGCGAGCGTTGTTCGGAATTATTGGGCGTAAAGGGCTCGTAGGCGGCCTGCCAAGTCTCTCGTGAAAGACCGGGGCTCAACCCTGGGAACGCGAGGGAAACTGGCAAGCTGGAATCTTGGAAGGGGTACTGGAATTCCTGGTGTAGGGGTGAAATCTGTTGATATTAGGAAGAACACCGGAGGCGAAGGCGAGTACCTGGCCGAAGATTGACGCTGATGAGCGAAAGCGTAGGGAGCGAACAGGATTAGATACCCTGGTAGTCTACGCCGTAAACGATGTGCACTTGATGGTGGGACCGTTCGGTTTCACTGTCGGAGCTAACGCATTAAGTGCACCGCCTGGGGAGTACGCCGGCAACGGTT	Bacteria	Spirochaetota	Spirochaetia	Spirochaetales	Spirochaetaceae	Spirochaeta 2
tpac_16S_v1_asv0000268	1559713	540	87.2375	0.521318	TACGAAGGGGGCTAGCGTTGTTCGGAATCACTGGGCGTAAAGCGCGCGTAGGCGGACTGGTCAGTTGGGGGTGAAATCCCGGGGCTCAACCTCGGAACTGCCTTCAATACTGCCAGTCTAGAGTCCGGAAGAGGTGAGTGGAATTCCGAGTGTAGAGGTGAAATTCGTAGATATTCGGAAGAACACCAGTGGCGAAGGCGGCTCACTGGTCCGGTACTGACGCTGAGGTGCGAAAGCGTGGGGAGCAAACAGGATTAGATACCCTGGTAGTCCACGCCGTAAACGATGAATGCTAGCCGTCGGTGGGCATGCCCTTCGGTGGCGCAGCTAACGCATTAAGCATTCCGCCTGGGGAGTACGGTCGCAAGATTA	Bacteria	Proteobacteria	Alphaproteobacteria	Rhizobiales	unclassified	unclassified
tpac_16S_v1_asv0000031	1455500	584	94.3457	0.486486	TACGGAGGGTGCAAGCGTTGTCCGGATTTATTGGGTTTAAAGGGTGCGTAGGTGGTTTATTAAGTCAGTGGTGAAAGGCTACAGCTCAACTGTAGGAGTGCCATTGATACTGGTAGACTTGAGTTTGGTCGAGGTAGGCGGAATTTATGGTGTAGCGGTGAAATGCATAGATACCATAAAGAACACCGATAGTGAAGACAGCTTACTAGGCCTGAACTGACACTGAGGCACGAAAGCGTGGGGAGCGAACAGGATTAGATACCCTGGTAGTCCACGCTGTAAACGATGCTCACTCGATGTTGGCGATAGACAGTCAGCGTCTTAGCGAAAGCGTTAAGTGAGCCACCTGGGGAGTACGCTCGCAAGAGTG	Bacteria	Bacteroidota	Bacteroidia	Cytophagales	Cyclobacteriaceae	unclassified
tpac_16S_v1_asv0000295	1441580	531	85.7835	0.481834	TACGGAGGGGGCGAGCGTTGTTCGGAATTACTGGGCGTAAAGGGCGCGTAGGCGGTCCGTTGCGTTAGGTGTGAAAGCCCTGGGCTCAACCTGGGAGGTGCACTTAATACGGGCGGGCTGGAATCCGGCAGAGGATGGTGGAATTCCCAGTGTAGAGGTGAAATTCGTAGATATTGGGAAGAACACCGATGGCGAAGGCAGCCATCTGGGCCGGCATTGACGCTGAGGCGCGAAAGCGTGGGGAGCAAACAGGATTAGATACCCTGGTAGTCCACGCCGTAAACGATGTGCGCTAGCCGTCGGGCAGCATGCTGTTCGGTGGCGCCGCTAACGCATTAAGCGCACCGCCTGGGGAGTACGGCCGCAAGGTTA	Bacteria	Proteobacteria	Alphaproteobacteria	unclassified	unclassified	unclassified
tpac_16S_v1_asv0000339	1438219	393	63.4895	0.48071	TACGGAGGGTGCAAGCGTTATCCGGATTCATTGGGTTTAAAGGGTACGTAGGTGGCCTTGTAAGTCAGTGGTGAAATCCTGCCGCTTAACGGTAGAACTGCCATTGAAACTGTAGGGCTTGAGTATAGTTGAGGTAGGCGGAATGTGCAGTGTAGCGGTGAAATGCTTAGATATTGCACAGAACCCCGATTGCGAAGGCAGCTTACTAAACTATAACTGACACTGATGTACGAAAGCGTGGGTAGCGAACAGGATTAGATACCCTGGTAGTCCACGCCGTAAACGATGCTCACTCGCTGTATGCGATACACCGTATGCGGCCAAGCGAAAGCATTAAGTGAGCCACCTGGGGAGTACGTCGGCAACGGTG	Bacteria	Bacteroidota	Bacteroidia	Bacteroidales	Prolixibacteraceae	Roseimarinus
tpac_16S_v1_asv0000174	1341610	222	35.8643	0.44842	TACAGGGGTGGCAAGCGTTGTCCGGATTTACTGGGTGTAAAGGGTGCGCAGGCGGAATAGTAAGTCGGGTGTTAAATCCATGTGCTCAACACATGCACGGCATCCGATACTGTTATTCTAGAGTGTCGAAGAGGAAGATGGAATTTCCGGTGTAACGGTGGAATGTGTAGATATCGGAAAGAACACCAGTGGCGAAGGCAGTCTTCTGGTCGACAACTGACGCTCAGGCACGAAAGCGTGGGGAGCGAACAGGATTAGATACCCTGGTAGTCCACGCCGTAAACGATGAATACTAGATGTTGGTCATACGTGATCAGTGTCGCAGCTAACGCGTTAAGTATTCCACCTGGGAAGTACGCTCGCAAGAGTG	Bacteria	Bacteroidota	Chlorobia	Chlorobiales	Chlorobiaceae	Chlorobium
tpac_16S_v1_asv0000372	1274586	266	42.9725	0.426017	TACGGAGGGTGCGAGCGTTAATCGGAATTACTGGGCGTAAAGCGTGCGTAGGCGGCTATTTAAGTTGGATGTGAAAGCCCCGGGCTTAACCTGGGAACTGCATCCAAAACTGAGTGGCTAGAGTGCGAGAGAGGAGTGTGGAATTTCCTGTGTAGCGGTGAAATGCGTAGATATAGGAAGGAACACCAGTGGCGAAGGCGACACTCTGGCTTGACACTGACGCTGAGGTACGAAAGCGTGGGGAGCAAACAGGATTAGATACCCTGGTAGTCCACGCCGTAAACGATGTCTACTAGTTGTCGGTGGTCTTGTACTGCTGGTAACGCAGCTAACGCGATAAGTAGACCGCCTGGGGAGTACGGCCGCAAGGTTA	Bacteria	Proteobacteria	Gammaproteobacteria	Oceanospirillales	Endozoicomonadaceae	Endozoicomonas
tpac_16S_v1_asv0000374	1269841	44	7.10824	0.424431	CACGTAAGGTGCGAGCGTTGTTCGGAATTATTGGGCGTAAAGGGCTCGTAGGCGGCCTGCCAAGTCTCTCGTGAAAGACCGGGGCTCAACCCTGGGAACGCGAGGGAAACTGGTAAGCTGGAATCTTGGAAGGGGTACTGGAATTCCTAGTGTAGGGGTGAAATCTGTTGATATTAGGAAGAACACCGGAGGCGAAGGCGAGTACCTGGCTGAAGATTGACGCTGATGAGCGAAAGCGTAGGGAGCGAACAGGATTAGATACCCTGGTAGTCTACGCCGTAAACGATGTGCACTTGATGGTGGGACCGTTCGGTTTCACTGTCGGAGCTAACGCATTAAGTGCACCGCCTGGGGAGTACGCCGGCAACGGTT	Bacteria	Spirochaetota	Spirochaetia	Spirochaetales	Spirochaetaceae	Spirochaeta 2
tpac_16S_v1_asv0000377	1263197	70	11.3086	0.422211	TACGGAGGGTGCGAGCGTTAATCGGAATTACTGGGCGTAAAGCGCGCGTAGGTGGTTTGTTAAGTCGGATGTGAAAGCCCCGGGCTCAACCTGGGAATTGCACCCGATACTGTCAAGCTAGAGTGCGAGAGAGGGAGGTAGAATTCCACGTGTAGCGGTGAAATGCGTAGATATGTGGAGGAATACCAGTGGCGAAGGCGGCCTCCTGGCTCGACACTGACGCTGATGTGCGAAAGCGTGGGTAGCAAACAGGATTAGATACCCTGGTAGTCCACGCCGTAAACGATGTCGACTAGCCGTTGGGGTACTTGATGCCTTGGTGGCGCAGTTAACGCGATAAGTCGACCGCCTGGGGAGTACGGCCGCAAGGTTA	Bacteria	Proteobacteria	Gammaproteobacteria	Cellvibrionales	Halieaceae	Pseudohaliea
tpac_16S_v1_asv0000381	1255217	238	38.4491	0.419544	TACGGAGGGTGCAAGCGTTAATCGGAATTACTGGGCGTAAAGCGCGCGTAGGTGGCTGAGTAAGTCGGATGTGAAAGCCCTGGGCTTAACCTGGGAATTGCATTCGATACTGCTGAGCTAGAGTATGGTAGAGGGAAGTGGAATTTCCGGTGTAGCGGTGAAATGCGTAGAGATCGGAAGGAACACCAGTGGCGAAGGCGACTTCCTGGGCCAATACTGACGCTGAGGTGCGAAAGCGTGGGGAGCAAACAGGATTAGATACCCTGGTAGTCCACGCCGTAAACGATGAGAACTAGATGTCGGGAGGAATTGCCTTTCGATGTCACAGCTAACGCGTTAAGTTCTCCGCCTGGGGAGTACGCCGGCAACGGTA	Bacteria	Proteobacteria	Gammaproteobacteria	unclassified	unclassified	unclassified
tpac_16S_v1_asv0000415	1175805	118	19.063	0.393001	TACGAAGGGAGCTAGCGTTGTTCGGAATTACTGGGCGTAAAGAGCGTGTAGGCGGATTGACAAGTTAGGGGTGAAATCCCAAGGCTCAACCTTGGAACTGCCTTTAATACTGTCAGTCTAGAGTATGTGAGGGGATAGTGGAACACCTAGTGTAGAGGTGAAATTCGTAGATATTAGGTGGAACACCAGTGGCGAAGGCGACTATCTGGCACATTACTGACGCTGAGACGCGAAAGCGTGGGTAGCAAACAGGATTAGATACCCTGGTAGTCCACGCCGTAAACTATGTGTGCTAGTTGTCGGGAACTTTCTCGGTAACGCAGCTAACGCATTAAGCACACCGCCTGGGGAGTACGGTCGCAAGATTA	Bacteria	Proteobacteria	Alphaproteobacteria	unclassified	unclassified	unclassified
tpac_16S_v1_asv0000351	1096539	413	66.7205	0.366507	CACGTAGAGGGCAAGCGTTGTCCGGAATTACTGGGCGTAAAGGGTACGCAGGTGGGAGGAAAAGTCAAGTGTGAAAGGTATCGGCTTAACCGATACAGAGCAATTGAAACTATCCTTCTTGAGGGCAGGAGAGGAGAGCGGAATTCCTGGTGTAGCGGTGGAATGCGTAGATATCAGGAAGAACACCGGTGGCGAAGGCGGCTCTCTGGCCTGCAACTGACGCTGAGGTACGAAAGCTGGGGGAGCAAACGGGATTAGATACCCCGGTAGTCCCAGCTGTAAACGATGGACACTAGGTGTTGGTGGTTCGAATCCATCAGTGCCGGAGTTAACGCGATAAGTGACCCGCCTGGGGAGTACGGTCGCAAGACTG	Bacteria	Halanaerobiaeota	Halanaerobiia	Halanaerobiales	Halanaerobiaceae	Halanaerobium
tpac_16S_v1_asv0000266	1087487	574	92.7302	0.363482	CACGTATGGGGCGAGCGTTGTTCGGAATTATTGGGCGTAAAGGGCGCGTAGGCGGACGTGCAAGTCTGGTGTGAAAGACCGCAGCTCAACTGCGGGCACGCGCTGGAAACTGTATGTCTTGAATCCTTGAGGGGGAACTGGAATTCCTGGTGTAGGGGTGAAATCTGTAGATATCAGGAAGAACACCGGTGGCGAAGGCGAGTTCCTGGCAAGTGATTGACGCTGAGGCGCGAAAGCGTGGGGAGCGAACAGGATTAGATACCCTGGTAGTCCACGCTGTAAACGATGTGCACTAGGCGTTGGGGTGTTGAAACCTCAGTGCCGGAGCTAACGTGGTAAGTGCACCGCCTGGGGAGTATGCCGGCAACGGTG	Bacteria	Spirochaetota	Spirochaetia	Spirochaetales	Spirochaetaceae	Spirochaeta 2
tpac_16S_v1_asv0000379	1086947	446	72.0517	0.363301	GACGGAGGAGGCAAGCGTTATCCGGAATTATTGGGCGTAAAGCGTCCGCAGGCGGCTAGTTAAGTCTGCTGTCAAAGCCCGCAGCTCAACTGCGGATCGGCAGTGGAAACTGATTAGCTAGAGTGCGGTAGGGGTAGAGGGAATTCCCGGTGTAGCGGTGAAATGCGTAGATATCGGGAAGAACACCAGTGGCGAAGGCGCTCTACTGGGCCGCGACTGACGCTGAGGGACGAAAGCTAGGGGAGCGAAAGGGATTAGATACCCCTGTAGTCCTAGCTGTAAACGATGGACACTAGGTGTTGGCCGTATCGACCCGGTCAGTACCGAAGCTAACGCGTTAAGTGTCCCGCCTGGGGAGTACGCACGCAAGTGTG	Bacteria	Cyanobacteria	Cyanobacteriia	Phormidesmiales	Nodosilineaceae	unclassified
tpac_16S_v1_asv0000448	1075747	184	29.7254	0.359558	TACGGAGGGTGCAAGCGTTAATCGGAATTACTGGGCGTAAAGCGCGCGTAGGCGGATGTTTAAGTCGGATGTGAAAGCCCTGGGCTCAACCTAGGAACTGCATCCGATACTGGGCATCTAGAGTACGATAGAGGGTGGTAGAATTTCTTGTGTAGCGGTGAAATGCGTAGATATAAGAAGGAATACCAGTGGCGAAGGCGGCCACCTGGATCGATACTGACGCTGAGGTGCGAAAGCGTGGGGAGCAAACAGGATTAGATACCCTGGTAGTCCACGCCGTAAACGATGTCTACTAGCCGTTGGGAGACTTGTTTTCTTAGTGGTGCAGCTAACGCGATAAGTAGACCGCCTGGGGAGTACGGCCGCAAGGTTA	Bacteria	Proteobacteria	Gammaproteobacteria	Cellvibrionales	Spongiibacteraceae	BD1-7 clade
tpac_16S_v1_asv0000434	1056124	112	18.0937	0.352999	CACGTATGGGGCGAGCGTTGTTCGGAATTATTGGGCGTAAAGGGCGCGTAGGCGGATATACAAGTCTGGTGGAAAAGACCGTGGCTCAACCACGGGAATGCACTGGAAACTGTAGGTCTTGAATCCTTGAGGGGGAACTGGAATTCCTGGTGTAGGGGTGAAATCTGTAGAGATCAGGAAGAACACCGGTGGCGAAGGCGAGTTCCTGGCAAGTGATTGACGCTGAGGCGCGAAAGCGTGGGGAGCGAACAGGATTAGATACCCTGGTAGTCCACGCCGTAAACGATGTGCACTAGGCGTTGGGGTGTTGAAACCTCGGTGCCGGAGCTAACGTGGTAAGTGCACCGCCTGGGGAGTATGCCGGCAACGGTG	Bacteria	Spirochaetota	Spirochaetia	Spirochaetales	Spirochaetaceae	Spirochaeta 2
tpac_16S_v1_asv0000476	1025099	432	69.79	0.342629	TACGGAGGGGGCTAGCGTTGTTCGGAATTACTGGGCGTAAAGGGCGCGTAGGCGGAATATCAAGTCAGAGGTGAAAGGCCTGGGCTCAACCTGGGAACGGCCTTTGAAACTGGTCTTCTAGAGTCCGGAAGAGGATGGCGGAATTCCCAGTGTAGAGGTGAAATTCGTAGATATTGGGAAGAACACCGGTGGCGAAGGCGGCCATCTGGTCCGGTACTGACGCTGAGGCGCGAAAGCGTGGGGAGCAAACAGGATTAGATACCCTGGTAGTCCACGCCGTAAACGATGTGTGCTAGCCGTTGGGGCAGTTACTGTCTCCGTGGCGCAGTTAACGCGTTAAGCACACCGCCTGGGGAGTACGGCCGCAAGGTTA	Bacteria	Proteobacteria	Alphaproteobacteria	Kiloniellales	Kiloniellaceae	unclassified
tpac_16S_v1_asv0000282	1016043	592	95.6381	0.339602	TACGGAGGGGGCAAGCGTTGTTCGGAATTACTGGGCGTAAAGGGCGCGTAGGCGGTCTGTTGCGTCAGGTGTGAAAGCCCCGGGCTCAACCTGGGAGGTGCACTTGATACGGGCAGGCTAGAATCCGGGAGAGGATGGTGGAATTCCCAGTGTAGAGGTGAAATTCGTAGATATTGGGAAGAACACCGATGGCGAAGGCAGCCATCTGGACCGGTATTGACGCTGAGGCGCGAAAGCGTGGGGAGCAAACAGGATTAGATACCCTGGTAGTCCACGCCGTAAACGATGTGCGCTAGCCGTCGGGCAGCATGCTGTTCGGTGGCGCAAGCTAACGCGTTAAGCGCACCGCCTGGGGAGTACGGTCGCAAGATTA	Bacteria	Proteobacteria	Alphaproteobacteria	unclassified	unclassified	unclassified
tpac_16S_v1_asv0000370	984506	314	50.727	0.329061	CACGTAGAGGGCAAGCGTTGTCCGGAATTACTGGGCGTAAAGGGTACGCAGGTGGGAGGAAAAGTCAAGTGTGAAAGGTATCGGCTTAACCGATACAGTGCAATTGAAACTATCCTTCTTGAGGGCAGGAGAGGAGAGCGGAATTCCTGGTGTAGCGGTGGAATGCGTAGATATCAGGAAGAACACCGGTGGCGAAGGCGGCTCTCTGGCCTGCAACTGACGCTGAGGTACGAAAGCTGGGGGAGCAAACGGGATTAGATACCCCGGTAGTCCCAGCTGTAAACGATGGACACTAGGTGTTGGTGGTTCGAATCCATCAGTGCCGGAGTTAACGCGATAAGTGACCCGCCTGGGGAGTACGGTCGCAAGACTG	Bacteria	Halanaerobiaeota	Halanaerobiia	Halanaerobiales	Halanaerobiaceae	Halanaerobium
tpac_16S_v1_asv0000503	983590	120	19.3861	0.328755	CACGTATGGGGCGAGCGTTGTTCGGAATTATTGGGCGTAAAGGGCGCGTAGGCGGATGTACAAGTCTGGTGGAAAAGACCGTGGCTCAACCACGGGGATGCACTGGAAACTGTAGGTCTTGAATCCTTGAGGGGGAACTGGAATTCCTGGTGTAGGGGTGAAATCTGTAGAGATCAGGAAGAACACCGGTGGCGAAGGCGAGTTCCTGGCAAGTGATTGACGCTGAGGCGCGAAAGCGTGGGGAGCGAACAGGATTAGATACCCTGGTAGTCCACGCCGTAAACGATGTGCACTAGGCGTTGGGGTGTTGAAACCTCGGTGCCGGAGCTAACGTGGTAAGTGCACCGCCTGGGGAGTATGCCGGCAACGGTG	Bacteria	Spirochaetota	Spirochaetia	Spirochaetales	Spirochaetaceae	Spirochaeta 2
tpac_16S_v1_asv0000446	982368	370	59.7738	0.328347	TACGGAGGGGGCAAGCGTTGTTCGGAATTACTGGGCGTAAAGGGCGCGTAGGCGGATCGACAAGTCAGGGGTGAAAGGCCTGGGCTCAACCCGGGAACTGCCTTTGAAACTGTGGGTCTCGAGTCCGGAAGAGGATGGCGGAATTCCCAGTGTAGAGGTGAAATTCGTAGATATTGGGAAGAACACCGGTGGCGAAGGCGGCCATCTGGTCCGGGACTGACGCTGAGGCGCGAAAGCGTGGGGAGCAAACAGGATTAGATACCCTGGTAGTCCACGCCGTAAACGATGTCTGCTAGCCGTTGGGGCAGTTACTGCTTCGGTGGCGCAGCTAACGCGTTAAGCAGACCGCCTGGGGAGTACGGCCGCAAGGTTA	Bacteria	Proteobacteria	Alphaproteobacteria	Kiloniellales	Kiloniellaceae	Pelagibius
tpac_16S_v1_asv0000482	934777	374	60.42	0.31244	TACGGAGGGTCCGAGCGTTATCCGGAATCATTGGGTTTAAAGGGTCCGTAGGCGGGCCTGTAAGTCAGAGGTGAAAGGCCACGGCTCAACCGTGGGACTGCCTTTGATACTGCAGGTCTTGAGTCATGGTGGGGTTGCCGGAACATGTGGTGTAGCGGTGAAATGCATAGATATCACATAGAACACCGATCGCGAAGGCAGGTGGCCAACCATGTACTGACGCTGATGGACGAAAGCGTGGGGAGCGAACGGGATTAGATACCCCGGTAGTCCACGCCGTAAACGATGGACACTAGCTGTGGGGACTTCGGTCTCCGTGGCCAAGCGAAAGTGATAAGTGTCCCACCTGGGGAGTACGTTCGCAAGAATG	Bacteria	Bacteroidota	Bacteroidia	Flavobacteriales	Flavobacteriaceae	Muricauda
tpac_16S_v1_asv0000534	930372	239	38.6107	0.310967	TACATAGGTGGCAAGCGTTATCCGGAATTATTGGGCGTAAAGAGTGCGCGGACGGTTTAGCAAGTTTAAGGTTAAATACTAAGGCTCAACCTTAGTTCGCCTTAAAAACTGTTAGACTAGAATATAGAGGAAGTTGATGGAATTCCATATGTAGTGGTGGAATACGTAAATATATGGAGGAACACCAGAGGCGAAGGCGGTCAACTAATCTATCATTGACGTTTAGGCACGAAAGCGTGGGGAGCAAATAGGATTAGATACCCTAGTAGTCCACGCTGTAAACGATGAGTACTAGTTGTCAGCATTATGTTGGTAACGCAGCTAACGCATTAAGTACTCCGCCTGAGTAGTATGCTCGCAAGAGTG	Bacteria	Firmicutes	unclassified	unclassified	unclassified	unclassified
tpac_16S_v1_asv0000547	896774	283	45.7189	0.299738	CACGAAAGGGGCAAGCGTTGTTCGGAATCACTGGGCGTAAAGGGCACGCAGGCGGCCCGGCCAGTCAGGGGTGAAAGCCCGGGGCTCAACCTCGGAACGGCCTTTGATACTGTCGGGCTTGAGACCGGAAGAGGGTGGTGGAATTCCCAATGTAGAGGTGAAATTCGTAGATATTGGGAGGAACACCGGCGGCGAAGGCGGCCACCTGGTCCGGATCTGACGCTCAGGTGCGAAAGCGTGGGGAGCGAACAGGATTAGATACCCTGGTAGTCCACGCCGTAAACGATGAGTGCTAGCTGTCGGGGGCTTGTCCCTCGGTGGCGGAGCTAACGCATTAAGCACTCCGCCTGGGGAGTACGGCCGCAAGGTTA	Bacteria	Proteobacteria	Alphaproteobacteria	unclassified	unclassified	unclassified
tpac_16S_v1_asv0000530	894464	355	57.3506	0.298966	TACGAAAGGGGCTAGCGTTGTTCGGAATCACTGGGCGTAAAGGGCACGCAGGCGGTTTTGTCGGTCAGAGGTGAAAGCCCGGGGCTCAACCCCGGAACGGCCTTTGATACTGCAAGACTAGAGACTAGGAGAGGGTGGTGGAATTCCCAGTGTAGAGGTGAAATTCGTAGATATTGGGAGGAACACCGGAGGCGAAGGCGGCCACCTGGACTAGATCTGACGCTCAGGTGCGAAAGCGTGGGGAGCCAACAGGATTAGATACCCTGGTAGTCCACGCCGTAAACGATGAGTGCTAGTTGTCGGGATTTCGGTTTCGGTGACGCAGCTAACGCATTAAGCACTCCGCCTGGGGAGTACGGTCGCAAGATTA	Bacteria	Proteobacteria	Alphaproteobacteria	Rhodospirillales	Thalassospiraceae	Thalassospira
tpac_16S_v1_asv0000541	871102	470	75.9289	0.291157	CACGGGGGGCGCAAGCGTTATTCGGAATTATTGGGCGTAAAGGGCGCGTAGGCGGTCTTATCGGTCAGATGTGAAAGCCCGGGGCTCAACCCCGGACGTGCATTTGAAACAGTAAGACTTGAGTACGGGAGAGGAAAGCGGAATTCCTGGTGTAGAGGTGAAATTCGTAGATATCAGGAGGAACACCGATGGCGAAGGCAGCTTTCTGGACCGATACTGACGCTGAGGCGCGAAGGCGTGGGTAGCGAACGGGATTAGATACCCCGGTAGTCCACGCAGTAAACGATGTACACTAGGTGTAGGGGATATTAAAATCCGCTGTGCCCAAGCTAACGCATTAAGTGTACCGCCTGGGGAGTACGGTCGCAAGACTA	Bacteria	Desulfobacterota	Desulfobacteria	Desulfobacterales	Desulfobacteraceae	Desulfobacter
tpac_16S_v1_asv0000609	812417	117	18.9015	0.271542	TACGGAGGGTGCGAGCGTTAATCGGAATTACTGGGCGTAAAGCGCGCGTAGGCGGTCTGGTCAGTCGGATGTGAAAGCCCCGGGCTTAACCCGGGAACTGCGTTCGATACTGCCAGACTGGAGTATGTTAGAGGAAAGCGGAATTCCCGGTGTAGCGGTGAAATGCGTAGATATCGGGAGGAACATCAGTGGCGAAGGCGGCTTTCTGGAACAATACTGACGCTGAGGCGCGAAAGCGTGGGGAGCAAACAGGATTAGATACCCTGGTAGTCCACGCCCTAAACGATGTCAACCAGCCGTTGGGTTCATTTAAGGATTCAGTGGCGCAGCTAACGCGTTAAGTTGACCGCCTGGGGAGTACGGCCGCAAGGTTA	Bacteria	Proteobacteria	Gammaproteobacteria	unclassified	unclassified	unclassified
tpac_16S_v1_asv0000616	804483	111	17.9321	0.26889	CACGTATGGGGCGAGCGTTGTTCGGAATTATTGGGCGTAAAGGGCGCGTAGGCGGATAGACAAGTCTGGTGGAAAAGACCGTGGCTCAACCACGGGAATGCACTGGAAACTGTAAGTCTTGAATCCTTGAGGGGGAACTGGAATTCCTGGTGTAGGGGTGAAATCTGTAGAGATCAGGAAGAACACCGGTGGCGAAGGCGAGTTCCTGGCAAGTGATTGACGCTGAGGCGCGAAAGCGTGGGGAGCGAACAGGATTAGATACCCTGGTAGTCCACGCCGTAAACGATGTGCACTAGGCGTTGGGGTGTTGAAACCTCAGTGCCGGAGCTAACGTGGTAAGTGCACCGCCTGGGGAGTATGCCGGCAACGGTG	Bacteria	Spirochaetota	Spirochaetia	Spirochaetales	Spirochaetaceae	Spirochaeta 2
tpac_16S_v1_asv0000077	801122	600	96.9305	0.267767	TACGGAGGGGGTTAGCGTTGTTCGGAATTACTGGGCGTAAAGCGCACGTAGGCGGATCGGAAAGTTGGGGGTGAAATCCCGGGGCTCAACCCCGGAACTGCCTCCAAAACTATCGGTCTAGAGTTCGAGAGAGGTGAGTGGAATTCCGAGTGTAGAGGTGAAATTCGTAGATATTCGGAGGAACACCAGTGGCGAAGGCGGCTCACTGGCTCGATACTGACGCTGAGGTGCGAAAGTGTGGGGAGCAAACAGGATTAGATACCCTGGTAGTCCACACCGTAAACGATGAATGCCAGTCGTCGGGTAGCATGCTATTCGGTGACACACCTAACGGATTAAGCATTCCGCCTGGGGAGTACGGTCGCAAGATTA	Bacteria	Proteobacteria	Alphaproteobacteria	Rhodobacterales	Rhodobacteraceae	unclassified
tpac_16S_v1_asv0000518	799962	367	59.2892	0.267379	TACGGAGGGGGCAAGCGTTGTTCGGATTTACTGGGCGTAAAGGGCGCGTAGGCGGATGATCAAGTCAGAGGTGAAAGGCCCGGGCTCAACCTGGGACGTGCCTTTGAAACTGATTGTCTTGAGTGCGGGAGAGGGTGACGGAATTCCCAGTGTAGAGGTGAAATTCGTAGATATTGGGAAGAACACCGGTGGCGAAGGCGGTCACCTGGCCCGCAACTGACGCTGAGGCGCGAAAGCGTGGGGAGCAAACAGGATTAGATACCCTGGTAGTCCACGCCGTAAACGATGTGCGCTAGCCGTTGGGGCTCCTAGAGTCTCGGTGGCGCAGTTAACGCGTTAAGCGCACCGCCTGGGGAGTACGGCCGCAAGGTTA	Bacteria	Proteobacteria	Alphaproteobacteria	Kiloniellales	Fodinicurvataceae	Fodinicurvata
tpac_16S_v1_asv0000057	795390	256	41.357	0.265851	TACAGGGGTGGCAAGCGTTGTCCGGATTTACTGGGTGTAAAGGGTGCGCAGGCGGAATAATAAGTCGGGGGTTAAATCCATGTGCTCAACACATGACGTGCTTCCGATACTGTTATTCTAGAGTGTCGAAGAGGAAGATGGAATTTCCGGTGTAACGGTGGAATGTGTAGATATCGGAAAGAACACCAGTGGCGAAGGCAGTCTTCTGGTCGACAACTGACGCTCAGGCACGAAAGCGTGGGGAGCGAACAGGATTAGATACCCTGGTAGTCCACGCCGTAAACGATGAATACTAGATGTTGGTCATACGTGATCAGTGTCGCAGCTAACGCATTAAGTATTCCACCTGGGAAGTACGCTCGCAAGAGTG	Bacteria	Bacteroidota	Chlorobia	Chlorobiales	Chlorobiaceae	Prosthecochloris
tpac_16S_v1_asv0000613	746236	298	48.1422	0.249422	TACGAAGGGTGCAAGCGTTGTTCGGAATTACTGGGCGTAAAGGGCGTGTAGGCTGACTGGAAAGATAGGGGTGAAAGCCATGGGCTCAACCTGTGAACTGCCTTTATAACTTCCAGTCTAGAATTCGAGAGAGGGTGGCGGAATTCCTAGTGTAGAGGTGAAATTCGTAGATATTAGGAAGAACACCAGTGGCGAAGGCGGCCACCTGGCTCGATATTGACGCTGAGGCGCGAAAGCGTGGGGAGCAAACAGGATTAGATACCCTGGTAGTCCACGCCGTAAACGATGTGAACTAGTCGTCGGGGCTTTTTAGTCTCGGTGACGCAGCTAACGCATTAAGTTCACCGCCTGGGGAGTACGGTCGCAAGATTA	Bacteria	Proteobacteria	Alphaproteobacteria	Kiloniellales	Kiloniellaceae	Kiloniella
tpac_16S_v1_asv0000136	737374	551	89.0145	0.24646	CACGTATGGGGCGAGCGTTGTTCGGATTTATTGGGCGTAAAGGGCGCGTAGGCGGACGTGCAAGTCTGGTGTGAAAGACCGCAGCTCAACTGCGGGCACGCACTGGAAACTGCATATCTTGAATCCTTGAGGGGGAACTGGAATTCCTGGTGTAGGGGTGAAATCTGTAGATATCAGGAAGAACACCGGTGGCGAAGGCGAGTTCCTGGCAAGTGATTGACGCTGAGGCGCGAAAGCGTGGGGAGCGAACAGGATTAGATACCCTGGTAGTCCACGCCGTAAACGATGTGCACTAGGCGTTGGGGTGTTGAAACCTCAGTGCCGGAGCTAACGTGGTAAGTGCACCGCCTGGGGAGTATGCCGGCAACGGTG	Bacteria	Spirochaetota	Spirochaetia	Spirochaetales	Spirochaetaceae	Spirochaeta 2
tpac_16S_v1_asv0000674	726324	123	19.8708	0.242766	CACGTATGGGGCGAGCGTTGTTCGGAATTATTGGGCGTAAAGGGCGCGTAGGCGGATCGACAAGTCTGGTGGAAAAGACCGTGGCTCAACCACGGGGATGCACTGGAAACTGTAAGTCTTGAATCCTTGAGGGGGAACTGGAATTCCTGGTGTAGGGGTGAAATCTGTAGAGATCAGGAAGAACACCGGTGGCGAAGGCGAGTTCCTGGCAAGTGATTGACGCTGAGGCGCGAAAGCGTGGGGAGCGAACAGGATTAGATACCCTGGTAGTCCACGCCGTAAACGATGTGCACTAGGCGTTGGGGTGTTGAAACCTCGGTGCCGGAGCTAACGTGGTAAGTGCACCGCCTGGGGAGTATGCCGGCAACGGTG	Bacteria	Spirochaetota	Spirochaetia	Spirochaetales	Spirochaetaceae	Spirochaeta 2
tpac_16S_v1_asv0000595	723225	399	64.4588	0.241731	TACGAAGGGGGCGAGCGTTGTTCGGAATTACTGGGCGTAAAGGGCGCGTAGGCGGCGCGTTGCGTCAGAGGTGAAAGCCCCGGGCTCAACCTGGGAACGGCCTTTGATACGGGCGTGCTAGAATCCAAGAGAGGGTGGTGGAATTCCCAGTGTAGAGGTGAAATTCGTAGATATTGGGAAGAACACCGGTGGCGAAGGCGGCCACCTGGCTTGGTATTGACGCTGAGGCGCGAAAGCGTGGGGAGCGAACAGGATTAGATACCCTGGTAGTCCACGCCGTAAACGATGTGCGCTAGCCGTCGGGCAGCATGCTGTTCGGTGGCGCAAGCTAACGCGTTAAGCGCACCGCCTGGGGAGTACGGCCGCAAGGTTA	Bacteria	Proteobacteria	Alphaproteobacteria	Azospirillales	Inquilinaceae	Inquilinus
tpac_16S_v1_asv0000677	722864	106	17.1244	0.24161	CACGTATGGGGCGAGCGTTGTTCGGAATTATTGGGCGTAAAGGGCGCGTAGGCGGATGGACAAGTCTGGTGGAAAAGACCGTGGCTCAACCACGGGGATGCACTGGAAACTGTAGGTCTTGAATCCTTGAGGGGGAACTGGAATTCCTGGTGTAGGGGTGAAATCTGTAGAGATCAGGAAGAACACCGGTGGCGAAGGCGAGTTCCTGGCAAGTGATTGACGCTGAGGCGCGAAAGCGTGGGGAGCGAACAGGATTAGATACCCTGGTAGTCCACGCCGTAAACGATGTGCACTAGGCGTTGGGGTGTTGAAACCTCGGTGCCGGAGCTAACGTGGTAAGTGCACCGCCTGGGGAGTATGCCGGCAACGGTG	Bacteria	Spirochaetota	Spirochaetia	Spirochaetales	Spirochaetaceae	unclassified
tpac_16S_v1_asv0000569	702364	533	86.1066	0.234758	GACGGAGGGGGCTAGCGTTGTTCGGAATTACTGGGCGTAAAGCGCGCGTAGGCGGTTTGCCAAGTTGAGGGTGAAATCCCGGGGCTCAACCCCGGAACTGCCTTCAAAACTGGCCGACTTGAGTCCGGAAGAGGAGAGTGGAATTCCCAGTGTAGAGGTGAAATTCGTAGATATTGGGAAGAACACCGGTGGCGAAGGCGACTCTCTGGTCCGGTACTGACGCTGAGGTGCGAAAGCGTGGGGAGCAAACAGGATTAGATACCCTGGTAGTCCACGCCGTAAACGATGAGTGCTAGACGTTGGGTGGCTTGCCACTGAGTGTCGCAGCTAACGCATTAAGCACTCCGCCTGGGGAGTACGGCCGCAAGGTTA	Bacteria	Proteobacteria	Alphaproteobacteria	unclassified	unclassified	unclassified
tpac_16S_v1_asv0000200	684226	337	54.4426	0.228696	TACGGAGGGTGCAAGCGTTATCCGGATTTACTGGGTTTAAAGAGTGCGTAGGCGGCGTTTTAAGTCAGTGGTGAAATCCTGGTGCTTAACGCCAGAACTGCCATTGATACTGGAACGCTTGAGTCAAGAAGAGGTAAGCAGAATTCATGGTGTAGCGGTGAAATGCATAGATACCATGAGGAATTCCAATAGCGAAGGCAGCTTACTGGTCTTGTACTGACGCTGAGGCACGAAAGCGTGGGGAGCGAACAGGATTAGATACCCTGGTAGTCCATGCTGTAAACGATGATCACTCGATATACACGCCTAGCGTGTGTGTCTAAGCGAAAGCGTTAAGTGATCCACCTGGGGAGTACGCGCGCAAGCGTG	Bacteria	Bacteroidota	Bacteroidia	Cytophagales	Amoebophilaceae	Candidatus Amoebophilus
tpac_16S_v1_asv0000445	679156	373	60.2585	0.227001	TACGGAGGGTGCAAGCGTTGTCCGGATTTATTGGGTTTAAAGGGTGCGTAGGCGGTTATTTAAGTCAGTGGTGAAAACCCTGAGCTCAACTGAGGGCTTGCCATTGATACTGGGTAACTTGATTACCGTATAGGTAGGCGGAATTTATGGTGTAGCGGTGAAATGCATAGATACCATAAAGAACACCGATAGCGAAGGCAGCTTACTGGACGGTAAATGACGCTGATGCACGAAAGCGTGGGTAGCGAACGGGATTAGATACCCCGGTAGTCCACGCTGTAAACGATGATCACTCGATGTGTGCGATAGACAGTACGCGTCCAAGCGAAAGCGTTAAGTGATCCACCTGGGGAGTACGACCGCAAGGTTG	Bacteria	Bacteroidota	Bacteroidia	Cytophagales	unclassified	unclassified
tpac_16S_v1_asv0000741	657711	61	9.8546	0.219833	CACGTATGGGGCGAGCGTTGTTCGGAATTATTGGGCGTAAAGGGCGCGTAGGCGGATATACAAGTCTGGTGGAAAAGACCGTGGCTCAACCACGGGGATGCACTGGAAACTGTAGGTCTTGAATCCTTGAGGGGGAACTGGAATTCCTGGTGTAGGGGTGAAATCTGTAGAGATCAGGAAGAACACCGGTGGCGAAGGCGAGTTCCTGGCAAGTGATTGACGCTGAGGCGCGAAAGCGTGGGGAGCGAACAGGATTAGATACCCTGGTAGTCCACGCCGTAAACGATGTGCACTAGGCGTTGGGGTGTTGAAACCTCGGTGCCGGAGCTAACGTGGTAAGTGCACCGCCTGGGGAGTATGCCGGCAACGGTG	Bacteria	Spirochaetota	Spirochaetia	Spirochaetales	Spirochaetaceae	Spirochaeta 2
tpac_16S_v1_asv0000744	654350	72	11.6317	0.21871	CACGTAAGGTGCGAGCGTTGTTCGGAATTATTGGGCGTAAAGGGCTCGTAGGCGGCCTGCCAAGTCTCTCGTGAAAGACCGGGGCTCAACCCTGGGAACGCGAAGGAAACTGGCAGGCTGGAATCTTGGAAGGGGTACTGGAATTCCTGGTGTAGGGGTGAAATCTGTTGATATTAGGAAGAACACCGGAGGCGAAGGCGAGTACCTGGCCGAAGATTGACGCTGATGAGCGAAAGCGTAGGGAGCGAACAGGATTAGATACCCTGGTAGTCTACGCCGTAAACGATGTGCACTTGATGGTGGGACCGTTCGGTTTCACTGTCGGAGCTAACGCATTAAGTGCACCGCCTGGGGAGTACGCCGGCAACGGTT	Bacteria	Spirochaetota	Spirochaetia	Spirochaetales	Spirochaetaceae	Spirochaeta 2
tpac_16S_v1_asv0000690	650387	259	41.8417	0.217385	TACGGAGGGTCCGAGCGTTATCCGGAATCATTGGGTTTAAAGGGTCCGTAGGCGGGCCTGTAAGTCAGAGGTGAAAGGCCACGGCTCAACCGTGGGACTGCCTTTGATACTGCAGGTCTTGAGTCATGGTGGGGTTGCCGGAACATGTGGTGTAGCGGTGAAATGCATAGATATCACATAGAACACCGATCGCGAAGGCAGGTGGCCAACCATGGACTGACGCTGATGGACGAAAGCGTGGGGAGCGAACGGGATTAGATACCCCGGTAGTCCACGCCGTAAACGATGGACACTAGCTGTGGGGACTTCGGTCTCCGTGGCCAAGCGAAAGTGATAAGTGTCCCACCTGGGGAGTACGTTCGCAAGAATG	Bacteria	Bacteroidota	Bacteroidia	Flavobacteriales	Flavobacteriaceae	Muricauda
tpac_16S_v1_asv0000701	631504	436	70.4362	0.211074	TACGAAGGGGGCTAGCGTTGTTCGGAATTACTGGGCGTAAAGCGCACGTAGGCGGGTCGTTAAGTCAGGGGTGAAATCCCGGAGCTCAACTCCGGAACTGCCCTTGATACTGGCGATCTTGAGTTCGAGAGAGGTGAGTGGAATTCCGAGTGTAGAGGTGAAATTCGTAGATATTCGGAGGAACACCAGTGGCGAAGGCGGCTCACTGGCTCGATACTGACGCTGAGGTGCGAAAGCGTGGGGAGCAAACAGGATTAGATACCCTGGTAGTCCACGCCGTAAACGATGAATGCTAGCCGTCGGTCAGCATGCTGTTCGGTGGCGCAGTTAACGCATTAAGCATTCCGCCTGGGGAGTACGGTCGCAAGATTA	Bacteria	Proteobacteria	Alphaproteobacteria	Rhizobiales	Rhizobiaceae	Cohaesibacter
tpac_16S_v1_asv0000466	629476	372	60.0969	0.210396	GACGGAGGATGCAAGCGTTATCCGGAATTATTGGGCGTAAAGCGTCCGTAGGCGGCTTTTTAAGTCAGTTGTTAAAGACTGCAGCTCAACTGTGGGAGAGCAACTGAAACTGGGGAGCTAGAGTATGGTAGGGGTAGAGGGAATTCCTAGTGTAGCGGTGAAATGCGTAGATATTAGGAAGAACACCAGTGGCGAAGGCGCTCTACTGGGCCAAGACTGACGCTGATGGACGAAAGCTAGGGGAGCGAAAGGGATTAGATACCCCTGTAGTCCTAGCTGTAAACGATGGATACTAGGTGTTGTGCGTATCGACCCGTGCAGTACCGAAGCAAACGCGTTAAGTATCCCGCCTGGGGAGTACGCACGCAAGTGTG	Bacteria	Cyanobacteria	Cyanobacteriia	Phormidesmiales	Phormidesmiaceae	Acrophormium PCC-7375
tpac_16S_v1_asv0000123	625128	217	35.0565	0.208943	TACGGAGGGTGCAAGCGTTATCCGGATTTACTGGGTTTAAAGAGTGCGTAGGCGGCTTTTTAAGTCAGTGGTGAAAGCCTTGGCGCTTAACGCTAGAAGTGCCACTGATACTAGAAAGCTTGAGTCAAGAAGAGGTAAGCAGAATTCATAGTGTAGCAGTGAAATGCTTAGATACTATGAGGAATACCAACAGCGAAAGCAGCTTACTGGTCTTGTACTGACGCTGAGGCACGAAAGCGTGGGTAGCGAACAGGATTAGATACCCTGGTAGTCCACGCTGTAAACGATGATCACTCGATGTACACGCTAGTCGTGTGTGTCTAAGCAAAAGCATTAAGTGATCCACCTGGGAATTACGCTCGCAAGAGTA	Bacteria	Bacteroidota	Bacteroidia	Cytophagales	Amoebophilaceae	Candidatus Amoebophilus
tpac_16S_v1_asv0000806	607468	53	8.5622	0.20304	TACGGAGGGTGCGAGCGTTGTTCGGATTTATTGGGTTTAAAGGGTGCGTAGGCGGGGCTTTAAGTCAGTGGTGAAATTCTTCAGCTTAACTGGAGGGCTGCCATTGATACTGGAGTTCTTGAGTGGACTAAAGGTAGGCGGAATTTATGGTGTAGCGGTGAAATGCATAGATACCATAAAGAACCCCGATAGCGTAGGCAGCTTACCGGAGTTTAACTGACGCTCAGGCACGAAAGCATGGGTAGCGAACAGGATTAGATACCCTGGTAGTCCATGCCGTAAACGATGATTACTCGATGTTGGCGATACAGTGTCAGCGTCCAAGCGAAAGCGTTAAGTAATCCACCTGGGGAGTACGCTCGCAAGAGTG	Bacteria	Bacteroidota	Bacteroidia	Cytophagales	Cyclobacteriaceae	unclassified
tpac_16S_v1_asv0000762	605859	315	50.8885	0.202502	TACGGAGGGTGCAAGCGTTGTCCGGATTTATTGGGTTTAAAGGGTGCGTAGGCGGTTATTTAAGTCAGTGGTGAAAACCCTGAGCTCAACTGAGGGCTTGCCATTGATACTGGATAACTTGATTACCGTACAGGTAGGCGGAATTTATGGTGTAGCGGTGAAATGCATAGATACCATAAAGAACACCGATAGCGAAGGCAGCTTACTGGAGGGTAAATGACGCTGATGCACGAAAGCGTGGGTAGCGAACGGGATTAGATACCCCGGTAGTCCACGCTGTAAACGATGATCACTCGATGTGTGCGATAGACAGTACGCGTCCAAGCGAAAGCGTTAAGTGATCCACCTGGGGAGTACGACCGCAAGGTTG	Bacteria	Bacteroidota	Bacteroidia	Cytophagales	unclassified	unclassified
tpac_16S_v1_asv0000754	575125	488	78.8368	0.19223	TACGGAGGGAGCTAGCGTTGTTCGGAATGACTGGGCGTAAAGCGCGCGTAGGCGGATAGACAAGTTGGGGGTGAAAGCCCGGGGCTCAACCCCGGAACTGCCCTCAAAACTGTCTGTCTAGAATCCTGGAGAGGTGAGCGGAATTCCTAGTGTAGAGGTGAAATTCGTAGATATTAGGAAGAACACCAGTGGCGAAGGCGGCTCACTGGCCAGGTATTGACGCTGAGGTGCGAAAGCGTGGGGAGCGAACAGGATTAGATACCCTGGTAGTCCACGCCGTAAACGATGGGTGCTAGGTGTCGGGCAGCATGCTGTTCGGTGCCGCAGCTAACGCGTTAAGCACCCCGCCTGGGGAGTACGGTCGCAAGATTA	Bacteria	Proteobacteria	Alphaproteobacteria	Kordiimonadales	Kordiimonadales Incertae Sedis	Eilatimonas
tpac_16S_v1_asv0000839	571758	168	27.1405	0.191104	CACGTATGGGGCGAGCGTTGTTCGGAATTATTGGGCGTAAAGGGCGCGTAGGCGGATGTACAAGTCTGGTGGAAAAGACCGTGGCTCAACCACGGGGATGCACTGGAAACTGTAGGTCTTGAATCCTTGAGGGGGAACTGGAATTCCTGGTGTAGGGGTGAAATCTGTAGAGATCAGGAAGAACACCGGTGGCGAAGGCGAGTTCCTGGCAAGTGATTGACGCTGAGGCGCGAAAGCGTGGGGAGCGAACAGGATTAGATACCCTGGTAGTCCACGCCGTAAACGATGTGCACTAGGCGTTGGGGTGTTGAAACCTCAGTGCCGGAGCTAACGTGGTAAGTGCACCGCCTGGGGAGTATGCCGGCAACGGTG	Bacteria	Spirochaetota	Spirochaetia	Spirochaetales	Spirochaetaceae	Spirochaeta 2
tpac_16S_v1_asv0000288	550993	206	33.2795	0.184164	GACGGAGGGGGCTAGCGTTGTTCGGAATTACTGGGCGTAAAGCGCGCGTAGGCGGGTGTGCAAGTTGGGGGTGAAAGCCCGAGGCTCAACCTCGGAACTGCCTTCAAAACTGCACATCTAGAGGACGGGAGAGGCAAGTGGAATTCCCAGTGTAGAGGTGAAATTCGTAGATATTGGGAAGAACACCGGTGGCGAAGGCGACTTGCTGGACCGGATCTGACGCTGAGGTGCGAAAGCGTGGGGAGCGAACAGGATTAGATACCCTGGTAGTCCACGCCGTAAACGATGGGTGCTAGGTGTCGGGCGGCTTGCCGTTCGGTGCCGCAGCTAACGCGTTAAGCACCCCGCCTGGGGAGTACGGTCGCAAGATTA	Bacteria	Proteobacteria	Alphaproteobacteria	Dstr-E11	unclassified	unclassified
tpac_16S_v1_asv0000895	544870	119	19.2246	0.182117	TACGGAGGGTGCGAGCGTTGTTCGGATTTATTGGGTTTAAAGGGTGCGTAGGCGGGGCTTTAAGTCAGTGGTGAAATTCTTCAGCTTAACTGGAGGGCTGCCATTGATACTGGAGTTCTTGAGTAAACCAGAGGTAGGCGGAATTTATGGTGTAGCGGTGAAATGCATAGATACCATAAAGAACCCCGATAGCGTAGGCAGTTTACCGGAGTTTAACTGACGCTGAAGCACGAAAGCATGGGTAGCGAACAGGATTAGATACCCTGGTAGTCCATGCCGTAAACGATGATTACTCGATGTTGGCGACAGACAGTCAGCGTCCAAGCGAAAGCGTTAAGTAATCCACCTGAGGAGTACGCTCGCAAGAGTG	Bacteria	Bacteroidota	Bacteroidia	Cytophagales	Cyclobacteriaceae	unclassified
tpac_16S_v1_asv0000896	543748	68	10.9855	0.181742	TACGGAGGGTGCGAGCGTTAATCGGAATTACTGGGCGTAAAGCGCGCGTAGGTGGTTTGTTAAGTCGGATGTGAAAGCCCCGGGCTCAACCTGGGAATTGCACCCGATACTGTCAGGCTAGAGTGCGAGAGAGGGAGGTAGAATTCCACGTGTAGCGGTGAAATGCGTAGATATGTGGAGGAATACCAGTGGCGAAGGCGGCCTCCTGGCTCGACACTGACGCTGATGCGCGAAAGCGTGGGGAGCAAACAGGATTAGATACCCTGGTAGTCCACGCCGTAAACGATGTCGACTAGCCGTTGGGGTACTTGATGCCTTGGTGGCGCAGTTAACGCGATAAGTCGACCGCCTGGGGAGTACGGCCGCAAGGTTA	Bacteria	Proteobacteria	Gammaproteobacteria	Cellvibrionales	Halieaceae	Pseudohaliea
tpac_16S_v1_asv0000550	543135	80	12.9241	0.181537	TACAGGGGTGGCAAGCGTTGTCCGGATTTACTGGGTGTAAAGGGTGCGCAGGCGGAAAAATAAGTCGGGGGTTAAATCCATGTGCTCAACACATGACGTGCTTCCGATACTGTTATTCTAGAGTGTCGAAGAGGAAGATGGAATTTCCGGTGTAACGGTGGAATGTGTAGATATCGGAAAGAACACCAGTGGCGAAGGCAGTCTTCTGGTCGACAACTGACGCTCAGGCACGAAAGCGTGGGGAGCGAACAGGATTAGATACCCTGGTAGTCCACGCCGTAAACGATGAATACTAGATGTTGGTCATACGTGATCAGTGTCGCAGCTAACGCATTAAGTATTCCACCTGGGAAGTACGCTCGCAAGAGTG	Bacteria	Bacteroidota	Chlorobia	Chlorobiales	Chlorobiaceae	Prosthecochloris
tpac_16S_v1_asv0000492	527946	200	32.3102	0.176461	TACGGAGGGTGCAAGCGTTGTCCGGATTTATTGGGTTTAAAGGGTGCGTAGGCGGTTATTTAAGTCAGTGGTGAAAACCCTGAGCTCAACTGAGGGCTTGCCATTGATACTGGGTAACTTGATTACCGTATAGGTAGGCGGAATTTATGGTGTAGCGGTGAAATGCATAGATACCATAAAGAACACCGATAGCGAAGGCAGCTTACTGGACGGTTAGTGACGCTGATGCACGAAAGCGTGGGTAGCGAACGGGATTAGATACCCCGGTAGTCCACGCTGTAAACGATGATCACTCGATGTGTGCGATATACAGTACGCGTCCAAGCGAAAGCGTTAAGTGATCCACCTGGGGAGTACGACCGCAAGGTTG	Bacteria	Bacteroidota	Bacteroidia	Cytophagales	unclassified	unclassified
tpac_16S_v1_asv0000274	516164	260	42.0032	0.172523	TACGGAGGGTGCAAGCGTTATCCGGATTTACTGGGTTTAAAGAGTGCGTAGGCGGCTTCTTAAGTCAATGGTGAAAGCTTAGCGCTTAACGCTAGAAGTGCCACTGATACTGGGAAGCTTGAGTCAAGAAGAGGTAAGCAGAATTCATAGTGTAGCAGTGAAATGCTTAGATACTATGAGGAATACCAACAGCGAAGGCAGCTTACTGGTCTTGTACTGACGTTGAGGCACGAAAGCGTGGGTAGCGAACAGGATTAGATACCCTGGTAGTCCACGCCGTAAACGATGATCACTCGATGTACACGCTAGTCGTGTGTGTCTAAGCAAAAGCATTAAGTGATCCACCTGGGGAGTACGCTCGCAAGAGTG	Bacteria	Bacteroidota	Bacteroidia	Cytophagales	Amoebophilaceae	Candidatus Amoebophilus
tpac_16S_v1_asv0000938	515521	157	25.3635	0.172308	TACGTATGGGGCAAGCGTTGTTCGGATTCATTGGGCGTAAAGGGCACGCAGGTGGACTGTTAAGTTGGATGTATAATCGTGAGGCTCAACCTGATCTCTGCATCCAAAACTGGCAGTCTAGAGTCCTGGAGAGGAAAGCGGAATTCTCGGTGTAGCGGTGGAATGCGTAGATATCGAGAGGAACACCAGTGGCGAAGGCAGCTTTCTGGACAGGTACTGACACTCATGTGCGAAAGCGTGGGGAGCAAACAGGATTAGATACCCTGGTAGTCCACGCCCTAAACGTTGTATACCAGGTGTCGGGAGTTTCAACGCTCTCGGTGCCGCCGCTAACGCATTAAGTATACCGCCTGGGGAGTACGCTCGCAAGGGTG	Bacteria	Spirochaetota	Leptospirae	Leptospirales	Leptospiraceae	Turneriella
tpac_16S_v1_asv0000559	513519	381	61.5509	0.171639	TACGGAGGGTGCAAGCGTTATCCGGATTTACTGGGTTTAAAGGGTGCGTAGGCGGCTTTTTAAGTCAGTGGTGAAAGCCTAGCGCTCAACGCTAGAAAGGCCATTGATACTGGAGAGCTTGAGTCAAGAAGAGGTAAGCAGAATTTATGGTGTAGCAGTGAAATGCTTAGATACCATGAAGAATACCAATAGCGAAGGCAGCTTACTGGTCTTGAACTGACGCTGAGGCACGAAAGCGTGGGGAGCAAACAGGATTAGATACCCTGGTAGTCCACGCTGTAAACGATGATCACTCGATATACACGCTAGCCGTGTGTGTCTGAGCGAAAGCATTAAGTGATCCACCTGGGAAGTACGCTCGCAAGAGTG	Bacteria	Bacteroidota	Bacteroidia	Cytophagales	Amoebophilaceae	Candidatus Amoebophilus
tpac_16S_v1_asv0000947	512633	57	9.2084	0.171342	CACGTAAGGTGCGAGCGTTGTTCGGAATTATTGGGCGTAAAGGGCTCGTAGGCGGCCTGCCAAGTCTCTCGTGAAAGACCGGGGCTCAACCCTGGGAACGCGAGGGAAACTGGCAAGCTGGAATCTTGGAAGGGGTACTGGAATTCCTAGTGTAGGGGTGAAATCTGTTGATATTAGGAAGAACACCGGAGGCGAAGGCGAGTACCTGGCTGAAGATTGACGCTGATGAGCGAAAGCGTAGGGAGCGAACAGGATTAGATACCCTGGTAGTCTACGCCGTAAACGATGTGCACTTGATGGTGGGACCGTTCGGTTTCACTGTCGGAGCTAACGCATTAAGTGCACCGCCTGGGGAGTACGCCGGCAACGGTT	Bacteria	Spirochaetota	Spirochaetia	Spirochaetales	Spirochaetaceae	Spirochaeta 2
tpac_16S_v1_asv0000752	512581	285	46.042	0.171325	TACGGAGGATGCAAGCGTTATCCGGAATCATTGGGTTTAAAGGGTCCGTAGGCGGGTTAATAAGTCAGTGGTGAAAGTTTGCCGCTCAACGGTAAAATTGCCATTGATACTGTTAATCTTGAATGATTATGAAGTAGTTAGAATGTGCAGTGTAGCGGTGAAATGCATAGATATTGCACAGAATACCAATTGCGAAGGCAGATTACTAATAATGCATTGACGCTGATGGACGAAAGCGTGGGGAGCGAACAGGATTAGATACCCTGGTAGTCCACGCTGTAAACGATGGTCACTAGCTGTTCGGATTTCGGTCTGAGTGGCTAAGCGAAAGTGATAAGTGACCCACCTGGGGAGTACGTTCGCAAGAATG	Bacteria	Bacteroidota	Bacteroidia	Flavobacteriales	Flavobacteriaceae	Ascidiimonas
tpac_16S_v1_asv0000763	511079	293	47.3344	0.170823	TACGGAGGATGCAAGCGTTATCCGGAATGATTGGGCGTAAAGCGTCTGCAGGTGGCTATGCAAGTCTGCTGTTAAAGAGTGGAGCTCAACTCCATAAGGGCAGTGGAAACTGCGTGACTAGAGTACGTTCGGGGTAGAGGGAATTCCTGGTGTAGCGGTGAAATGCGTAGATATCAGGAAGAACACCGGTGGCGAAAGCGCTCTACTAGGCCGTAACTGACACTGAGAGACGAAAGCTAAGGGAGCGAATGGGATTAGATACCCCAGTAGTCTTAGCCGTAAACGATGGATACTAGGCGTTGCTTGTATCGACCCGAGCAGTGCCGTAGCTAACGCGTTAAGTATCCCGCCTGGGGAGTACGCACGCAAGTGTG	Bacteria	Cyanobacteria	Cyanobacteriia	Cyanobacteriales	Nostocaceae	Mastigocoleus BC008
tpac_16S_v1_asv0000435	507767	515	83.1987	0.169716	TACGGAGGGGGCAAGCGTTGTTCGGAATTACTGGGCGTAAAGGGCGCGTAGGCGGCCGGTCGCGTCAGGCGTGAAAGCCCCGGGCTCAACCTGGGAACTGCGCTTGATACGGGCTGGCTTGAGATCGGAAGAGGAGTGTGGAATTCCCAGTGTAGAGGTGAAATTCGTAGATATTGGGAAGAACACCAGTGGCGAAGGCGGCACTCTGGTCCGTATCTGACGCTGAGGCGCGAAAGCGTGGGGAGCAAACAGGATTAGATACCCTGGTAGTCCACGCCGTAAACGATGTGCGCTAGCCGTCGGGCAGCATGCTGTTCGGTGGCGCAGCTAACGCATTAAGCGCACCGCCTGGGGAGTACGGCCGCAAGGTTA	Bacteria	Proteobacteria	Alphaproteobacteria	unclassified	unclassified	unclassified
tpac_16S_v1_asv0000791	506596	343	55.412	0.169325	TACGGAGGGTGCAAGCGTTGTCCGGATTTATTGGGTTTAAAGGGTGCGTAGGCGGTTATTTAAGTCAGTGGTGAAAACCCTGAGCTCAACTGAGGGCTTGCCATTGATACTGGGTAACTTGATTACCGTATAGGTAGGCGGAATTTATGGTGTAGCGGTGAAATGCATAGATACCATAAAGAACACCGATAGCGAAGGCAGCTTACTGGACGTGTAATGACGCTGATGCACGAAAGCGTGGGTAGCGAACGGGATTAGATACCCCGGTAGTCCACGCTGTAAACGATGATCACTCGATGTGTGCGATAGACAGTACGCGTCCAAGCGAAAGCGTTAAGTGATCCACCTGGGGAGTACGACCGCAAGGTTG	Bacteria	Bacteroidota	Bacteroidia	Cytophagales	unclassified	unclassified
tpac_16S_v1_asv0000934	506360	411	66.3974	0.169246	TACGGAGGGGGCTAGCGTTGTTCGGAATTACTGGGCGTAAAGCGCGCGTAGGCGGTTTGGTAAGTTGGGCGTGAAAGCCCGGGGCTCAACCCCGGAGGTGCGTCCAAAACTGCTGGACTAGAGACCGAGAGAGGGTGGTGGAATTCCCAGTGTAGAGGTGAAATTCGTAGATATTGGGAAGAACACCGGTGGCGAAGGCGACCACCTGGCTCGGCCCTGACGCTGAGGCGCGAAAGCGTGGGGAGCAAACAGGATTAGATACCCTGGTAGTCCACGCCGTAAACGATGTGTGCTAGATGTTGGAGGGCTTGCCCTTCAGTGTCGCCGTTAACGCATTAAGCACACCGCCTGGGGAGTACGGCCGCAAGGTTA	Bacteria	Proteobacteria	Alphaproteobacteria	unclassified	unclassified	unclassified
tpac_16S_v1_asv0000974	495623	89	14.378	0.165657	TACGGAGGGTGCGAGCGTTGTTCGGATTTATTGGGTTTAAAGGGTGCGTAGGCGGGGCTTTAAGTCAGTGGTGAAATTCTTCAGCTCAACTGGAGGGCTGCCATTGATACTGGAGTTCTTGAGTGGACCAGAGGTAGGCGGAATTTATGGTGTAGCGGTGAAATGCATAGATACCATAAAGAACCCCGATAGCGTAGGCAGCTTACCGGAGTTTAACTGACGCTGAAGCACGAAAGCATGGGTAGCGAACAGGATTAGATACCCTGGTAGTCCATGCCGTAAACGATGATTACTCGATGTTGGCGATATAAAGTCAGCGTCCAAGCGAAAGCGTTAAGTAATCCACCTGGGGAGTACGCTCGCAAGAGTG	Bacteria	Bacteroidota	Bacteroidia	Cytophagales	Cyclobacteriaceae	unclassified
tpac_16S_v1_asv0000984	490671	219	35.3796	0.164002	TACGGAGGGTGCAAGCGTTAATCGGAATTACTGGGCGTAAAGCGCGCGTAGGTGGCTGAGTAAGTCGGATGTGAAAGCCCTGGGCTTAACCTGGGAATTGCATTCGATACTGCTGAGCTGGAGTATGGTAGAGGGAAGTGGAATTTCCGGTGTAGCGGTGAAATGCGTAGAGATCGGAAGGAACACCAGTGGCGAAGGCGACTTCCTGGGCCAATACTGACGCTGAGGTGCGAAAGCGTGGGGAGCAAACAGGATTAGATACCCTGGTAGTCCACGCCGTAAACGATGAGAACTAGATGTCGGGAGGAATTGCCTTTCGATGTCACAGCTAACGCGTTAAGTTCTCCGCCTGGGGAGTACGCCGGCAACGGTA	Bacteria	Proteobacteria	Gammaproteobacteria	Steroidobacterales	Woeseiaceae	unclassified
tpac_16S_v1_asv0000804	488085	404	65.2666	0.163137	TACGGAGGGTGCAAGCGTTAATCGGAATTACTGGGCGTAAAGCGCGCGTAGGCGGTTTTGTAAGTCGGATGTGAAAGCCCAGGGCTTAACCTTGGAATTGCATTCGATACTGCTGAACTAGAGTATGGTAGAGGGAAGTGGAATTTCCGGTGTAGCGGTGAAATGCGTAGATATCGGAAGGAACACCAGTGGCGAAGGCGACTTCCTGGGCCAATACTGACGCTGAGGTGCGAAAGCGTGGGGAGCAAACAGGATTAGATACCCTGGTAGTCCACGCCGTAAACGATGAGAACTAGATGTCGGGAGGATCTGCCTTTCGGTGTCGCAGCTAACGCGTTAAGTTCTCCGCCTGGGGAGTACGCCGGCAACGGTA	Bacteria	Proteobacteria	Gammaproteobacteria	Steroidobacterales	Woeseiaceae	Woeseia
tpac_16S_v1_asv0000298	485260	77	12.4394	0.162193	TACGGAGGGTGCAAGCGTTGTCCGGATTTATTGGGTTTAAAGGGTGCGTAGGTGGTTTATTAAGTCAGTGGTGAAAGGCTACAGCTCAACTGTAGGAGTGCCATTGATACTGGTAGACTTGAGTTTGGTCGAGGTAGGCGGAATTTATGGTGTAGCGGTGAAATGCATAGATACCATAAAGAACACCGATAGTGAAGACAGCTTACTAGGCCTGAACTGACACTGAGGCACGAAAGCGTGGGTAGCGAACAGGATTAGATACCCTGGTAGTCCACGCTGTAAACGATGCTCACTCGATGTTGGCGATAGACAGTCAGCGTCTTAGCGAAAGCGTTAAGTGAGCCACCTGGGGAGTACGCTCGCAAGAGTG	Bacteria	Bacteroidota	Bacteroidia	Cytophagales	Cyclobacteriaceae	unclassified
tpac_16S_v1_asv0001055	455932	31	5.00808	0.152391	TACGGAGGGTGCGAGCGTTAATCGGAATTACTGGGCGTAAAGCGCGCGTAGGTGGCTTGTTAAGTCGGATGTGAAAGCCCCGGGCTCAACCTGGGAATTGCACCCGATACTGTCAGGCTAGAGTGCGAGAGAGGGAGGTAGAATTCCACGTGTAGAGGTGAAATGCGTAGATATGTGGAGGAATACCAGTGGCGAAGGCGGCCTCCTGGCTCGACACTGACGCTGATGTGCGAAAGCGTGGGGAGCAAACAGGATTAGATACCCTGGTAGTCCACGCCGTAAACGATGTCGACTAGCCGTTGGGGTACTTGATACCTTGGTGGCGCAGTTAACGCGATAAGTCGACCGCCTGGGGAGTACGGCCGCAAGGTTA	Bacteria	Proteobacteria	Gammaproteobacteria	Cellvibrionales	Halieaceae	Pseudohaliea
tpac_16S_v1_asv0000673	452807	373	60.2585	0.151346	TACGGAGGGGGCAAGCGTTGTTCGGATTTACTGGGCGTAAAGGGCGCGTAGGCGGATGATCAAGTCAGAGGTGAAAGGCCCGGGCTCAACCTGGGACGTGCCTTTGAAACTGATTGTCTTGAGTGCGGAAGAGGGTGACGGAATTCCCAGTGTAGAGGTGAAATTCGTAGATATTGGGAAGAACACCGGTGGCGAAGGCGGTCACCTGGTCCGCAACTGACGCTGAGGCGCGAAAGCGTGGGGAGCAAACAGGATTAGATACCCTGGTAGTCCACGCCGTAAACGATGTGCGCTAGCCGTTGGGGCTCGTAGAGTCTCGGTGGCGCAGTTAACGCGTTAAGCGCACCGCCTGGGGAGTACGGCCGCAAGGTTA	Bacteria	Proteobacteria	Alphaproteobacteria	Kiloniellales	Fodinicurvataceae	Fodinicurvata
tpac_16S_v1_asv0000883	447143	417	67.3667	0.149453	TACGGAGGGTGCAAGCGTTAATCGGAATTACTGGGCGTAAAGCGTGCGCAGGCGGCTGGCTAAGTCGGATGTGAAAGCCCCGGGCTCAACCTGGGAATGGCATTCGATACTGGACAGCTAGAGTTTGGTAGAGGTAAGTGGAATTCCGGGTGTAGCGGTGAAATGCGTAGATATCCGGAGGAACATCAGTGGCGAAGGCGGCTTACTGGACCAAAACTGACGCTCAGGCACGAAAGCGTGGGTAGCAAACAGGATTAGATACCCTGGTAGTCCACGCCCTAAACGATGTCAACTAGCCGTTGGGTCCCCTTAATAGGACTTAGTGGCGAAGCTAACGCGTTAAGTTGACCGCCTGGGGAGTACGGCCGCAAGGTTG	Bacteria	Proteobacteria	Gammaproteobacteria	unclassified	unclassified	unclassified
tpac_16S_v1_asv0001073	445955	36	5.81583	0.149056	TACAGGGGTGGCAAGCGTTGTCCGGATTTACTGGGTGTAAAGGGTGCGCAGGCGGAATAGTAAGTCGGGGGTTAAATCCATGTGCTCAACACATGACGTGCTTCCGATACTGTTATTCTAGAGTGTCGAAGAGGAAGATGGAATTTCCGGTGTAACGGTGGAATGTGTAGATATCGGAAAGAACACCAGTGGCGAAGGCAGTCTTCTGGTCGACAACTGACGCTCAGGCACGAAAGCGTGGGGAGCGAACAGGATTAGATACCCTGGTAGTCCACGCCGTAAACGATGAATACTAGATGTTGGTCATACGTGATCAGTGTCGCAGCTAACGCATTAAGTATTCCACCTGGGAAGTACGCTCGCAAGAGTG	Bacteria	Bacteroidota	Chlorobia	Chlorobiales	Chlorobiaceae	Prosthecochloris
tpac_16S_v1_asv0001079	445793	33	5.33118	0.149002	TACGGAGGGTGCAAGCGTTAATCGGAATTACTGGGCGTAAAGCGCGCGTAGGCGGATGTTTAAGTCGGATGTGAAAGCCCTGGGCTCAACCTAGGAACTGCATCCGATACTGGGCATCTAGAGTACGATAGAGGGTGGTAGAATTTCTTGTGTAGCGGTGAAATGCGTAGATATAAGAAGGAATACCAGTGGCGAAGGCGGCCACCTGGATCGATACTGACGCTGAGGTGCGAAAGCGTGGGGAGCAAACAGGATTAGATACCCTGGTAGTCCACGCCGTAAACGATGTCTACTAGCCGTTGGGAAACTTGTTTTCTTAGTGGTGCAGCTAACGCGATAAGTAGACCGCCTGGGGAGTACGGCCGCAAGGTTA	Bacteria	Proteobacteria	Gammaproteobacteria	Cellvibrionales	Spongiibacteraceae	BD1-7 clade
tpac_16S_v1_asv0001085	441330	72	11.6317	0.14751	TACGGAGGGTGCGAGCGTTAATCGGAATTACTGGGCGTAAAGCGCGCGTAGGCGGTCTGGTCAGTCGGATGTGAAAGCCCCGGGCTTAACCCGGGAACTGCGTTCGATACTGCCAGACTGGAGTATGTTAGAGGAAAGCGGAATTCCCGGTGTAGCGGTGAAATGCGTAGATATCGGGAGGAACATCAGTGGCGAAGGCGGCTTTCTGGATCAATACTGACGCTGAGGCGCGAAAGCGTGGGGAGCAAACAGGATTAGATACCCTGGTAGTCCACGCCCTAAACGATGTCAACCAGCCGTTGGATTCATTTAAGGATTCAGTGGCGCAGCTAACGCGTTAAGTTGACCGCCTGGGGAGTACGGCCGCAAGGTTA	Bacteria	Proteobacteria	Gammaproteobacteria	unclassified	unclassified	unclassified
tpac_16S_v1_asv0000781	435793	374	60.42	0.145659	CACGTACTGTGCGAACGTTATTCGGAATCACTGGGCTTAAAGGGTGCGTAGGCGGTTTAATAAGTAGGGTGTGAAATGCCAGGGCTCAACCTTGGCACGGCGCTCTAAACTGTTAAACTTGAGTGAGATAGGGGTGTACGGAACTTCCGGTGGAGCGGTGAAATGCGTTGATATCGGAAGGAACGCCGGTGGCGAAAGCGGTACACTGGGTCTTAACTGACGCTGAGGCACGAAAGCTAGGGTAGCGAACGGGATTAGATACCCCGGTAGTCCTAGCCGTAAACGATGAGTACTAGTTGGGAGGAGCTTCGGTTTCTCCGGACGTAGCGAAAGCATTAAGTACTCCGCCTGGGGAGTATGGTCGCAAGGCTG	Bacteria	Planctomycetota	Planctomycetes	Planctomycetales	Gimesiaceae	Gimesia
tpac_16S_v1_asv0000810	430050	177	28.5945	0.14374	GACGGAGGATGCAAGCGTTATCCGGAATTATTGGGCGTAAAGCGTCCGTAGGCGGTCAATTAAGTCAGTTGTTAAAGACTGCAGCTCAACTGTGGGAGAGCAACTGAAACTGATTAACTAGAGTATGGTAGGGGTAGAGGGAATTCCTAGTGTAGCGGTGAAATGCGTAGATATTAGGAAGAACACCAGTGGCGAAGGCGCTCTACTGGGCCAAGACTGACGCTGATGGACGAAAGCTAGGGGAGCGAAAGGGATTAGATACCCCTGTAGTCCTAGCTGTAAACGATGGATACTAGGTGTTGTGCGTATCGACCCGTGCAGTACCGAAGCAAACGCGTTAAGTATCCCGCCTGGGGAGTACGCACGCAAGTGTG	Bacteria	Cyanobacteria	Cyanobacteriia	Phormidesmiales	Phormidesmiaceae	Acrophormium PCC-7375
tpac_16S_v1_asv0001113	424468	275	44.4265	0.141874	TACGAAGGGGGCTAGCGTTGTTCGGAATTACTGGGCGTAAAGCGCACGTAGGCGGATTGTTTAGTCAGAGGTGAAATCCCGGGGCTCAACCCCGGAACTGCCTTTGATACTGGCAATCTCGAGTCCGAGAGAGGTGAGTGGAATTCCGAGTGTAGAGGTGAAATTCGTAGATATTCGGAGGAACACCAGTGGCGAAGGCGGCTCACTGGCTCGGTACTGACGCTGAGGTGCGAAAGCGTGGGGAGCAAACAGGATTAGATACCCTGGTAGTCCACGCCGTAAACGATGGGCGCTAGCCGTCGGGCAGCATGCTGTTCGGTGGCGCAGCTAACGCATTAAGCGCCCCGCCTGGGGAGTACGGTCGCAAGATTA	Bacteria	Proteobacteria	Alphaproteobacteria	Rhizobiales	unclassified	unclassified
tpac_16S_v1_asv0001131	421357	258	41.6801	0.140834	TACGGAGGGTGCGAGCGTTAATCGGAATTACTGGGCGTAAAGCGCACGTAGGTGGTTTGGTAAGTCGGATGTGAAATCCCCGGGCTTAACCTGGGAATTGCATTCGATACTGCCTCACTAGAGTCTGGCAGAGGGATGCGGAATTCCGGGTGTAGCGGTGAAATGCGTAGAGATCCGGAGGAACATCAGTGGCGAAGGCGGCATCCTGGGCCAAGACTGACACTGAGGTGCGAAAGCGTGGGGAGCAAACAGGATTAGATACCCTGGTAGTCCACGCCGTAAACGATGTCAACTAGCCGTTGGGAGGGTTAAACCTCAAAGTGGCGCAGCTAACGCGATAAGTTGACCGCCTGGGGAGTACGCGCGCAAGCGTA	Bacteria	Proteobacteria	Gammaproteobacteria	Tenderiales	Tenderiaceae	Candidatus Tenderia
tpac_16S_v1_asv0000635	414300	396	63.9742	0.138476	TACGAAAGGGGCTAGCGTTGTTCGGAATTACTGGGCGTAAAGCGCACGTAGGCGGCCTTGTAAGTTGGGGGTGAAATCCCGGAGCTCAACTCCGGAACTGCCTCCAAAACTACAAAGCTAGAGGATGCGAGAGGATAGTGGAATTCCGAGTGTAGAGGTGAAATTCGTAGATATTCGGAAGAACACCAGTGGCGAAGGCGACTGTCTGGCGCATATCTGACGCTGAGGTGCGAAAGCGTGGGGAGCAAACAGGATTAGATACCCTGGTAGTCCACGCCGTAAACGATGAGGGCTAGTTGTCGGGCGGCATGCCGTTCGGTGACGCAGCTAACGCATTAAGCCCTCCGCCTGGGGAGTACGGTCGCAAGATTA	Bacteria	Proteobacteria	Alphaproteobacteria	Caulobacterales	Parvularculaceae	Marinicaulis
tpac_16S_v1_asv0000972	409628	338	54.6042	0.136914	TACGGAGGGGGCGAGCGTTGTTCGGAATTACTGGGCGTAAAGGGCGCGCAGGCGGCCGATTGCGTCAGGTGTGAAAGCCCCGGGCTCAACCTGGGAGGTGCACTTGATACGGGTCGGCTTGAGAGCGGGAGAGGAGTGTGGAATTCCCAGTGTAGAGGTGAAATTCGTAGATATTGGGAAGAACACCGGTGGCGAAGGCGGCACTCTGGCCCGTTTCTGACGCTCAGGCGCGAAAGCGTGGGGAGCAAACAGGATTAGATACCCTGGTAGTCCACGCCGTAAACGATGTGTGCTAGCCGTCGGGCGGCATGCCGTTCGGTGGCGTACGCTAACGCCTTAAGCACACCGCCTGGGGAGTACGGCCGCAAGGTTA	Bacteria	Proteobacteria	Alphaproteobacteria	unclassified	unclassified	unclassified
tpac_16S_v1_asv0001178	403826	36	5.81583	0.134975	TACGTATGGGGCAAGCGTTGTTCGGATTCATTGGGCGTAAAGGGCACGCAGGTGGACTGTTAAGTTGGATGTATAATCGTGAGGCTCAACCTGATCTCTGCATCCAAAACTGGCAGTCTTGAGTTCTGGAGAGGAAAGCGGAATTCTCGGTGTAGCGGTGGAATGCGTAGATATCGAGAGGAACACCAGTGGCGAAGGCAGCTTTCTGGACAGGTACTGACACTCATGTGCGAAAGCGTGGGGAGCAAACAGGATTAGATACCCTGGTAGTCCACGCCCTAAACGTTGTATACCAGGTGTCGGGAGTTTCAACGCTCTCGGTGCCGCCGCTAACGCATTAAGTATACCGCCTGGGGAGTACGCTCGCAAGGGTG	Bacteria	Spirochaetota	Leptospirae	Leptospirales	Leptospiraceae	Turneriella
tpac_16S_v1_asv0000718	403722	323	52.1809	0.13494	TACGGAGGGTGCAAGCGTTGTCCGGATTTATTGGGTTTAAAGGGTGCGTAGGCGGTTTATTAAGTCAGTGGTGAAAGCCCCCAGCTCAACTGGGGAATTGCCATTGAAACTGGTAGACTTGAGTACAGACGAGGTAGGCGGAATTTATGGTGTAGCGGTGAAATGCATAGATACCATAAAGAACCCCGATAGCGAAGGCAGCTTACTAGACTGTAACTGACGCTGAGGCACGAAAGCGTGGGGAGCGAACAGGATTAGATACCCTGGTAGTCCACGCAGTAAACGATGATGACTCGATGTGTGCGATATATTGTACGCGTCTTAGCGAAAGCGTTAAGTCATCCACCTGGGGAGTACGCTCGCAAGAGTG	Bacteria	Bacteroidota	Bacteroidia	Cytophagales	Cyclobacteriaceae	Fulvivirga
tpac_16S_v1_asv0000767	402234	498	80.4523	0.134443	TACGGAGGGGGCAAGCGTTGTTCGGAATTACTGGGCGTAAAGGGCGCGTAGGCGGACGATCAAGTTAGGGGTGAAAGGCCCGGGCTCAACCTGGGAACTGCCTCTAAAACTGATTGTCTAGAGTCCGGAAGAGGATGGCGGAATTCCTAGTGTAGAGGTGAAATTCGTAGATATTAGGAAGAACACCGGTGGCGAAGGCGGCCATCTGGTCCGGCACTGACGCTGAGGCGCGAAAGCGTGGGGAGCAAACAGGATTAGATACCCTGGTAGTCCACGCCGTAAACGATGTGTGCTAGCCGTTGGGGCACTTGGTGTCTCGGTGGCGCAGCTAACGCGTTAAGCACACCGCCTGGGGAGTACGGTCGCAAGATTA	Bacteria	Proteobacteria	Alphaproteobacteria	Kiloniellales	Kiloniellaceae	Pelagibius
tpac_16S_v1_asv0001157	400169	482	77.8675	0.133752	TACGAAGGGGGCTAGCGTTGTTCGGAATTACTGGGCGTAAAGCGCGCGTAGGCGGACCGTTAAGTCGGGGGTGAAATCCCAGAGCTCAACTCTGGAACTGCCTTCGATACTGGCGGTCTCGAGTCCGGGAGAGGTGAGTGGAATTCCGAGTGTAGAGGTGAAATTCGTAGATATTCGGAGGAACACCAGTGGCGAAGGCGGCTCACTGGCCCGGTACTGACGCTGAGGTGCGAAAGCGTGGGGAGCAAACAGGATTAGATACCCTGGTAGTCCACGCCGTAAACGATGGAGGCTAGCCGTCGGGCAGCATGCTGTTCGGTGGCGCAGCTAACGCATTAAGCCTCCCGCCTGGGGAGTACGGTCGCAAGATTA	Bacteria	Proteobacteria	Alphaproteobacteria	Rhizobiales	unclassified	unclassified
tpac_16S_v1_asv0000596	397134	337	54.4426	0.132738	TACGAGGGGGGCAAGCGTTGTTCGGAATTACTGGGCGTAAAGGGCGCGTAGGCGGTCTGACAAGTCTTCCGTGAAAGCCCACGGCTCAACCGTGGAACTGCGGGGGAAACTGCCAGACTTGAGTCCGGGAGGGGAGAGTGGAATTCCCAGTGTAGCGGTGAAATGCGCAGATATTGGGAGGAACACCGGAGGCGAAGGCGTCTCTCTGGACCGGTACTGACGCTGAGGCGCGAAAGCCAGGGGAGCGAACGGGATTAGATACCCCGGTAGTCCTGGCCGTAAACGATGAGCACTGGATGTGGCGGGTATTGACCCCTGCCGTGTCGGCGCTAACGCATTAAGTGCTCCGCCTGGGGAGTACGGTCGCAAGGCTG	Bacteria	Acidobacteriota	Vicinamibacteria	Subgroup 9	unclassified	unclassified
tpac_16S_v1_asv0001201	396890	41	6.62359	0.132656	CACGTATGGGGCGAGCGTTGTTCGGAATTATTGGGCGTAAAGGGCGCGTAGGCGGATGTACAAGTCTGGTGGAAAAGACCGTGGCTCAACCACGGGAATGCACTGGAAACTGTAGGTCTTGAATCCTTGAGGGGGAACTGGAATTCCTGGTGTAGGGGTGAAATCTGTAGAGATCAGGAAGAACACCGGTGGCGAAGGCGAGTTCCTGGCAAGTGATTGACGCTGAGGCGCGAAAGCGTGGGGAGCGAACAGGATTAGATACCCTGGTAGTCCACGCCGTAAACGATGTGCACTAGGCGTTGGGGTGTTGAAACCTCGGTGCCGGAGCTAACGTGGTAAGTGCACCGCCTGGGGAGTATGCCGGCAACGGTG	Bacteria	Spirochaetota	Spirochaetia	Spirochaetales	Spirochaetaceae	Spirochaeta 2
tpac_16S_v1_asv0001148	394754	156	25.2019	0.131943	TACGGAGGAGGCAAGCGTTATCCGGAATTATTGGGCGTAAAGGGTCCGCAGGTGGTAGTGCAAGTCGGCGGTTAAAGACTGGGGCTTAACTCCAGAAAGGCCGTGGAAACTGCACAACTAGAGATCGGTAGGGGTAGAGGGAATTCCCGGTGTAGCGGTGAAATGCGTAGAGATCGGGAAGAACACCAGTGGCGAAGGCGCTCTACTGGACCGAATCTGACACTGAGGGACGAAAGCTAGGGGAGCGAATGGGATTAGATACCCCAGTAGTCCTAGCCGTAAACGATGGATACTAGGTGTTGTCTGTATCGACCCAGACAGTGTCGAAGCTAACGCGATAAGTATCCCGCCTGGGGAGTACGCACGCAAGTGTG	Bacteria	Cyanobacteria	Cyanobacteriia	Cyanobacteriales	Oscillatoriaceae	Planktothricoides SR001
tpac_16S_v1_asv0000536	394495	362	58.4814	0.131856	TACGGAGGGTGCAAGCGTTATCCGGATTTATTGGGTTTAAAGGGTGCGTAGGCGGAATATTAAGTCAGTGGTGAAATCCTGCGGCTCAACCGTAGAACTGCCATTGATACTGATATTCTTGAATGCAGTTGAGGTAGGCGGAATGTGTAATGTAGCGGTGAAATGCTTAGATATTACACAGAACACCGATTGCGAAGGCAGCTTGCTAAACTGTGATTGACGCTGATGCACGAAAGCGTGGGGAGCGAACAGGATTAGATACCCTGGTAGTCCACGCTGTAAACGATGATCACTCGTTGTTTGCGATATATTGTAAGCGACTGAGCGAAAGCATTAAGTGATCCACCTGGGGAGTACGTCGGCAACGATG	Bacteria	Bacteroidota	Bacteroidia	Bacteroidales	unclassified	unclassified
tpac_16S_v1_asv0001050	387571	456	73.6672	0.129542	TACGAAAGGGGCTAGCGTTGTTCGGAATTACTGGGCGTAAAGCGCACGTAGGCGGCCTTGTAAGTTGGGGGTGAAATCCCGGAGCTCAACTCCGGAACTGCCTCCAAAACTACAAAGCTAGAGGATGCGAGAGGATAGTGGAATTCCGAGTGTAGAGGTGAAATTCGTAGATATTCGGAAGAACACCAGTGGCGAAGGCGACTGTCTGGCGCATATCTGACGCTGAGGTGCGAAAGCGTGGGGAGCAAACAGGATTAGATACCCTGGTAGTCCACGCCGTAAACGATGAGGGCTAGTTGTCAGGCAGCATGCTGTTTGGTGACGCAGCTAACGCATTAAGCCCTCCGCCTGGGGAGTACGGTCGCAAGATTA	Bacteria	Proteobacteria	Alphaproteobacteria	Caulobacterales	Parvularculaceae	Marinicaulis
tpac_16S_v1_asv0001234	383550	53	8.5622	0.128198	TACGGAGGGTGCGAGCGTTAATCGGAATTACTGGGCGTAAAGCGTGCGTAGGCGGCGACCTAAGTTGGATGTGAAAGCCCTGGGCTCAACCTGGGAACTGCATCCAAAACTGGGTTGCTAGAGTACGGGAGAGGAGTGTGGAATTTCCTGTGTAGCGGTGAAATGCGTAGATATAGGAAGGAACACCAGTGGCGAAGGCGACACTCTGGCCTGATACTGACGCTGAGGTACGAAAGCGTGGGGAGCAAACAGGATTAGATACCCTGGTAGTCCACGCCGTAAACGATGTCTACTAGTTGTCCGGAGTCTTGTATTCTGGGTAACGCAGCTAACGCGATAAGTAGACCGCCTGGGGAGTACGGCCGCAAGGTTA	Bacteria	Proteobacteria	Gammaproteobacteria	Oceanospirillales	Endozoicomonadaceae	Endozoicomonas
tpac_16S_v1_asv0001226	380583	34	5.49273	0.127206	TACGGAGGGTGCGAGCGTTGTTCGGATTTATTGGGTTTAAAGGGTGCGTAGGCGGGGCTTTAAGTCAGTGGTGAAATTCTTCAGCTTAACTGGAGGGCTGCCATTGATACTGGAGTTCTTGAGTAAACCAGAGGTAGGCGGAATTTATGGTGTAGCGGTGAAATGCATAGATACCATAAAGAACCCCGATAGCGTAGGCAGCTTACCGGAGTATAACTGACGCTGAAGCACGAAAGCATGGGTAGCCAACAGGATTAGATACCCTGGTAGTCCATGCCGTAAACGATGATTACTCGATGTTGGCGATACAGTGTCAGCGTCCAAGCGAAAGCGTTAAGTAATCCACCTGGGGAGTACGCTCGCAAGAGTG	Bacteria	Bacteroidota	Bacteroidia	Cytophagales	Cyclobacteriaceae	unclassified
tpac_16S_v1_asv0000932	380467	459	74.1519	0.127167	TACGGAGGGTGCAAGCGTTGTCCGGATTTATTGGGTTTAAAGGGTGCGTAGGCGGTTTAATAAGTCAGTGGTGAAAGCCCACAGCTCAACTGTGGAATTGCCATTGAAACTGTTAGACTTGAGTACAGACGAGGTAGGCGGAATTTATGGTGTAGCGGTGAAATGCATAGATACCATAAAGAACCCCGATAGCGAAGGCAGCTTACTAGACTGTAACTGACGCTGAGGCACGAAAGCGTGGGGAGCGAACAGGATTAGATACCCTGGTAGTCCACGCAGTAAACGATGATGACTCGATGTGTGCGATATATTGTACGCGTCTTAGCGAAAGCGTTAAGTCATCCACCTGGGGAGTACGCTCGCAAGAGTG	Bacteria	Bacteroidota	Bacteroidia	Cytophagales	Cyclobacteriaceae	Fulvivirga
tpac_16S_v1_asv0000488	372078	454	73.3441	0.124363	TACGGAGGGGGCAAGCGTTGTTCGGAATTACTGGGCGTAAAGGGCGCGTAGGCGGAATATCAAGTTAGGGGTGAAAGGCCTGGGCTCAACCTAGGAACGGCCTCTAAAACTGATAATCTAGAGTCCGGAAGAGGATGGCGGAATTCCTAGTGTAGAGGTGAAATTCGTAGATATTAGGAAGAACACCGGTGGCGAAGGCGGCCATCTGGTCCGGTACTGACGCTGAGGCGCGAAAGCGTGGGGAGCAAACAGGATTAGATACCCTGGTAGTCCACGCCGTAAACGATGTGTGCTAGCCGTTGGGGCACTTAGTGTCTCGGTGGCGCAGCTAACGCGTTAAGCACACCGCCTGGGGAGTACGGTCGCAAGATTA	Bacteria	Proteobacteria	Alphaproteobacteria	Kiloniellales	Kiloniellaceae	Pelagibius
tpac_16S_v1_asv0001293	363087	22	3.55412	0.121358	TACGGAGGGTGCGAGCGTTGTTCGGATTTATTGGGTTTAAAGGGTGCGTAGGCGGGGCTTTAAGTCAGTGGTGAAATTCTTCAGCTTAACTGGAGGGCTGCCATTGATACTGGAGTTCTTGAGTAGACCAGAGGTAGGCGGAATTTATGGTGTAGCGGTGAAATGCATAGATACCATAAAGAACCCCGATAGCGTAGGCAGCTTACCGGAGTTTAACTGACGCTGAAGCACGAAAGCATGGGTAGCGAACAGGATTAGATACCCTGGTAGTCCATGCCGTAAACGATGATTACTCGATGTTGGCGATACAGCGTCAGCGTCCAAGCGAAAGCGTTAAGTAATCCACCTGGGGAGTACGCTCGCAAGAGTG	Bacteria	Bacteroidota	Bacteroidia	Cytophagales	Cyclobacteriaceae	unclassified
tpac_16S_v1_asv0001195	362559	76	12.2779	0.121182	TACAGGGGTGGCAAGCGTTGTCCGGATTTACTGGGTGTAAAGGGTGCGCAGGCGGAAAAATAAGTCGGGGGTTAAATCCATGTGCTCAACACATGCATGGCTTCCGATACTGTTTTTCTAGAGTGTCGAAGAGGAAGATGGAATTTCCGGTGTAACGGTGGAATGTGTAGATATCGGAAAGAACACCAGTGGCGAAGGCAGTCTTCTGGTCGACAACTGACGCTCATGCACGAAAGCGTGGGGAGCGAACAGGATTAGATACCCTGGTAGTCCACGCCGTAAACGATGAATACTAGATGTTGGTCATACGTGATCAGTGTCGCAGCTAACGCGTTAAGTATTCCACCTGGGAAGTACGCTCGCAAGAGTG	Bacteria	Bacteroidota	Chlorobia	Chlorobiales	Chlorobiaceae	Chlorobium
tpac_16S_v1_asv0000905	342659	467	75.4443	0.11453	TACGGAGGGGGCGAGCGTTGTTCGGAATTACTGGGCGTAAAGGGCGCGTAGGCGGTCCGTTGCGTCAGGCGTGAAAGCCCTGGGCTCAACCTGGGAACTGCGCTTGATACGGGCGGACTTGAAGCCGGCAGAGGGTGGTGGAATTCCCAGTGTAGAGGTGAAATTCGTAGATATTGGGAAGAACACCGAAGGCGAAGGCAGCCACCTGGGCCGGTCTTGACGCTGAGGCGCGAAAGCGTGGGGAGCAAACAGGATTAGATACCCTGGTAGTCCACGCCGTAAACGATGTGCGCTAGCCGTCGGTCAGCATGCTGTTCGGTGGCGTAAGCTAACGCGTTAAGCGCACCGCCTGGGGAGTACGGCCGCAAGGTTA	Bacteria	Proteobacteria	Alphaproteobacteria	unclassified	unclassified	unclassified
tpac_16S_v1_asv0001366	339262	101	16.3166	0.113395	TACGGAGGGTGCGAGCGTTGTCCGGATTTATTGGGTTTAAAGGGTGCGTAGGCGGGTATTTAAGTCAGTGGTGAAATCCCTGAGCTCAACTGAGGAACTGCCATTGATACTGGATATCTTGATTACCGTATAGGTATGCGGAATTTATGGTGTAGCGGTGAAATGCATAGATACCATAAAGAACACCGATAGCGAAGGCAGCTTACTGGACGGTAAATGACGCTGATGCACGAAAGCGTGGGTAGCGAACGGGATTAGATACCCCGGTAGTCCACGCTGTAAACGATGATCACTCGATGTGTGCGATAGACAGTACGCGTCCAAGCGAAAGCGTTAAGTGATCCACCTGGGGAGTACGACCGCAAGGTTG	Bacteria	Bacteroidota	Bacteroidia	Cytophagales	unclassified	unclassified
tpac_16S_v1_asv0001399	327848	51	8.2391	0.10958	TACGGAGGGTGCAAGCGTTAATCGGAATTACTGGGCGTAAAGCGCGCGTAGGTGGTTTGTTAAGTCGGATGTGAAAGCCCCGGGCTCAACCTGGGAATTGCACCCGATACTGTCAGACTAGAGTGCGAGAGAGGGAGGTAGAATTCCACGTGTAGCGGTGAAATGCGTAGATATGTGGAGGAATACCAGTGGCGAAGGCGGCCTCCTGGCTCGACACTGACGCTGATGTGCGAAAGCGTGGGGAGCAAACAGGATTAGATACCCTGGTAGTCCACGCCGTAAACGATGTCGACTAGCCGTTGGGGTACTTGATGCCTTGGTGGCGCAGTTAACGCGATAAGTCGACCGCCTGGGGAGTACGGCCGCAAGGTTA	Bacteria	Proteobacteria	Gammaproteobacteria	Cellvibrionales	Halieaceae	Pseudohaliea
tpac_16S_v1_asv0000680	327648	454	73.3441	0.109513	TACGGAGGGTGCAAGCGTTAATCGGAATTACTGGGCGTAAAGCGCGCGTAGGCGGTTTTGTAAGTCGGATGTGAAAGCCCAGGGCTTAACCTTGGAATTGCATTCGATACTGCAGAACTAGAGTATGGTAGAGGGAAGTGGAATTTCCGGTGTAGCGGTGAAATGCGTAGATATCGGAAGGAACACCAGTGGCGAAGGCGACTTCCTGGGCCAATACTGACGCTGAGGTGCGAAAGCGTGGGGAGCAAACAGGATTAGATACCCTGGTAGTCCACGCCGTAAACGATGAGAACTAGATGTCGGGAGGATCTGCCTTTCGGTGTCGCAGCTAACGCGTTAAGTTCTCCGCCTGGGGAGTACGCCGGCAACGGTA	Bacteria	Proteobacteria	Gammaproteobacteria	Steroidobacterales	Woeseiaceae	Woeseia
tpac_16S_v1_asv0001413	324607	64	10.3393	0.108497	TACGGAGGGTGCGAGCGTTGTTCGGATTTATTGGGTTTAAAGGGTGCGTAGGCGGGGCTTTAAGTCAGTGGTGAAATTCTTCAGCTTAACTGGAGGGCTGCCATTGATACTGGAGTTCTTGAGTGGACTATAGGTAGGCGGAATTTATGGTGTAGCGGTGAAATGCATAGATACCATAAAGAACCCCGATAGCGTAGGCAGCTTACCGGAGTTTAACTGACGCTGAAGCACGAAAGCATGGGTAGCGAACAGGATTAGATACCCTGGTAGTCCATGCCGTAAACGATGATTACTCGATGTTGGCGATATATTGTCAGCGTCCAAGCGAAAGCGTTAAGTAATCCACCTGGGGAGTACGCTCGCAAGAGTG	Bacteria	Bacteroidota	Bacteroidia	Cytophagales	Cyclobacteriaceae	unclassified
tpac_16S_v1_asv0001420	322924	40	6.46204	0.107934	TACGGAGGGTGCGAGCGTTAATCGGAATTACTGGGCGTAAAGCGCGCGTAGGCGGTTTGGTCAGTCGGATGTGAAAGCCCCGGGCTTAACCCGGGAACTGCGTTCGATACTGCCAGACTGGAGTATGTTAGAGGAAAGCGGAATTCCCGGTGTAGCGGTGAAATGCGTAGATATCGGGAGGAACATCAGTGGCGAAGGCGGCTTTCTGGATCAATACTGACGCTGAGGCGCGAAAGCGTGGGGAGCAAACAGGATTAGATACCCTGGTAGTCCACGCCCTAAACGATGTCAACTAGCCGTTGGATTCATTTAAGGATTCAGTGGCGCAGCTAACGCGTTAAGTTGACCGCCTGGGGAGTACGGCCGCAAGGTTA	Bacteria	Proteobacteria	Gammaproteobacteria	unclassified	unclassified	unclassified
tpac_16S_v1_asv0001423	322114	21	3.39257	0.107663	CACGTAAGGTGCGAGCGTTGTTCGGAATTATTGGGCGTAAAGGGCTCGTAGGCGGCCTGCCAAGTCTCTCGTGAAAGACCGGGGCTCAACCCTGGAGACGCGAAGGAAACTGGCAGGCTGGAATCTTGGAAGGGGTACTGGAATTCCTGGTGTAGGGGTGAAATCTGTTGATATTAGGAAGAACACCGGAGGCGAAGGCGAGTACCTGGCCGAAGATTGACGCTGATGAGCGAAAGCGTAGGGAGCGAACAGGATTAGATACCCTGGTAGTCTACGCCGTAAACGATGTGCACTTGATGGTGGGGCCGTTCGGTTTCACTGTCGGAGCTAACGCATTAAGTGCACCGCCTGGGGAGTACGCCGGCAACGGTT	Bacteria	Spirochaetota	Spirochaetia	Spirochaetales	Spirochaetaceae	Spirochaeta 2
tpac_16S_v1_asv0000797	320538	264	42.6494	0.107137	TACGTAGGCTCCAAGCGTTGTTCGGAATCACTGGGCGTAAAGCGAGCGCAGGCGGCGCGCCGTGCCGGTCGTGAAATCTCCCGGCTCAACCGGGAGGGGGCGGCCGGGACTGGCGGGCTAGAGTGCGGCAGGGGAAGGCAGAATTCCTGGTGTAGCGGTGGAATGCGTAGAGATCAGGAGGAATGCCGGAGGTGGAGACGGCCTTCCGGGCCGCGACTGACGCTGAGGCTCGAAAGCGTGGGGAGCGAACAGGATTAGATACCCTGGTAGTCCACGCCCTAAACGATGCATACTTGGTGTGGGCCCTTCAGTGGGTCCGTGCCGGAGCGAACGCGTTAAGTATGCCGCCTGGGGAGTACGGTCGCAAGGCTG	Bacteria	Acidobacteriota	Acidobacteriae	PAUC26f	unclassified	unclassified
tpac_16S_v1_asv0001365	308319	30	4.84653	0.103053	TACGGAGGGTGCGAGCGTTAATCGGAATTACTGGGCGTAAAGCGTGCGTAGGCGGCTATTTAAGTTGGATGTGAAAGCCCCGGGCTTAACCTGGGAACTGCATCCAAAACTGAGTGGCTAGAGTGCGAGAGAGGAGTGTGGAATTTCCTGTGTAGCGGTGAAATGCGTAGATATAGGAAGGAACACCAGTGGCGAAGGCGACACTCTGGCTTGACACTGACGCTGAGGTACGAAAGCGTGGGGAGCAAACAGGATTAGATACCCTGGTAGTCCACGCCGTAAACGATGTCTACTAGTTGTCGGTGTTCAAGTAATGCTGGTAACGAAGCAAACGCGATAAGTAGACCGTCTGGGGAGTACGGCCGCAAGGTTA	Bacteria	Proteobacteria	Gammaproteobacteria	Oceanospirillales	Endozoicomonadaceae	Endozoicomonas
tpac_16S_v1_asv0000704	306656	417	67.3667	0.102497	TACGAAGGGGGCTAGCGTTGTTCGGATTTACTGGGCGTAAAGCGCACGTAGGCGGATCGTTAAGTGAGGGGTGAAATCCCGGGGCTCAACCCCGGAACTGCCTTTCATACTGGCGATCTGGAGTTCGAGAGAGGTGAGTGGAATTCCGAGTGTAGAGGTGAAATTCGTAGATATTCGGAGGAACACCAGTGGCGAAGGCGGCTCACTGGCTCGATACTGACGCTGAGGTGCGAAAGCGTGGGGAGCAAACAGGATTAGATACCCTGGTAGTCCACGCCGTAAACGATGAATGTTAGCCGTCGGGCAGTATACTGTTCGGTGGCGCAGCTAACGCATTAAACATTCCGCCTGGGGAGTACGGTCGCAAGATTA	Bacteria	Proteobacteria	Alphaproteobacteria	Rhizobiales	Rhizobiaceae	unclassified
tpac_16S_v1_asv0001485	306252	30	4.84653	0.102362	TACGGAGGGTGCGAGCGTTGTTCGGATTTATTGGGTTTAAAGGGTGCGTAGGCGGGGCTTTAAGTCAGTGGTGAAATTCTTCAGCTCAACTGGAGGGCTGCCATTGATACTGGAGTTCTTGAGTATACCAGAGGCAGGCGGAATTTATGGTGTAGCGGTGAAATGCACAGATACCATAAAGAACCCCGATAGCGTAGGCAGCTTACCGGAGTATAACTGACGCTGAAGCACGAAAGCATGGGTAGCGAACAGGATTAGATACCCTGGTAGTCCATGCCGTAAACGATGATTACTCGATGTTGGCGATATAATGTCAGCGTCCAAGCGAAAGCATTAAGTAATCCACCTGGGGAGTACGCTCGCAAGAGTG	Bacteria	Bacteroidota	Bacteroidia	Cytophagales	Cyclobacteriaceae	unclassified
tpac_16S_v1_asv0001497	304685	11	1.77706	0.101838	CACGTAAGGTGCGAGCGTTGTTCGGAATTATTGGGCGTAAAGGGCTCGTAGGCGGCCTGCCAAGTCTCTCGTGAAAAACCGGGGCTCAACCCTGGAGACGCGAAGGAAACTGGCAGGCTGGAATCTTGGAAGGGGTACTGGAATTCCTGGTGTAGGGGTGAAATCTGTTGATATTAGGAAGAACACCGGAGGCGAAGGCGAGTACCTGGCCGAAGATTGACGCTGATGAGCGAAAGCGTAGGGAGCGAACAGGATTAGATACCCTGGTAGTCTACGCCGTAAACGATGTGCACTTGATGGTGGGGCCGTTCGGTTTCACTGTCGGAGCTAACGCATTAAGTGCACCGCCTGGGGAGTACGCCGGCAACGGTT	Bacteria	Spirochaetota	Spirochaetia	Spirochaetales	Spirochaetaceae	Spirochaeta 2
tpac_16S_v1_asv0001500	303615	29	4.68498	0.10148	TACGGAGGGTGCGAGCGTTGTTCGGATTTATTGGGTTTAAAGGGTGCGTAGGCGGGTCTTTAAGTCAGTGGTGAAATTCTTCAGCTCAACTGGAGGTCTGCCATTGATACTGGAGTTCTTGAGTAAACCAGAGGTAGGCGGAATTTATGGTGTAGCGGTGAAATGCATAGATACCATAAAGAACCCCGATAGCGTAGGCAGCTTACCGGAGTATAACTGACGCTGAAGCACGAAAGCATGGGTAGCGAACAGGATTAGATACCCTGGTAGTCCATGCCGTAAACGATGATTACTCGATGTTGGCGATACAGCGTCAGTGTCCAAGCGAAAGCGTTAAGTAATCCACCTGAGGAGTACGCTCGCAAGAGTG	Bacteria	Bacteroidota	Bacteroidia	Cytophagales	Cyclobacteriaceae	unclassified
tpac_16S_v1_asv0001018	299065	434	70.1131	0.0999594	TACGAAAGGGGCTAGCGTTGTTCGGAATTACTGGGCGTAAAGCGCACGTAGGCGGCCTTGTAAGTTGGGGGTGAAATCCCGGAGCTCAACTCCGGAACTGCCTCCAAAACTACAAAGCTAGAGGATGCGAGAGGATAGTGGAATTCCGAGTGTAGAGGTGAAATTCGTAGATATTCGGAAGAACACCAGTGGCGAAGGCGACTGTCTGGCGCATATCTGACGCTGAGGTGCGAAAGCGTGGGGAGCAAACAGGATTAGATACCCTGGTAGTCCACGCCGTAAACGATGAGGGCTAGTTGTCAGGCGGCATGCCGTTTGGTGACGCAGCTAACGCATTAAGCCCTCCGCCTGGGGAGTACGGTCGCAAGATTA	Bacteria	Proteobacteria	Alphaproteobacteria	Caulobacterales	Parvularculaceae	Marinicaulis
tpac_16S_v1_asv0001525	298968	133	21.4863	0.099927	CACGTATGGGGCGAGCGTTGTTCGGAATTATTGGGCGTAAAGGGCGCGTAGGCGGATAGACAAGTCTGGTGGAAAAGACCGTGGCTCAACCACGGGGATGCACTGGAAACTGTAAGTCTTGAATCCTTGAGGGGGAACTGGAATTCCTGGTGTAGGGGTGAAATCTGTAGAGATCAGGAAGAACACCGGTGGCGAAGGCGAGTTCCTGGCAAGTGATTGACGCTGAGGCGCGAAAGCGTGGGGAGCGAACAGGATTAGATACCCTGGTAGTCCACGCCGTAAACGATGTGCACTAGGCGTTGGGGTGTTGAAACCTCAGTGCCGGAGCTAACGTGGTAAGTGCACCGCCTGGGGAGTATGCCGGCAACGGTG	Bacteria	Spirochaetota	Spirochaetia	Spirochaetales	Spirochaetaceae	Spirochaeta 2
tpac_16S_v1_asv0000922	294508	279	45.0727	0.0984363	TACGTAGGGAGCGAGCGTTGTTCGGATTTACTGGGCGTAAAGGGCACGTAGGCGGGTATGCAAGTCGGTTGTGAAATCCTCTGGCTCAACCAGAGAACTGCAGCCGAAACTGCACACCTTGAGTCCAGCAGAGGGAATCGGAATCCCAGGTGTAGCGGTGAAATGCGTAGATATCTGGGAGAACATCAGTGGCGAAGGCGGATTCCTGGGCTGGTACTGACGCTGAGGTGCGAAAGCTAAGGGAGCGAACAGGATTAGATACCCTGGTAGTCTTAGCCGTAAACGATGGGTACTAGGTGTTGGGGGACATTGACCCCCTCAGTGCCGTAGCTAACGCATTAAGTACCCCGCCTGGGGAGTACGGCCGCAAGGCTG	Bacteria	PAUC34f	unclassified	unclassified	unclassified	unclassified
tpac_16S_v1_asv0001546	294395	19	3.06947	0.0983985	CACGTAAGGTGCGAGCGTTGTTCGGAATTATTGGGCGTAAAGGGCTCGTAGGCGGCCTGCCAAGTCTCTCGTGAAAGACCGGGGCTCAACCCTGGGAACGCGAGGGAAACTGGCAAGCTGGAATCTTGGAAGGGGTACTGGAATTCCTAGTGTAGGGGTGAAATCTGTTGATATTAGGAAGAACACCGGAGGCGAAGGCGAGTACCTGGCCAAAGATTGACGCTGATGAGCGAAAGCGTAGGGAGCGAACAGGATTAGATACCCTGGTAGTCTACGCCGTAAACGATGTGCACTTGATGGTGGGACCGTTCGGTTTCACTGTCGGAGCTAACGCATTAAGTGCACCGCCTGGGGAGTACGCCGGCAACGGTT	Bacteria	Spirochaetota	Spirochaetia	Spirochaetales	Spirochaetaceae	Spirochaeta 2
tpac_16S_v1_asv0001173	288856	71	11.4701	0.0965472	TACAGGGGTGGCAAGCGTTGTCCGGATTTACTGGGTGTAAAGGGTGCGCAGGCGGAATAATAAGTCGGGGGTTAAATCCATGTGCTCAACACATGCATGGCTTCCGATACTGTTATTCTAGAGTGTCGAAGAGGAAGATGGAATTTCCGGTGTAACGGTGGAATGTGTAGATATCGGAAAGAACACCAGTGGCGAAGGCAGTCTTCTGGTCGACAACTGACGCTCAGGCACGAAAGCGTGGGGAGCGAACAGGATTAGATACCCTGGTAGTCCACGCCGTAAACGATGAATACTAGATGTTGGTCATACGTGATCAGTGTCGCAGCTAACGCGTTAAGTATTCCACCTGGGAAGTACGCTCGCAAGAGTG	Bacteria	Bacteroidota	Chlorobia	Chlorobiales	Chlorobiaceae	Prosthecochloris
tpac_16S_v1_asv0001368	287901	395	63.8126	0.096228	TACGGAGGGTGCAAGCGTTGTCCGGATTTATTGGGTTTAAAGGGTGCGTAGGCGGGTCTTTAAGTCAGTGGTGAAAGCCTGCAGCTTAACTGTAGAACTGCCATTGATACTGGAGGCCTTGAGTATACTAGAGGTAGGCGGAATTTATGGTGTAGCGGTGAAATGCATAGATACCATAAAGAACACCGATAGCGTAGGCAGCTTACTGGAGTGTAACTGACGCTGATGCACGAAAGCATGGGTAGCGAACAGGATTAGATACCCTGGTAGTCCATGCCGTAAACGATGATTACTCGATGTTGGCGATACAATGTCAGCGTCCAAGCGAAAGCGTTAAGTAATCCACCTGGGGAGTACGCTCGCAAGAGTG	Bacteria	Bacteroidota	Bacteroidia	Cytophagales	Cyclobacteriaceae	Fabibacter
tpac_16S_v1_asv0001321	286957	345	55.7351	0.0959125	TACGTAGGTGGCGAGCGTTGTCCGGAATTACTGGGTGTAAAGGGTGCGTAGGCGGGGATGCAAGTCAGATGTGAAAGACCGGGGCTCAACTCCGGGGCTGCATTTGAAACTGCAACTCTTGAGTGCAGGAGAGGAAAGCGGAATTCCTAGTGTAGCGGTGAAATGCGTAGAGATTAGGAGGAACACCAGTGGCGAAGGCGGCTTTCTGGACTGTAACTGACGCTGAGGCACGAAAGCGTGGGGAGCGAACAGGATTAGATACCCTGGTAGTCCACGCTGTAAACGATGGATACTAGGTGTAGGGGGTATCGACCCCCTCTGTGCCGGAGTTAACACAATAAGTATCCCACCTGGGGAGTACGACCGCAAGGTTG	Bacteria	Firmicutes	Clostridia	unclassified	unclassified	unclassified
tpac_16S_v1_asv0001167	281098	206	33.2795	0.0939542	GACGGAGGAGACGAGCGTTATCCGGATTTACTGGGCGTAAAGGGCTCGTAGGGGGTGGCCTACGGGCGTCGTGGAAGCCCCGTGCTCAACGCGGGGAGGTCGGCGCCGACGGGGTCACTGGAGGCTGGCAGAGGCGCGCGGAACGGCGGGGGGAGTGGTGGCATACGTAGAGCCCCGTCGGAACACCGGTAGCGAAGGCGGCGCGCTGGACCAGACCTGACCCTGAGGAGCGAAAGGGTGGGGCGCGAACGGACTTAGATACTCCGGTAGTCCACCCCCTGACCGATGGCCACTGGGTGTCGCGGGTATCGACCCCTGCGGTGCCGGCGCCGACGCAGTAAGTGGCCCGCCTGGGGACTACGGTCGCAAGACTA	Bacteria	Chloroflexi	TK10	unclassified	unclassified	unclassified
tpac_16S_v1_asv0001114	277119	364	58.8045	0.0926242	TACGGAGGGTGCAAGCGTTAATCGGAATTACTGGGCGTAAAGCGCGCGTAGGCGGTAAGTTAAGCAAGCTGTGAAAGCCCCGGGCTCAACCTGGGAACTGCAGTTTGAACTGGCTTACTGGAGTACAGCAGAGGATAGTGGAATTTCTAGTGTAGCGGTGAAATGCGTAGATATTAGAAGGAACACCAGTGGCGAAGGCGACTGTCTGGGCTGATACTGACGCTGAGGTGCGAAAGCGTGGGGAGCAAACAGGATTAGATACCCTGGTAGTCCACGCCGTAAACGATGTCTACTAGCCGTTGGGGTCCTTGAGGCCTTAGTGGCGCAGCTAACGCACTAAGTAGACCGCCTGGGGAGTACGGTCGCAAGATTA	Bacteria	Proteobacteria	Gammaproteobacteria	Cellvibrionales	Cellvibrionaceae	unclassified
tpac_16S_v1_asv0000581	276512	254	41.0339	0.0924213	GACGGAGGATGCAAGCGTTATCCGGAATTATTGGGCGTAAAGCGTCCGTAGGCGGTTAATTAAGTCAGTTGTTAAAGACTGCAGCTCAACTGTGGGAGAGCAACTGAAACTGGTTAACTAGAGTATGGTAGGGGTAGAGGGAATTCCTAGTGTAGCGGTGAAATGCGTAGATATTAGGAAGAACACCAGTGGCGAAGGCGCTCTACTGGGCCAAGACTGACGCTGATGGACGAAAGCTAGGGGAGCGAAAGGGATTAGATACCCCTGTAGTCCTAGCTGTAAACGATGGATACTAGGTGTTGTGCGTATCGACCCGTGCAGTACCGAAGCAAACGCGTTAAGTATCCCGCCTGGGGAGTACGCACGCAAGTGTG	Bacteria	Cyanobacteria	Cyanobacteriia	Phormidesmiales	Phormidesmiaceae	Acrophormium PCC-7375
tpac_16S_v1_asv0001353	272129	45	7.26979	0.0909564	TACGGAGGGTGCAAGCGTTATCCGGATTTACTGGGTTTAAAGAGTGCGTAGGCGGCTTTTTAAGTCAGTGGTGAAAGCCTTGGCGCTTAACGCTAGAAGTGCCACTGATACTAGAAAGCTTGAGTCAAGAAGAGGTAAGCAGAATTCATAGTGTAGCAGTGAAATGCTTAGATACTATGAGGAATACCAACAGCGAAAGCAGCTTACTGGTCTTGTACTGACGCTGAGGCACGAAAGCGTGGGTAGCGAACAGGATTAGATACCCTGGTAGTCCACGCTGTAAACGATGATCACTCGATGTACACGCTAGTCGTGTGTGTCTAAGCAAAAGCATTAAGTGATCCACCTGGGAAGTACGCTCGCAAGAGTA	Bacteria	Bacteroidota	Bacteroidia	Cytophagales	Amoebophilaceae	Candidatus Amoebophilus
tpac_16S_v1_asv0001000	269141	231	37.3183	0.0899577	TACGGAAGGGGCTAGCGTTGTTCGGAATCATTGGGCGTAAAGGGCGCGTAGGTGGTCTTATGTGTCCGTCGTGAAAGCGCACGGCTCAACCGTGCTTGGTCGGCGGAAACTGTAAGACTTGAGGCTGGGAGGGGCTGGAGGAATTCCCTGTGTAGCGGTGAAATGCGTAGAGATGGGGGAGAACACTCGTGGCGAAGGCGTCCAGCTGGACCAGTCCTGACACTGAGGCGCGAAAGCGTGGGTAGCAAACAGGATTAGATACCCTGGTAGTCCACGCCGTAAACGATGGGCACTAGGTGCCGGCGGTATTGATCCCGTCGGTGCCGGCGCTAACGCAGTAAGTGCCCCGCCTGGGGAGTACGGTCGCAAGGCTG	Bacteria	Entotheonellaeota	Entotheonellia	Entotheonellales	Entotheonellaceae	Candidatus Entotheonella
tpac_16S_v1_asv0001158	268183	295	47.6575	0.0896375	TACGGAGGGGGCAAGCGTTGTTCGGATTTACTGGGCGTAAAGGGCGCGTAGGCGGACGGTCAAGTCAGAGGTGAAAGGCCCGGGCTCAACCTGGGACGTGCCTTTGAAACTGATTGTCTTGAGTGCGGGAGAGGGTGACGGAATTCCCAGTGTAGAGGTGAAATTCGTAGATATTGGGAAGAACACCGGTGGCGAAGGCGGTCACCTGGCCCGCAACTGACGCTGAGGCGCGAAAGCGTGGGGAGCAAACAGGATTAGATACCCTGGTAGTCCACGCCGTAAACGATGTGCGCTAGCCGTTGGGGCTCGTAGAGTCTCGGTGGCGCAGTTAACGCGTTAAGCGCACCGCCTGGGGAGTACGGCCGCAAGGTTA	Bacteria	Proteobacteria	Alphaproteobacteria	Kiloniellales	Fodinicurvataceae	Fodinicurvata
tpac_16S_v1_asv0001265	267127	272	43.9418	0.0892845	TACGTAGGGGGCGAGCGTTATCCGGAATTACTGGGCGTAAAGGGTGAGTAGGCGGCCAAATAAGCCAGAGGTGAAAGGCTAGGGCTTAACCCTAGTAAGCCTATGGAACTGTATGGCTTGAGTGCAGGAGAGGAGAGTGGAATTCCTAGTGTAGCGGTGAAATGCGTAGATATTAGGAGGAACACCAGTGGCGAAGGCGACTCTCTGGACTGCAACTGACGCTGAGGCACGAAAGCGTGGGGAGCAAACAGGATTAGATACCCTGGTAGTCCACGCCGTAAACGATGAGTGCTAGGTGTCGGGGGTTCACACCCTCGGTGCCGGAGTTAACGCATTAAGCACTCCGCCTGGGGAGTACGGTCGCAAGACTG	Bacteria	Firmicutes	Clostridia	Peptostreptococcales-Tissierellales	Caminicellaceae	Paramaledivibacter
tpac_16S_v1_asv0001656	265258	159	25.6866	0.0886598	TACGAAAGGGGCTAGCGTTGTTCGGAATCACTGGGCGTAAAGGGCACGCAGGCGGTTTTGTCGGTCAGAGGTGAAAGCCCGGGGCTCAACCCCGGAACGGCCTTTGATACTGCAAGACTAGAGACTAGGAGAGGGTGGTGGAATTCCCAGTGTAGAGGTGAAATTCGTAGATATTGGGAGGAACACCGGAGGCGAAGGCGGCCACCTGGACTAGATCTGACGCTCAGGTGCGAAAGCGTGGGGAGCCAACAGGATTAGATACCCTGGTAGTCCACGCCGTAAACGATGAGTGCTAGTTGTCGGGACTTAGGTTTCGGTGACGCAGCTAACGCATTAAGCACTCCGCCTGGGGAGTACGGTCGCAAGATTA	Bacteria	Proteobacteria	Alphaproteobacteria	Rhodospirillales	Thalassospiraceae	Thalassospira
tpac_16S_v1_asv0001445	265110	360	58.1583	0.0886103	TACGGAGGGTCCGAGCGTTATCCGGAATCATTGGGTTTAAAGGGTCCGTAGGCGGGCCAATAAGTCAGAGGTGAAAGGCCACGGCTCAACCGTGGGACTGCCTTTGATACTGTTGGTCTTGAGTTATAGTGAGGTTGCCGGAACATGTGGTGTAGCGGTGAAATGCATAGATATCACATAGAACACCGATCGCGAAGGCAGGTGGCCAACTATAAACTGACGCTGATGGACGAAAGCGTGGGGAGCGAACGGGATTAGATACCCCGGTAGTCCACGCCGTAAACGATGGATACTAGCTGTGGGGTTTTCGGACTCTGTGGCCAAGCGAAAGTGATAAGTATCCCACCTGGGGAGTACGTTCGCAAGAATG	Bacteria	Bacteroidota	Bacteroidia	Flavobacteriales	Flavobacteriaceae	Muricauda
tpac_16S_v1_asv0001570	263515	241	38.9338	0.0880772	TACGGAGGGTGCAAGCGTTAATCGGAATTACTGGGCGTAAAGCGCGCGTAGGCGGTTTTGTAAGTCGGATGTGAAAGCCCAGGGCTTAACCTTGGAATTGCATTCGATACTGCTGAACTAGAGTATGGTAGAGGGAAGTGGAATTTCCGGTGTAGCGGTGAAATGCGTAGATATCGGAAGGAACACCAGTGGCGAAGGCGACTTCCTGGGCCAATACTGACGCTGAGGTGCGAAAGCGTGGGGAGCAAACAGGATTAGATACCCTGGTAGTCCACGCCGTAAACGATGAGAACTAGATGTCGGGAGGATTTGCCTTTCGGTGTCGCAGCTAACGCGTTAAGTTCTCCGCCTGGGGAGTACGCCGGCAACGGTA	Bacteria	Proteobacteria	Gammaproteobacteria	unclassified	unclassified	unclassified
tpac_16S_v1_asv0001493	263501	363	58.643	0.0880725	TACGGAGGGTGCGAGCGTTGTTCGGAATTACTGGGCGTAAAGCGCGCGTAGGCGGTTTGTTAAGTCAGATGTGAAAGTCCATGGCTCAACCATGGAAGTGCATTTGATACTGGCAGGCTTGAGTATTGGAGGGGGTAGTGGAATTCCCGGTGTAGAGGTGAAATTCGTAGATATCGGGAGGAATACCGGTGGCGAAGGCGACTACCTGGCCAAATACTGACGCTGAGGTGCGAAAGCGTGGGGAGCAAACAGGATTAGATACCCTGGTAGTCCACGCCGTAAACGATGTGAACTAGGTGTTGGGATGGTTAATCGTCTCATTGCCGCAGCTAACGCATTAAGTTCACCGCCTGGGGAGTACGGTCGCAAGATTA	Bacteria	Desulfobacterota	Desulfobulbia	Desulfobulbales	Desulfocapsaceae	Desulfopila
tpac_16S_v1_asv0001077	261880	292	47.1729	0.0875307	GACGGAGGAGGCAAGCGTTATCCGGAATTATTGGGCGTAAAGCGTCCGCAGGCGGCTAGTTAAGTCTGCTGTCAAAGCCCGCAGCTCAACTGCGGATCGGCAGTGGAAACTGATTAGCTAGAGTGCGGTAGGGGTAGAGGGAATTCCCGGTGTAGCGGTGAAATGCGTAGATATCGGGAAGAACACCAGTGGCGAAGGCGCTCTACTGGGCCGTGACTGACGCTGAGGGACGAAAGCTAGGGGAGCGAAAGGGATTAGATACCCCTGTAGTCCTAGCTGTAAACGATGGACACTAGGTGTTGGCCGTATCGACCCGGTCAGTACCGAAGCTAACGCGTTAAGTGTCCCGCCTGGGGAGTACGCACGCAAGTGTG	Bacteria	Cyanobacteria	Cyanobacteriia	Phormidesmiales	Nodosilineaceae	unclassified
tpac_16S_v1_asv0001706	261041	14	2.26171	0.0872503	TACGGAGGGTGCGAGCGTTGTTCGGATTTATTGGGTTTAAAGGGTGCGTAGGCGGGGCTTTAAGTCAGTGGTGAAATTCTTCAGCTTAACTGGAGGGCTGCCATTGATACTGGAGTTCTTGAGTAGACCAGAGGTAGGCGGAATTTATGGTGTAGCGGTGAAATGCATAGATACCATAAAGAACCCCGATAGCGTAGGCAGCTTACCGGAGTTTAACTGACGCTGAAGCACGAAAGCATGGGTAGCGAACAGGATTAGATACCCTGGTAGTCCATGCCGTAAACGATGATTACTTGATGTTGGCGATACAGCGTCAGCGTCCAAGCGAAAGCGTTAAGTAATCCACCTGGGGAGTACGCTCGCAAGAGTG	Bacteria	Bacteroidota	Bacteroidia	Cytophagales	Cyclobacteriaceae	unclassified
tpac_16S_v1_asv0001058	256190	410	66.2359	0.0856289	TACGGAGGGGGCTAGCGTTGTTCGGAATCACTGGGCGTAAAGCGCGCGTAGGCGGATCGGTTAGTTGGGGGTGAAATCCCGAGGCTCAACCTCGGAACTGCCCTCAATACTGTCGATCTCGAGTCCGGGAGAGGTGAGTGGAATTCCTAGTGTAGAGGTGAAATTCGTAGATATTAGGAAGAACACCAGTGGCGAAGGCGGCTCACTGGCCCGGTACTGACGCTGAGGTGCGAAAGCGTGGGGAGCAAACAGGATTAGATACCCTGGTAGTCCACGCCGTAAACGATGGAAGCTAGCCGTCGGGCGGCATGCCGTTCGGTGGCGCAGTTAACGCATTAAGCTTCCCGCCTGGGGAGTACGGTCGCAAGATTA	Bacteria	Proteobacteria	Alphaproteobacteria	Rhizobiales	unclassified	unclassified
tpac_16S_v1_asv0001599	255005	424	68.4976	0.0852328	TACGGAGGGGGCTAGCGTTGTTCGGATTTACTGGGCGTAAAGCGCACGTAGGCGGCGTATCTAGTCAGAGGTGAAAGCCCGGGGCTCAACCCCGGAACTGCCTTTGATACTGGTATGCTTGAGTTCGGAAGAGGGTAGTGGAATTCCAAGTGTAGAGGTGAAATTCGTAGATATTTGGAAGAACACCGGTGGCGAAGGCGGCTACCTGGTCCGATACTGACGCTGAGGTGCGAAAGCGTGGGGAGCGAACAGGATTAGATACCCTGGTAGTCCACGCCGTAAACGATGAGTGCTAGTTGTCGGGATGCATGCATTTCGGTGACGTAGTTAACGCGTTAAGCACTCCGCCTGGGGAGTACGGTCGCAAGATTA	Bacteria	Proteobacteria	Alphaproteobacteria	unclassified	unclassified	unclassified
tpac_16S_v1_asv0001122	254687	280	45.2342	0.0851266	TACGGAGGGGGCAAGCGTTGTTCGGAATTACTGGGCGTAAAGGGCGTGTAGGCGGAATATCAAGTTAGGGGTGAAAGGCCTGGGCTCAACCTGGGAACTGCCTCTAAAACTGATAATCTAGAGTTCGGGAGAGGATAGCGGAATTCCTAGTGTAGAGGTGAAATTCGTAGATATTAGGAAGAACACCAGTGGCGAAGGCGGCTATCTGGCCCGATACTGACGCTGAGGCGCGAAAGCGTGGGGAGCAAACAGGATTAGATACCCTGGTAGTCCACGCTGTAAACGATGTGTGCTAGCCGTTGGGGCACGTGGTGTCTCGGTGGCGCAGCTAACGCTTTAAGCACACCGCCTGGGGAGTACGGTCGCAAGATTA	Bacteria	Proteobacteria	Alphaproteobacteria	Kiloniellales	Kiloniellaceae	Pelagibius
tpac_16S_v1_asv0001747	252828	46	7.43134	0.0845052	CACGTAAGGTGCGAGCGTTGTTCGGAATTATTGGGCGTAAAGGGCTCGTAGGCGGCCTGCCAAGTCTCTCGTGAAAGACCGGGGCTCAACCCTGGGAACGCGAGGGAAACTGGCAAGCTGGAATCTTGGAAGGGGTACTGGAATTCCTAGTGTAGGGGTGAAATCTGTTGATATTAGGAAGAACACCGGAGGCGAAGGCGAGTACCTGGCTGAAGATTGACGCTGATGAGCGAAAGCGTAGGGAGCGAACAGGATTAGATACCCTGGTAGTCTACGCCGTAAACGATGTGCACTTGATGGTGGGACCGTACGGTTTCACTGTCGGAGCTAACGCATTAAGTGCACCGCCTGGGGAGTACGCCGGCAACGGTT	Bacteria	Spirochaetota	Spirochaetia	Spirochaetales	Spirochaetaceae	Spirochaeta 2
tpac_16S_v1_asv0000794	246696	273	44.1034	0.0824556	TACGGAGGGGGCAAGCGTTATTCGGAATTATTGGGCGTAAAGGGCGTGTAGGCGGCTTGATAAGCCAAAGGTGAAATCCCTCAGCTCAACTGAGGAACTGCCTTTGGAACTGTCTCGCTAGAGGCCAGGAGAGGGTAGCGGAATTCCCAGTGTAGCGGTGAAATGCGTAGATATTGGGAGGAACACCAGTGGCGAAGGCGGCTACCTGGACTGGTACTGACGCTGAGGCGCGAAAGCGTGGGGAGCAAACAGGATTAGATACCCTGGTAGTCCACGCTGTAAACGATGGGCACTCGGTGCTGCGGGTATCGACCCCTGCAGTGCCTTAGCTAACGCGTTAAGTGCCCCGCCTGGGGAGTACGGTCGCAAGGCTG	Bacteria	Acidobacteriota	Thermoanaerobaculia	Thermoanaerobaculales	Thermoanaerobaculaceae	Subgroup 10
tpac_16S_v1_asv0001175	246338	501	80.937	0.082336	TACGGAGGGTGCAAGCGTTAATCGGAATTACTGGGCGTAAAGCGCGCGTAGGCGGCTTAGTAAGTCGGATGTGAAAGCCCCGGGCTTAACCTGGGAATTGCATTCGATACTGCTGAGCTAGAGTATGGTAGAGGGAAGTGGAATTTCCGGTGTAGCGGTGAAATGCGTAGATATCGGAAGGAACACCAGTGGCGAAGGCGACTTCCTGGGCCAATACTGACGCTGAGGTGCGAAAGCGTGGGGAGCAAACAGGATTAGATACCCTGGTAGTCCACGCCGTAAACGATGAGAACTAGATGTCGGGAGGAATTGCCTTTCGGTGTCGCAGCTAACGCGTTAAGTTCTCCGCCTGGGGAGTACGCCGGCAACGGTA	Bacteria	Proteobacteria	Gammaproteobacteria	unclassified	unclassified	unclassified
tpac_16S_v1_asv0001001	239056	163	26.3328	0.079902	TACTGAAGGTGCAAGCGTTAATCGGAATCACTGGGCGTAAAGCGCTCGTAGGTGGCTTTGTAAGTCAGGTGTGAAAGCCCACGGCTCAACCGTGGAATTGCACTTGATACTGCATCGCTAGAGTATAGGAGAGGGAAGTGGAATTTCTGGTGTAGGAGTGAAATCCGTAGAGATCAGAAGGAACACCCGTGGCGAAGGCGACTTCCTGGACTATTACTGACACTGAGGAGCGAAAGCGTGGGGAGCAAACAGGATTAGATACCCTGGTAGTCCACGCCGTAAACGATGGGTACTAGGTGTTGGGGGCTTGACCCTCGGTGCCGTAGTTAACGCGTTAAGTACCCCGCCTGGGGAGTACGGTCGCAAGGCTG	Bacteria	Desulfobacterota	Desulfovibrionia	Desulfovibrionales	Desulfovibrionaceae	Halodesulfovibrio
tpac_16S_v1_asv0001837	238882	20	3.23102	0.0798439	CACGTAAGGTGCGAGCGTTGTTCGGAATTATTGGGCGTAAAGGGCTCGTAGGCGGCCTGCCAAGTCTTTCGTGAAAGACCGGGGCTCAACCCTGGGGACGCGAAGGAAACTGGCGGGCTGGAATCTTGGAAGGGGTACTGGAATTCCTGGTGTAGGGGTGAAATCTGTTGATATTAGGAAGAACACCGGAGGCGAAGGCGAGTACCTGGCCGAAGATTGACGCTGATGAGCGAAAGCGTAGGGAGCGAACAGGATTAGATACCCTGGTAGTCTACGCCGTAAACGATGTGCACTTGATGGTGGGGCCGTTCGGTTTCACTGTCGGAGCTAACGCATTAAGTGCACCGCCTGGGGAGTACGCCGGCAACGGTT	Bacteria	Spirochaetota	Spirochaetia	Spirochaetales	Spirochaetaceae	Spirochaeta 2
tpac_16S_v1_asv0001615	237854	396	63.9742	0.0795003	GACGAACCGTCCAAACGTTATTCGGAATCACTGGGCTTAAAGGGTGCGTAGGCGGCGCGGAAAGTTGGGTGTGAAATACCTCGGCTCAACCGAGGAACTGCGCCCAAAACTACCGTGCTCGAGGGAGATAGAGGTGAGCGGAACTTAGGGTGGAGCGGTGAAATGCGTTGATATCCTAAGGAACACCGGTGGCGAAAGCGGCTCACTGGATCTCTTCTGACGCTGAGGCACGAAAGCTAGGGTAGCGAACGGGATTAGATACCCCGGTAGTCCTAGCCGTAAACGATGAGCACTGGATTGAAGGGTCCTCCATAGCCTTTCAGTCGCAACGAAAGCGTTAAGTGCTCCGCCTGGGGAGTATGGTCGCAAGGCTG	Bacteria	Planctomycetota	Planctomycetes	Pirellulales	Pirellulaceae	Pir4 lineage
tpac_16S_v1_asv0001849	237131	64	10.3393	0.0792586	TACGGAGGGTGCGAGCGTTAATCGGAATTACTGGGCGTAAAGCGCGCGTAGGTGGTTTGTTAAGTCGGATGTGAAAGCCCCGGGCTCAACCTGGGAATTGCACCCGATACTGTCAGGCTAGAGTGCGAGAGAGGGAGGTAGAATTCCACGTGTAGAGGTGAAATGCGTAGATATGTGGAGGAATACCAGTGGCGAAGGCGGCCTCCTGGCTCGACACTGACGCTGATGTGCGAAAGCGTGGGGAGCAAACAGGATTAGATACCCTGGTAGTCCACGCCGTAAACGATGTCGACTAGCCGTTGGGGTACTTGATACCTTGGTGGCGCAGTTAACGCGATAAGTCGACCGCCTGGGGAGTACGGCCGCAAGGTTA	Bacteria	Proteobacteria	Gammaproteobacteria	Cellvibrionales	Halieaceae	Pseudohaliea
tpac_16S_v1_asv0001023	234330	475	76.7367	0.0783224	TACGGAGGGGGCGAGCGTTGCTCGGAATTACTGGGCGTAAAGGGTCCGCAGGTGGCTTTGTAAGTTAGATGTGAAATCTTAGGGCTTAACCCTGAAACTGCATCTAAAACTGCTTAGCTTGAGTACAGGAGAGGTTGGCGGAATTCCCGGTGTAGCGGTGAAATGCGTAGATATCGGGAGGAACACCAGTGGCGAAGGCGGCCAACTGGCCTGTTACTGACACTCAGGGACGAAAGCGTGGGTAGCGAACGGGATTAGATACCCCGGTAGTCCACGCCCTAAACGATGGATGCTAGGTGTGGGGATGAAAATCTCTGTGCCGTAGTTAACGCATTAAGCATCCCGCCTGGGGAGTACGATCGCAAGATTG	Bacteria	Dadabacteria	Dadabacteriia	Dadabacteriales	unclassified	unclassified
tpac_16S_v1_asv0001873	233070	46	7.43134	0.0779013	TACGGAGGGTGCAAGCGTTAATCGGAATTACTGGGCGTAAAGCGCGTGTAGGTGGCTGAGTAAGTCGGATGTGAAAGCCCCGGGCTTAACCTGGGAATTGCATTCGATACTGCTGAGCTAGAGTATGGTAGAGGGAAGTGGAATTTCCGGTGTAGCGGTGAAATGCGTAGAGATCGGAAGGAACACCAGTGGCGAAGGCGACTTCCTGGGCCAATACTGACGCTGAGGTGCGAAAGCGTGGGGAGCAAACAGGATTAGATACCCTGGTAGTCCACGCCGTAAACGATGAGAACTAGATGTCGGGAGGAATTGCCTTTCGATGTCACAGCTAACGCGTTAAGTTCTCCGCCTGGGGAGTACGCCGGCAACGGTA	Bacteria	Proteobacteria	Gammaproteobacteria	unclassified	unclassified	unclassified
tpac_16S_v1_asv0001826	231176	113	18.2553	0.0772682	TACGGAGGGTGCGAGCGTTGTCCGGATTTATTGGGTTTAAAGGGTGCGTAGGCGGCTATTTAAGTCAGTGGTGAAAACCCTGAGCTCAACTGAGGGCTTGCCATTGATACTGGATGGCTTGATTACCGTATAGGTAGGCGGAATTTATGGTGTAGCGGTGAAATGCATAGATACCATAAAGAACACCGATAGCGAAGGCAGCTTACTGGACGGTAAATGACGCTGATGCACGAAAGCGTGGGTAGCGAACGGGATTAGATACCCCGGTAGTCCACGCTGTAAACGATGATCACTCGATGTGTGCGATAGACAGTACGCGTCCAAGCGAAAGCGTTAAGTGATCCACCTGGGGAGTACGACCGCAAGGTTG	Bacteria	Bacteroidota	Bacteroidia	Cytophagales	unclassified	unclassified
tpac_16S_v1_asv0000789	230854	507	81.9063	0.0771606	CACGTATGGGGCGAGCGTTGTTCGGAATTATTGGGCGTAAAGGGCGCGCAGGCGGTCATACAAGCTTGGTGTGAAAGACCACGGCTCAACGGTGGGAACGCGCTGAGAACTGTATGACTTGAGTTTTAGAGGGGGAGCTGGAATTCCAGGTGTAGGGGTGAAATCTGTAGATATCTGGAAGAACATCAGTGGCGAAGGCGAGCTCCTGGCTATGAACTGACGCTGAGGCGCGAAAGCGTGGGGAGCGAACAGGATTAGATACCCTGGTAGTCCACGCCGTAAACGATGTGCACTAGGTGTTGGGCTTTCGAAGGCTCAGTGCCGTAAGTTAACACGTTAAGTGCACCGCCTGGGGAGTATGCCCGCAAGGGTG	Bacteria	Spirochaetota	Spirochaetia	Spirochaetales	Spirochaetaceae	Spirochaeta 2
tpac_16S_v1_asv0000498	230459	280	45.2342	0.0770286	TACGGAGGATGCAAGCGTTATCCGGAATGATTGGGCGTAAAGCGTCCGCAGGTGGTTATGCAAGTTTACTGTTAAAGAGTGAAGCTTAACTTCATAAGGGCCGTAGAAACTGCATGACTAGAGTGCGTTCGGGGCAGAGGGAATTCCTGGTGTAGCGGTGAAATGCGTAGATATCAGGAAGAACACCGGTGGCGAAAGCGCTCTGCTAGGCCGCAACTGACACTGAGGGACGAAAGCTAAGGGAGCGAATGGGATTAGATACCCCAGTAGTCTTAGCCGTAAACGATGGATACTAGGCGTTGCTTGTATCGACCCGAGCAGTGCCGTAGCTAACGCGTTAAGTATCCCGCCTGGGGAGTACGCACGCAAGTGTG	Bacteria	Cyanobacteria	Cyanobacteriia	Cyanobacteriales	Nostocaceae	Mastigocoleus BC008
tpac_16S_v1_asv0001842	229666	241	38.9338	0.0767635	TACGGAGGGTGCGAGCGTTGTCCGGATTTATTGGGTTTAAAGGGTGCGTAGGCGGTTATTTAAGTCAGTGGTGAAAACCCTGAGCTCAACTGAGGGCTTGCCATTGATACTGGATAACTTGATTACCGTGTAGGTAGGCGGAATTTATGGTGTAGCGGTGAAATGCATAGATACCATAAAGAACACCGATAGCGAAGGCAGCTTACTGGGCGGTTAATGACGCTGATGCACGAAAGCGTGGGTAGCGAACGGGATTAGATACCCCGGTAGTCCACGCTGTAAACGATGATCACTCGATGTGTGCGATATACGGTACGCGTCCAAGCGAAAGCGTTAAGTGATCCACCTGGGGAGTACGACCGCAAGGTTG	Bacteria	Bacteroidota	Bacteroidia	Cytophagales	unclassified	unclassified
tpac_16S_v1_asv0001561	228963	178	28.7561	0.0765286	TACGGAGGATGCAAGCGTTATCCGGAATGATTGGGCGTAAAGCGTCCGCAGGTGGTAATGCAAGTCTACTGTTAAAGAGTGAAGCTTAACTTCATAAAGGCCGTGGAAACTGCATAACTAGAGTACGTTCGGGGCAGAGGGAATTCCTGGTGTAGCGGTGAAATGCGTAGATATCAGGAAGAACACCGGTGGCGAAAGCGCTCTGCTAGGCCGTAACTGACACTGAGGGACGAAAGCTAAGGGAGCGAATGGGATTAGATACCCCAGTAGTCTTAGCCGTAAACGATGGATACTAGGCGTTGCTTGTATCGACCCGAGCAGTGCCGTAGCTAACGCGTTAAGTATCCCGCCTGGGGAGTACGCACGCAAGTGTG	Bacteria	Cyanobacteria	Cyanobacteriia	Cyanobacteriales	Nostocaceae	Mastigocoleus BC008
tpac_16S_v1_asv0001642	226783	424	68.4976	0.0757999	TACGGAGGGAGCTAGCGTTGTTCGGAATTACTGGGCGTAAAGCGCGCGTAGGCGGCCTGTAAAGTTGGGGGTGAAATCCCGGAGCTCAACTCCGGAACTGCCTTCAAAACTGCCAGGCTCGAGTTCGGAAGAGGTAAGTAGAATTCCCAGTGTAGAGGTGAAATTCGTAGATATTGGGAAGAATACCAGTGGCGAAGGCGGCTTACTGGTCCGATACTGACGCTGAGGTGCGAAAGCGTGGGGAGCAAACAGGATTAGATACCCTGGTAGTCCACGCCGTAAACGATGAGAGCTAGTTGTCAGGCAGTATACTGTTTGGTGACGCAGCTAACGCATTAAGCTCTCCGCCTGGGGAGTACGGTCGCAAGATTA	Bacteria	Proteobacteria	Alphaproteobacteria	Parvibaculales	Parvibaculaceae	Candidatus Phaeomarinobacter
tpac_16S_v1_asv0001576	226640	389	62.8433	0.0757521	TACGGAGGGGGCGAGCGTTGTTCGGAATTACTGGGCGTAAAGGGCGCGCAGGCGGCCGATTGCGTCAGGTGTGAAAGCCCCGGGCTCAACCTGGGAGGTGCACTTGATACGGGTCGGCTGGAGAGCGGGAGAGGAGTGTGGAATTCCCAGTGTAGAGGTGAAATTCGTAGATATTGGGAAGAACACCGGTGGCGAAGGCGGCACTCTGGCCCGTTTCTGACGCTCAGGCGCGAAAGCGTGGGGAGCAAACAGGATTAGATACCCTGGTAGTCCACGCCGTAAACGATGTGTGCTAGCCGTCGGTCGGCATGCCGATCGGTGGCGTACGCTAACGCCTTAAGCACACCGCCTGGGGAGTACGGCCGCAAGGTTA	Bacteria	Proteobacteria	Alphaproteobacteria	unclassified	unclassified	unclassified
tpac_16S_v1_asv0001225	225629	412	66.559	0.0754142	TACGGAGGGGGCAAGCGTTGTTCGGAATTACTGGGCGTAAAGGGCGCGTAGGCGGTTTGTCACGTCAGATGTGAAAGCCCCGGGCTCAACCTGGGAGGTGCATTTGATACGGGCAGGCTTGAACCCGGCAGAGGGTGGTGGAATTCCCAGTGTAGAGGTGAAATTCGTAGATATTGGGAAGAACACCGATGGCGAAGGCAGCCACCTGGGCCGGTGTTGACGCTGAGGCGCGAAAGCGTGGGGAGCAAACAGGATTAGATACCCTGGTAGTCCACGCCGTAAACGATGTGCGCTAGCCGTCGGGCAGCATGCTGTTCGGTGGTGTAAGCTAACGCGTTAAGCGCACCGCCTGGGGAGTACGGCCGCAAGGTTA	Bacteria	Proteobacteria	Alphaproteobacteria	unclassified	unclassified	unclassified
tpac_16S_v1_asv0001890	225428	35	5.65428	0.075347	GACGGAGGAGGCAAGCGTTATCCGGAATTATTGGGCGTAAAGCGTCCGCAGGTGGCTAATCAAGTCTGCTGTCAAAGCCCAGGGCTCAACCCTGGAGAGGCAGTGGAAACTGGTTGGCTAGAGTGCGGTAGGGGTAGAGGGAATTCCCGGTGTAGCGGTGAAATGCGTAGATATCGGGAAGAACACCGGTGGCGAAGGCGCTCTACTGGACCGCAACTGACACTCATGGACGAAAGCTAGGGGAGCGAAAGGGATTAGATACCCCTGTAGTCCTAGCCGTAAACGATGGACACTAGGTGTTGGCCGTATCGACCCGGCCAGTGCCGTAGCCAACGCGTTAAGTGTCCCGCCTGGGGAGTACGCTCGCAAGAGTG	Bacteria	Cyanobacteria	Cyanobacteriia	Thermosynechococcales	Thermosynechococcaceae	unclassified
tpac_16S_v1_asv0001003	225085	288	46.5267	0.0752324	TACGGGGGGGGCAAGCGTTGTTCGGAATTACTGGGCGTAAAGGGCGCGTAGGCGGTTGGATAAGTCAGCTGTGAAAACCTCAGGCTCAACTTGAGGCCTGCAGTTGAAACTGTCCAGCTAGAGTGTGGGAGAGGAGAGTGGAATTCCCGGTGTAGCGGTGAAATGCGTAGATATCGGGAGGAACACCAGTGGCGAAGGCGGCTCTCTGGACCACAACTGACGCTGAGGCGCGAAAGCTAGGGGAGCAAACAGGATTAGATACCCTGGTAGTCCTAGCTGTAAACGATGGATACTTGCTGTAGGGGGTATTGAATCCTCCTGTGGCGAAGCTAACGCATTAAGTATCCCGCCTGGGGAGTACGGTCGCAAGGCTG	Bacteria	Acidobacteriota	Subgroup 11	unclassified	unclassified	unclassified
tpac_16S_v1_asv0001957	220719	14	2.26171	0.0737731	TACGGAGGGTGCGAGCGTTAATCGGAATTACTGGGCGTAAAGCGTGCGTAGGCGGCGATTTAAGTTGGATGTGAAAGCCCCGGGCTTAACCTGGGAACTGCATCCAAAACTGAGTGGCTAGAGTGCGAGAGAGGAGTGTGGAATTTCCTGTGTAGCGGTGAAATGCGTAGATATAGGAAGGAACACCAGTGGCGAAGGCGACACTCTGGCTTGACACTGACGCTGAGGTACGAAAGCGTGGGGAGCAAACAGGATTAGATACCCTGGTAGTCCACGCCGTAAACGATGTCTACTAGTTGTCGGTGTTCAAGTAATGCTGGTAACGAAGCAAACGCGATAAGTAGACCGCCTGGGGAGTACGGCCGCAAGGTTA	Bacteria	Proteobacteria	Gammaproteobacteria	Oceanospirillales	Endozoicomonadaceae	Endozoicomonas
tpac_16S_v1_asv0001966	220657	23	3.71567	0.0737524	TACGGAGGGTGCGAGCGTTAATCGGAATTACTGGGCGTAAAGCGCGCGTAGGCGGTCTGGTCAGTCGGATGTGAAAGCCCCGGGCTTAACCTGGGAACTGCGTTCGATACTGCCAGACTGGAGTATGTTAGAGGAAAGCGGAATTCCCGGTGTAGCGGTGAAATGCGTAGATATCGGGAGGAACATCAGTGGCGAAGGCGGCTTTCTGGATCAATACTGACGCTGAGGCGCGAAAGCGTGGGGAGCAAACAGGATTAGATACCCTGGTAGTCCACGCCCTAAACGATGTCAACCAGCCGTTGGGTTCATTTAAGGATTCAGTGGCGCAGCTAACGCGTTAAGTTGACCGCCTGGGGAGTACGGCCGCAAGGTTA	Bacteria	Proteobacteria	Gammaproteobacteria	unclassified	unclassified	unclassified
tpac_16S_v1_asv0001732	218081	353	57.0275	0.0728914	TACAGAGGGTGCGAACGTTGCTCGGATTTACTGGGCGTAAAGCGCGTGTAGGCGGACTCGCAAGTCGGTTGTGAAATCCCTGGGCTCAACCTAGGAACTGCATCCGAAACTGCTTGTCTCGAGTAATGGAGAGGGTGGCGGAATTCCCGGTGTAGAGGTGAAATTCGTAGATATCGGGAGGAACATCAGTGGCGAAGGCGGCCACCTGGACATTCACTGACGCTGAGACGCGAAAGCGTGGGGAGCAAACAGGATTAGATACCCTGGTAGTCCACGCCGTAAACGATGAGCACTAGGTGCAGCGGATATTGACCTCTGCTGTGCCGTAGCTAACGCGTTAAGTGCTCCGCCTGGGGAGTACGGCCGCAAGGCTA	Bacteria	Myxococcota	Polyangia	unclassified	unclassified	unclassified
tpac_16S_v1_asv0001983	217316	72	11.6317	0.0726357	TACGGAGGGTGCAAGCGTTGTCCGGATTTATTGGGTTTAAAGGGTGCGTAGGCGGGTATTTAAGTCAGTGGTGAAAACCCTGAGCTCAACTGAGGGCTTGCCATTGATACTGGGTGCCTTGATTACCGTATAGGTAGGCGGAATTTATGGTGTAGCGGTGAAATGCATAGATACCATAAAGAACACCGATAGCGAAGGCAGCTTACTGGACGGTGAATGACGCTGATGCACGAAAGCGTGGGTAGCGAACGGGATTAGATACCCCGGTAGTCCACGCTGTAAACGATGATCACTCGATGTGTGCGATAGACAGTACGCGTCCAAGCGAAAGCGTTAAGTGATCCACCTGGGGAGTACGACCGCAAGGTTG	Bacteria	Bacteroidota	Bacteroidia	Cytophagales	unclassified	unclassified
tpac_16S_v1_asv0001194	216356	222	35.8643	0.0723148	TACGGAGGGGGCAAGCGTTGTTCGGAATTACTGGGCGTAAAGGGCGTGTAGGCGGAATATCAAGTTAGGGGTGAAAGGCCTGGGCTCAACCTGGGAACTGCCTCTAAAACTGGTAATCTAGAGTTCGGGAGAGGATAGCGGAATTCCTAGTGTAGAGGTGAAATTCGTAGATATTAGGAAGAACACCAGTGGCGAAGGCGGCTATCTGGCCCGATACTGACGCTGAGGCGCGAAAGCGTGGGGAGCAAACAGGATTAGATACCCTGGTAGTCCACGCTGTAAACGATGTGTGCTAGCCGTTGGGGCACGTGGTGTCTCGGTGGCGCAGCTAACGCTTTAAGCACACCGCCTGGGGAGTACGGTCGCAAGATTA	Bacteria	Proteobacteria	Alphaproteobacteria	Kiloniellales	Kiloniellaceae	Pelagibius
tpac_16S_v1_asv0002004	214169	54	8.72375	0.0715838	CACGTATGGGGCGAGCGTTGTTCGGAATTATTGGGCGTAAAGGGCGCGTAGGCGGATGTACAAGTCTGGTGGAAAAGACCGTGGCTCAACCACGGGAATGCACTGGAAACTGTAGGTCTTGAATCCTTGAGGGGGAACTGGAATTCCTGGTGTAGGGGTGAAATCTGTAGAGATCAGGAAGAACACCGGTGGCGAAGGCGAGTTCCTGGCAAGTGATTGACGCTGAGGCGCGAAAGCGTGGGGAGCGAACAGGATTAGATACCCTGGTAGTCCACGCCGTAAACGATGTGCACTAGGCGTTGGGGTGTTGAAACCTCAGTGCCGGAGCTAACGTGGTAAGTGCACCGCCTGGGGAGTATGCCGGCAACGGTG	Bacteria	Spirochaetota	Spirochaetia	Spirochaetales	Spirochaetaceae	Spirochaeta 2
tpac_16S_v1_asv0001789	213518	402	64.9435	0.0713662	TACGGAGGGGGCTAGCGTTGTTCGGAATTACTGGGCGTAAAGCGCGCGTAGGCGGTTTGTTAAGTTGGGCGTGAAAGCCCGGGGCTCAACCCCGGAGGTGCGTCCAAAACTGGCGGACTAGAGACCGAGAGAGGGTGGTGGAATTCCCAGTGTAGAGGTGAAATTCGTAGATATTGGGAAGAACACCGGTGGCGAAGGCGACCACCTGGCTCGGCCCTGACGCTGAGGCGCGAAAGCGTGGGGAGCAAACAGGATTAGATACCCTGGTAGTCCACGCCGTAAACGATGTGTGCTAGATGTTGGAGGGCTTGCCCTTCAGTGTCGCCGTTAACGCATTAAGCACACCGCCTGGGGAGTACGGCCGCAAGGTTA	Bacteria	Proteobacteria	Alphaproteobacteria	unclassified	unclassified	unclassified
tpac_16S_v1_asv0001447	213261	405	65.4281	0.0712803	TACGGAGGGTGCAAGCGTTGTTCGGAATTACTGGGCGTAAAGGGTGTGCAGGCGGCTGGGTAAGTCCTATGTGAAATCCCTCGGCTCAACCGAGGAACTGCATCGGATACTGCTCAGCTTGAGTCTCGGAGAGGGGGGTGGAATTCCCGGTGTAGAGGTGAAATTCGTAGATATCGGGAGGAACACCAGTGGCGAAGGCGACCCCCTGGACGATGACTGACGCTGATACACGAAAGCGTGGGTAGCAAACAGGATTAGATACCCTGGTAGTCCACGCCGTAAACGGTGTCCATTAGGTGTCGTGGGTATTGACCCCCGCGGTGCCGCAGCTAACGCATTAAATGGACCGCCTGGGGAGTACGGCCGCAAGGTTA	Bacteria	Desulfobacterota	Desulfarculia	Desulfarculales	Desulfarculaceae	Desulfocarbo
tpac_16S_v1_asv0000986	212379	102	16.4782	0.0709855	TACAGGGGTGGCAAGCGTTGTCCGGATTTACTGGGTGTAAAGGGTGCGCAGGCGGAAAAATAAGTCGGGTGTTAAATCCATGTGCTCAACACATGCAAGGCTTCCGATACTGTTTTTCTAGAGTGTCGAAAAGGAAGATGGAATTTCCGGTGTAACGGTGGAATGTGTAGATATCGGAAAGAACACCAGTGGCGAAGGCAGTCTTCTGGTCGACAACTGACGCTCAGGCACGAAAGCGTGGGGAGCGAACAGGATTAGATACCCTGGTAGTCCACGCCGTAAACGATGAATACTAGATGTTGGTCACGTGTGATCAGTGTCGCAGCTAACGCGTTAAGTATTCCACCTGGGAAGTACGCTCGCAAGAGTG	Bacteria	Bacteroidota	Chlorobia	Chlorobiales	Chlorobiaceae	Chlorobium
tpac_16S_v1_asv0001709	211520	355	57.3506	0.0706984	TACGAAGGGGGCTAGCGTTGTTCGGAATTACTGGGCGTAAAGCGCGCGTAGGCGGACTCTTAAGCCAGATGTGAAATCCCGGGGCTCAACCCCGGAACTGCATTTGGAACTGGGAGTCTAGAGTTCAGGAGAGGTTCGTGGAATGCCGAGTGTAGAGGTGAAATTCGTAGATATTCGGTGGAACACCAGTGGCGAAGGCGACGAACTGGACTGATACTGACGCTGAGGTGCGAAAGTGTGGGGAGCAAACAGGATTAGATACCCTGGTAGTCCACACCGTAAACGATGAGTGCTAGTTGTCGGCAGGCATGCCTCCCGGTGACGCAGCTAACGCATTAAGCACTCCGCCTGGGGAGTACGGCCGCAAGGTTA	Bacteria	Proteobacteria	Alphaproteobacteria	Caulobacterales	Hyphomonadaceae	Hyphomonas
tpac_16S_v1_asv0002025	211386	41	6.62359	0.0706536	CACGAAAGGGGCAAGCGTTGTTCGGAATCACTGGGCGTAAAGGGCACGCAGGCGGCCCGGCCAGTCAGGGGTGAAAGCCCGGGGCTCAACCTCGGAACGGCCTTTGATACTGTCGGGCTGGAGACCGGAAGAGGGTGGTGGAATTCCCAATGTAGAGGTGAAATTCGTAGATATTGGGAGGAACACCGGCGGCGAAGGCGGCCACCTGGTCCGGATCTGACGCTCAGGTGCGAAAGCGTGGGGAGCGAACAGGATTAGATACCCTGGTAGTCCACGCCGTAAACGATGAGTGCTAGCTGTCGGGGGCTTGTCCCTCGGTGGCGGAGCTAACGCATTAAGCACTCCGCCTGGGGAGTACGGCCGCAAGGTTA	Bacteria	Proteobacteria	Alphaproteobacteria	unclassified	unclassified	unclassified
tpac_16S_v1_asv0001670	210848	465	75.1212	0.0704738	TACGGAGGGGGCTAGCGTTGTTCGGAATTACTGGGCGTAAAGCGCGCGTAGGCGGGCTGGTCAGTTGGGGGTGAAATCCCGGGGCTTAACCTCGGAACTGCCCTCAATACTGCCAGTCTAGAGATCGAGAGAGGTAAGTGGAATTCCTAGTGTAGAGGTGAAATTCGTAGATATTAGGAAGAACACCAGTGGCGAAGGCGGCTTACTGGCTCGATACTGACGCTGAGGCGCGAAAGCGTGGGGAGCAAACAGGATTAGATACCCTGGTAGTCCACGCCGTAAACGATGGGTGCTAGTTGTCGGGCGGCATGCCGTTCGGTGACGCAGCAAACGCGTTAAGCACCCCGCCTGGGGACTACGGTCGCAAGACTA	Bacteria	Proteobacteria	Alphaproteobacteria	unclassified	unclassified	unclassified
tpac_16S_v1_asv0002050	208721	32	5.16963	0.0697629	TACGGAGGGTGCAAGCGTTATCCGGATTCATTGGGTTTAAAGGGTACGTAGGTGGCCTTGTAAGTCAGTGGTGAAATCCTGCCGCTTAACGGTAGAACTGCCATTGAAACTGTAGGGCTTGAGTATAGTTGAGGTAGGCGGAATGTGCAGTGTAGCGGTGAAATGCTTAGATATTGCACAGAACCCCGATTGCGAAGGCAGCTTACTAAACTATAACTGACACTGATGTACGAAAGCGTGGGTAGCGAACAGGATTAGATACCCTGGTAGTCCACGCCGTAAACGATGCTCACTCGCTGTATGCTATACACCGTATGCGGCCAAGCGAAAGCATTAAGTGAGCCACCTGGGGAGTACGTCGGCAACGGTG	Bacteria	Bacteroidota	Bacteroidia	Bacteroidales	Prolixibacteraceae	Roseimarinus
tpac_16S_v1_asv0002052	208320	44	7.10824	0.0696289	TACGGAGGGTGCGAGCGTTAATCGGAATTACTGGGCGTAAAGCGCGCGTAGGCGGTCTGGTCAGTCGGATGTGAAAGCCCTGGGCTTAACCCGGGAACTGCGTTCGATACTGCCAGACTGGAGTATGTTAGAGGAAAGCGGAATTCCCGGTGTAGCGGTGAAATGCGTAGATATCGGGAGGAACATCAGTGGCGAAGGCGGCTTTCTGGATCAATACTGACGCTGAGGCGCGAAAGCGTGGGGAGCAAACAGGATTAGATACCCTGGTAGTCCACGCCCTAAACGATGTCAACCAGCCGTTGGGTTCATTTAAGGATTCAGTGGCGCAGCTAACGCGTTAAGTTGACCGCCTGGGGAGTACGGCCGCAAGGTTA	Bacteria	Proteobacteria	Gammaproteobacteria	unclassified	unclassified	unclassified
tpac_16S_v1_asv0001640	208183	400	64.6204	0.0695831	TACGGAGGGGGCTAGCGTTGTTCGGAATTACTGGGCGTAAAGGGCGTGTAGGCGGCTTGTCGAGTCAGGCGTGAAAGCCCCGGGCTTAACCTGGGAACTGCGTTTGATACTGGCAGGCTAGAGGTTGGAAGAGGAGAGTGGAATTCCCAGTGTAGAGGTGAAATTCGTAGATATTGGGAAGAACACCAGTGGCGAAGGCGGCTCTCTGGTCCACACCTGACGCTGAGGCGCGAAAGCGTGGGGAGCAAACAGGATTAGATACCCTGGTAGTCCACGCCGTAAACGATGTGTGCTAGACGTCGGGTGTTCAGCATTCGGTGTCGGAGCTAACGCATTAAGCACACCGCCTGGGGAGTACGGCCGCAAGGTTA	Bacteria	Proteobacteria	Alphaproteobacteria	unclassified	unclassified	unclassified
tpac_16S_v1_asv0001744	206452	381	61.5509	0.0690045	TACGGAGGGTGCAAGCGTTAATCGGAATTACTGGGCGTAAAGCGCGCGTAGGCGGCTTGGTCAGTCAGATGTGAAAGCCCCGGGCTCAACCTGGGAACTGCATTTGATACTGCCTAGCTAGAATGTGGTAGAGGGAAGTGGAATTCCAGGTGTAGCGGTGAAATGCGTAGATATCTGGAGGAACACCAGTGGCGAAGGCGACTTCCTGGACCAACATTGACGCTGAGGTGCGAAAGCGTGGGTAGCAAACAGGATTAGATACCCTGGTAGTCCACGCCGTAAACGATGTCAACTAGCCGTCGGATTCATTTAGGAATTTGGTGGCGCAGCTAACGCGATAAGTTGACCGCCTGGGGAGTACGGCCGCAAGGTTA	Bacteria	Proteobacteria	Gammaproteobacteria	Chromatiales	Chromatiaceae	Candidatus Thiobios
tpac_16S_v1_asv0002067	206010	35	5.65428	0.0688568	TACGGAGGGTGCGAGCGTTGTTCGGATTTATTGGGTTTAAAGGGTGCGTAGGCGGGGTTTTAAGTCAGTGGTGAAATTCTTCAGCTTAACTGGAGGGCTGCCATTGATACTGGAGTTCTTGAGTATACCAGAGGTAGGCGGAATTTATGGTGTAGCGGTGAAATGCATAGATACCATAAAGAACCCCGATAGCGTAGGCAGCTTACCGGAGTATAACTGACGCTGAAGCACGAAAGCATGGGTAGCGAACAGGATTAGATACCCTGGTAGTCCATGCCGTAAACGATGATTACTCGATGTTGGTGATATAATGTCAGCGTCCAAGCGAAAGCGTTAAGTAATCCACCTGGGGAGTACGCTCGCAAGAGTG	Bacteria	Bacteroidota	Bacteroidia	Cytophagales	Cyclobacteriaceae	unclassified
tpac_16S_v1_asv0002077	204819	69	11.147	0.0684587	TACGGAGGGTGCAAGCGTTAATCGGAATTACTGGGCGTAAAGCGCGCGTAGGTGGTTTGTTAAGTCGGATGTGAAAGCCCCGGGCTCAACCTGGGAATTGCACCCGATACTGTCAGGCTAGAGTGCGAGAGAGGGAGGTAGAATTCCACGTGTAGCGGTGAAATGCGTAGATATGTGGAGGAATACCAGTGGCGAAGGCGGCCTCCTGGCTCGACACTGACGCTGATGTGCGAAAGCGTGGGGAGCAAACAGGATTAGATACCCTGGTAGTCCACGCCGTAAACTATGTCGACTAGCCGTTGGGGTACTTGATGCCTTGGTGGCGCAGTTAACGCGATAAGTCGACCGCCTGGGGAGTACGGCCGCAAGGTTA	Bacteria	Proteobacteria	Gammaproteobacteria	Cellvibrionales	Halieaceae	Pseudohaliea
tpac_16S_v1_asv0000592	204493	558	90.1454	0.0683497	TACGAAGGGGGCTAGCGTTGTTCGGAATTACTGGGCGTAAAGCGCACGTAGGCGGACTTTTAAGTCAGATGTGAAATCCCGAGGCTCAACCTCGGAACTGCATTTGAAACTGGGAGTCTAGAGATCAGGAGAGGTTAGCGGAATACCGAGTGTAGAGGTGAAATTCGTAGATATTCGGTGGAACACCAGTGGCGAAGGCGGCTAACTGGACTGATACTGACGCTGAGGTGCGAAAGTGTGGGGAGCAAACAGGATTAGATACCCTGGTAGTCCACACCGTAAACGATGAGTGCTAGTTGTCTGCAGGCATGCCTGTAGGTGACGCAGCTAACGCATTAAGCACTCCGCCTGGGGAGTACGGCCGCAAGGTTA	Bacteria	Proteobacteria	Alphaproteobacteria	Caulobacterales	Hyphomonadaceae	Hyphomonas
tpac_16S_v1_asv0002075	204118	45	7.26979	0.0682244	TACGGAGGGTGCGAGCGTTGTTCGGATTTATTGGGTTTAAAGGGTGCGTAGGCGGGGCTTTAAGTCAGTGGTGAAATTCTTCAGCTTAACTGGAGGGCTGCCATTGATACTGGAGTTCTTGAGTGGACTATAGGTAGGCGGAATTTATGGTGTAGCGGTGAAATGCATAGATACTATAAAGAACCCCGATAGCGTAAGCAGCTTACCGGAGTTTAACTGACGCTCAGGCACGAAAGCATGGGTAGCGAACAGGATTAGATACCCTGGTAGTCCATGCCGTAAACGATGATTACTCGATGTTGGCGATATAAAGTCAGCGTCCAAGCGAAAGCGTTAAGTAATCCACCTGGGGAGTACGCTCGCAAGAGTG	Bacteria	Bacteroidota	Bacteroidia	Cytophagales	unclassified	unclassified
tpac_16S_v1_asv0000705	203339	470	75.9289	0.067964	TACGAAGGGGGCTAGCGTTGTTCGGATTTACTGGGCGTAAAGCGCACGTAGGCGGATCGTTAAGTGAGGGGTGAAATCCCAGGGCTCAACCCTGGAACTGCCTTTCATACTGGCGATCTGGAGTTCGAGAGAGGTGAGTGGAATTCCGAGTGTAGAGGTGAAATTCGTAGATATTCGGAGGAACACCAGTGGCGAAGGCGGCTCACTGGCTCGATACTGACGCTGAGGTGCGAAAGCGTGGGGAGCAAACAGGATTAGATACCCTGGTAGTCCACGCCGTAAACGATGAATGTTAGCCGTCGGGCAGTATACTGTTCGGTGGCGCAGCTAACGCATTAAACATTCCGCCTGGGGAGTACGGTCGCAAGATTA	Bacteria	Proteobacteria	Alphaproteobacteria	Rhizobiales	Rhizobiaceae	Hoeflea
tpac_16S_v1_asv0002076	202991	228	36.8336	0.0678477	TACGAAGGGGGCTAGCGTTGTTCGGAATTACTGGGCGTAAAGCGCACGTAGGCGGACTTTTAAGTCAGGGGTGAAATCCCGGGGCTCAACCCCGGAACTGCCTTTGATACTGGAAGTCTTGAGTTCGAGAGAGGTGAGTGGAATTCCGAGTGTAGAGGTGAAATTCGTAGATATTCGGAGGAACACCAGTGGCGAAGGCGGCTCACTGGCTCGATACTGACGCTGAGGTGCGAAAGCGTGGGGAGCAAACAGGATTAGATACCCTGGTAGTCCACGCCGTAAACGATGAATGTTAGCCGTCGGTCAGTCTACTGTTCGGTGGCGCAGCTAACGCATTAAACATTCCGCCTGGGGAGTACGGTCGCAAGATTA	Bacteria	Proteobacteria	Alphaproteobacteria	Rhizobiales	Rhizobiaceae	Phyllobacterium
tpac_16S_v1_asv0000265	201678	258	41.6801	0.0674088	GACGGAGGAGGCAAGCGTTATCCGGAATTATTGGGCGTAAAGCGTCCGCAGGCGGCTAGTTAAGTCTGCTGTCAAAGCCCGCAGCTCAACTGCGGATCGGCAGTGGAAACTGATTAGCTAGAGAGCGGTAGGGGTAGAGGGAATTCCCGGTGTAGCGGTGAAATGCGTAGATATCGGGAAGAACACCAGTGGCGAAGGCGCTCTACTGGGCCGTGACTGACGCTGAGGGACGAAAGCTAGGGGAGCGAAAGGGATTAGATACCCCTGTAGTCCTAGCTGTAAACGATGGACACTAGGTGTTGGCCGTATCGACCCGGTCAGTACCGAAGCTAACGCGTTAAGTGTCCCGCCTGGGGAGTACGCACGCAAGTGTG	Bacteria	Cyanobacteria	Cyanobacteriia	Phormidesmiales	Nodosilineaceae	unclassified
tpac_16S_v1_asv0001248	201133	279	45.0727	0.0672267	GACGGAGGGTGCGAGCGTTGCTCGGAATCACTGGGCGTAAAGGGTGCGTAGGCGGTCTTTCAAGTCTGACGTGAAAGCCCAGGGCTCACCCCTGGAAGTGCGCCAGAAACTGATGGACTTGAGTACCGGAGGGGAGAGTGGAATTCCCGGTGTAGCGGTGAAATGCGTAGATATCGGGAGGAATACCGGTGGCGAAAGCGACTCTCTGGACGGTTACTGACGCTGAGGCACGAAAGCGTGGGGAGCAAACAGGATTAGATACCCTGGTAGTCCACGCCGTAAACGATGGGCACTAGGTGTCGGGGGTATCCACTCCCTCGGTGCCGCCGCTAACGCATTAAGTGCCCCGCCTGGGAACTACGGTCGCAAGATTA	Bacteria	Myxococcota	bacteriap25	unclassified	unclassified	unclassified
tpac_16S_v1_asv0002121	200130	7	1.13086	0.0668914	CACGTATGGGGCGAGCGTTGTTCGGAATTATTGGGCGTAAAGGGCGCGTAGGCGGATAGACAAGTCTGGTGGAAAAGACCGTGGCTCAACCACGGGGATGCACTGGAAACTGTACGTCTTGAATCCTTGAGGGGGAACTGGAATTCCTGGTGTAGGGGTGAAATCTGTAGAGATCAGGAAGAACACCGGTGGCGAAGGCGAGTTCCTGGCAAGTGATTGACGCTGAGGCGCGAAAGCGTGGGGAGCGAACAGGATTAGATACCCTGGTAGTCCACGCCGTAAACGATGTGCACTAGGCGTTGGGGTGTTGAAACCTCGGTGCCGGAGCTAACGTGGTAAGTGCACCGCCTGGGGAGTATGCCGGCAACGGTG	Bacteria	Spirochaetota	Spirochaetia	Spirochaetales	Spirochaetaceae	unclassified
tpac_16S_v1_asv0001185	198657	72	11.6317	0.0663991	TACGGAGGGTGCGAGCGTTAATCGGAATTACTGGGCGTAAAGCGCGCGTAGGCGGTTTGTTAAGTCGGATGTGAAAGCCCCGGGCTCAACCTGGGAACTGCATCCGATACTGGCAGGCTAGAGTACGGTAGAGGGAGGTAGAATTCCACGTGTAGCGGTGAAATGCGTAGAGATGTGGAGGAATACCAGTGGCGAAGGCGGCCTCCTGGACTGATACTGACGCTGAGGTGCGAAAGCGTGGGGAGCAAACAGGATTAGATACCCTGGTAGTCCATGCTGTAAACGATGTCAACTAGCCGTTGGAGGCCTTAGTGCCTTTAGTGGCGTAGCTAACGCGCTAAGTTGACCGCCTGGGGAGTACGGTCGCAAGATTA	Bacteria	Proteobacteria	Gammaproteobacteria	Oceanospirillales	Pseudohongiellaceae	Pseudohongiella
tpac_16S_v1_asv0001662	195286	417	67.3667	0.0652724	TACGTAGGGGGCAAGCGTTATCCGGAATTATTGGGCGTAAAGAGTGCGTAGGTGGTTCTACAAGCCTTGGGTGAAAGGCTACGGCTCAACCGTAGTAAGCCTTGGGAACTGTAGGACTTGAGTGCAGGAGAGGAGAGCGGAATTCCTAGTGTAGCGGTGAAATGCGTAGATATTAGGAGGAACACCAGTGGCGAAGGCGGCTCTCTGGACTGTAACTGACGCTGAGGCACGAAAGCGTGGGGAGCGAACAGGATTAGATACCCTGGTAGTCCACGCCGTAAACGATGAGTACTAGGTGTCGGGGTCGCGAGGCTTCGGTGCCGTAGCTAACGCATTAAGTACTCCGCCTGGGGAGTACGCACGCAAGTGTG	Bacteria	Firmicutes	Clostridia	Peptostreptococcales-Tissierellales	unclassified	unclassified
tpac_16S_v1_asv0001279	195265	257	41.5186	0.0652653	TACGGAGGGGGCAAGCGTTGCTCGGAATTACTGGGCGTAAAGGGTCCGCAGGCTGTCAGGCAAGTTGGTTGTGAAATCCCAAGGCTTAACCTTGGAATTGCATCCAAAACTGCCTGACTAGAGTCCAAGAGAGGTTGGCGGAATTCCCGGTGTAGCGGTGAAATGCATAGATATCGGGAGGAACACCAGAGGCGAAGGCGGCCAACTGGCTTGGTACTGACGCTCAGGGACGAAAGCGTGGGTAGCAAACCGGATTAGATACCCGGGTAGTCCACGCCCTAAACGATGGATGCTAGGTAGGGGGAATTTATTTCTCCCTGCCGTAGTTAACGCATTAAGCATCCCGCCTGGGGAGTACGGTCGCAAGGCTG	Bacteria	Dadabacteria	Dadabacteriia	Dadabacteriales	unclassified	unclassified
tpac_16S_v1_asv0000004	193383	581	93.8611	0.0646363	TACGGAGGGTGCGAGCGTTAATCGGAATTACTGGGCGTAAAGCGCATGCAGGTGGTTTGTTAAGTCAGATGTGAAAGCCCGGGGCTCAACCTCGGAATAGCATTTGAAACTGGCAGACTAGAGTACTGTAGAGGGGGGTAGAATTTCAGGTGTAGCGGTGAAATGCGTAGAGATCTGAAGGAATACCGGTGGCGAAGGCGGCCCCCTGGACAGATACTGACACTCAGATGCGAAAGCGTGGGGAGCAAACAGGATTAGATACCCTGGTAGTCCACGCCGTAAACGATGTCTACTTGGAGGTTGTGGCCTTGAGCCGTGGCTTTCGGAGCTAACGCGTTAAGTAGACCGCCTGGGGAGTACGGTCGCAAGATTA	Bacteria	Proteobacteria	Gammaproteobacteria	Vibrionales	Vibrionaceae	Catenococcus
tpac_16S_v1_asv0001856	192415	210	33.9257	0.0643128	GACGGAGGATGCAAGCGTTATCCGGAATTATTGGGCGTAAAGCGTCCGCAGGCGGCTTTTCAAGTCTGCTGTTAAAGCCCGCAGCTCAACTGCGGATCGGCAGTGGAAACTGAGGAGCTAGAGTACGGTAGGGGTAGAGGGAATTCCCAGTGTAGCGGTGAAATGCGTAGATATTGGGAAGAACACCAGTGGCGAAGGCGCTCTACTGGGCCGTAACTGACGCTGAGGGACGAAAGCTAGGGGAGCGAAAGGGATTAGATACCCCTGTAGTCCTAGCCGTAAACGATGGATACTAGGTGTTGGCCGTATCGACCCGGTCAGTACCGTAGCTAACGCGTTAAGTATCCCGCCTGGGGAGTACGCACGCAAGTGTG	Bacteria	Cyanobacteria	Cyanobacteriia	Phormidesmiales	Nodosilineaceae	MBIC10086
tpac_16S_v1_asv0002207	191508	36	5.81583	0.0640096	TACGGAGGGTGCGAGCGTTAATCGGAATCACTGGGCGTAAAGCGTGCGTAGGTGGTTTAGTAAGTCAGATGTGAAAGCCCCGGGCTTAACCTGGGAACTGCATTTGATACTGCTTGACTAGAGTTTGGTAGAGGGAAGTGGAATTCCGAGTGTAGCGGTGAAATGCGTAGAGATTCGGAGGAACACCAATGGCGAAGGCAACTTCCTGGACCAAAACTGACACTGAGGTACGAAAGCGTGGGTAGCAAACAGGATTAGATACCCTGGTAGTCTACGCCGTAAACGATGTCTACTAGCCGTTGGAAGGATTTTCTTTTTAGTGGCGCAGCTAACGCGATAAGTAGACCGCCTGGGGAGTACGGCCGCAAGGTTA	Bacteria	Proteobacteria	Gammaproteobacteria	unclassified	unclassified	unclassified
tpac_16S_v1_asv0002229	189725	71	11.4701	0.0634137	TACGAAAGGGGCTAGCGTTGTTCGGAATCACTGGGCGTAAAGGGCACGCAGGCGGTTTTGTCGGTCAGAGGTGAAAGCCCGGGGCTCAACCCCGGAACGGCCTTTGATACTGCAAGACTAGAGACTAGGAGAGGGTGGTGGAATTCCCAGTGTAGAGGTGAAATTCGTAGATATTGGGAGGAACACCGGAGGCGAAGGCGGCCACCTGGACTAGATCTGACGCTCAGGTGCGAAAGCGTGGGGAGCCAACAGGATTAGATACCCTGGTAGTCCACGCCGTAAACGATGAGTGCTAGTTGTCGGGACTTCGGTTTCGGTGACGCAGCTAACGCATTAAGCACTCCGCCTGGGGAGTACGGTCGCAAGATTA	Bacteria	Proteobacteria	Alphaproteobacteria	Rhodospirillales	Thalassospiraceae	Thalassospira
tpac_16S_v1_asv0001660	186486	350	56.5428	0.0623311	TACGGAAGGTGCGAGCGTTAATCGGAATCACTGGGCGTAAAGCGCACGTAGGCTGTCTCGTAAGTCAGATGTGAAAGCCCTCGGCTCAACCGAGGAATTGCATTTGATACTGCGAGACTGGAGTCCTGGAGAGGGCGGCGGAATTCCGGGTGTAGGAGTGAAATCCGTAGATATCCGGAGGAACACCGGTGGCGAAGGCGGCCGCCTGGACAGGTACTGACGCTGAGGTGCGAAAGCGTGGGGAGCAAACAGGATTAGATACCCTGGTAGTCCACGCCGTAAACGATGGATGCTAGGTGTCGGGGAGCGATCTTCGGTGCCGGAGTTAACGCGTTAAGCATCCCGCCTGGGGAGTACGGTCGCAAGGCTG	Bacteria	Desulfobacterota	Desulfovibrionia	Desulfovibrionales	Desulfovibrionaceae	unclassified
tpac_16S_v1_asv0001917	184260	431	69.6284	0.061587	TACGAAGGGGGCTAGCGTTGTTCGGAATTACTGGGCGTAAAGCGCGCGTAGGCGGATTGATCAGTCAGGGGTGAAATCCCGGGGCTCAACCCCGGAACTGCCTTTGATACTGTCAATCTAGAGGTCGAGAGAGGTGAGTGGAATTCCGAGTGTAGAGGTGAAATTCGTAGATATTCGGAGGAACACCAGTGGCGAAGGCGGCTCACTGGCTCGAACCTGACGCTGAGGTGCGAAAGTGTGGGGAGCAAACAGGATTAGATACCCTGGTAGTCCACACCGTAAACGATGGAAGCTAGCCGTCGGGCAGTTTACTGTTCGGTGGCGCAGTTAACGCATTAAGCTTCCCGCCTGGGGAGTACGGTCGCAAGATTA	Bacteria	Proteobacteria	Alphaproteobacteria	Rhizobiales	Rhizobiaceae	Roseitalea
tpac_16S_v1_asv0001636	183224	411	66.3974	0.0612408	TACGGAGGGGGTTAGCGTTGTTCGGAATTACTGGGCGTAAAGCGCGCGTAGGCGGACTGGAAAGTTGGGGGTGAAATCCCGGGGCTCAACCCCGGAACTGCCTTCAAAACTCCCAGTCTTGAGTTCGAGAGAGGTGAGTGGAATTCCGAGTGTAGAGGTGAAATTCGTAGATATTCGGAGGAACACCAGTGGCGAAGGCGGCTCACTGGCTCGATACTGACGCTGAGGTGCGAAAGCGTGGGGAGCAAACAGGATTAGATACCCTGGTAGTCCACGCCGTAAACGATGAATGCCAGACGTCGGGTAGCATGCTATTCGGTGTCACACCTAACGGATTAAGCATTCCGCCTGGGGAGTACGGTCGCAAGATTA	Bacteria	Proteobacteria	Alphaproteobacteria	Rhodobacterales	Rhodobacteraceae	unclassified
tpac_16S_v1_asv0002305	182266	68	10.9855	0.0609206	CACGTATGGGGCGAGCGTTGTTCGGAATTATTGGGCGTAAAGGGCGCGTAGGCGGATAGACAAGTCTGGTGGAAAAGACCGTGGCTCAACCACGGGGATGCACTGGAAACTGTAAGTCTTGAATCCTTGAGGGGGAACTGGAATTCCTGGTGTAGGGGTGAAATCTGTAGAGATCAGGAAGAACACCGGTGGCGAAGGCGAGTTCCTGGCAAGTGATTGACGCTGAGGCGCGAAAGCGTGGGGAGCGAACAGGATTAGATACCCTGGTAGTCCACGCCGTAAACGATGTGCACTAGGCGTTGGGGTGTTGAAACCTCGGTGCCGGAGCTAACGTGGTAAGTGCACCGCCTGGGGAGTATGCCGGCAACGGTG	Bacteria	Spirochaetota	Spirochaetia	Spirochaetales	Spirochaetaceae	Spirochaeta 2
tpac_16S_v1_asv0002265	181318	46	7.43134	0.0606037	CACGTATGGGGCGAGCGTTGTTCGGAATTATTGGGCGTAAAGGGCGCGTAGGCGGATATACAAGTCTGGTGGAAAAGACCGTGGCTCAACCACGGGGATGCACTGGAAACTGTAAGTCTTGAATCCTTGAGGGGGAACTGGAATTCCTGGTGTAGGGGTGAAATCTGTAGAGATCAGGAAGAACACCGGTGGCGAAGGCGAGTTCCTGGCAAGTGATTGACGCTGAGGCGCGAAAGCGTGGGGAGCGAACAGGATTAGATACCCTGGTAGTCCACGCCGTAAACGATGTGCACTAGGCGTTGGGGTGTTGAAACCTCAGTGCCGGAGCTAACGTGGTAAGTGCACCGCCTGGGGAGTATGCCGGCAACGGTG	Bacteria	Spirochaetota	Spirochaetia	Spirochaetales	Spirochaetaceae	Spirochaeta 2
tpac_16S_v1_asv0001356	181259	267	43.1341	0.060584	TACGAAGGGGGCAAGCGTTGTTCGGATTTACTGGGCGTAAAGGGCGTGCAGGCGGACCGATAAGTCGTCTGTGAAATCTGTCGGCTCAACCAACAACTTGCAGTCGAAACTATCGGTCTTGAGTACAGGAGAGGAGAGCGGAATCTCAGGTGTAGCGGTGAAATGCGTAGATATCTGGGAGAACACCGGTGGCGAAGGCGGCTCTCTGGCCTGATACTGACGCTGAGGCGCGAAAGCTAGGGGAGCGAACGGGATTAGATACCCCGGTAGTCCTAGCTGTAAACGATGGGTACTAGGTGTTGGAGGTTTTGACCCCTCCAGTGCCGCAGCTAACGCATTAAGTACCCCGCCTGGGGAGTACGGTCGCAAGGCTG	Bacteria	PAUC34f	unclassified	unclassified	unclassified	unclassified
tpac_16S_v1_asv0001974	181127	326	52.6656	0.0605399	TACGGAGGGTGCAAGCGTTGTCCGGATTTATTGGGTTTAAAGGGTGCGTAGGCGGATCTTTAAGTCAGTGGTGAAAGCCTGCAGCTTAACTGTAGAACTGCCATTGATACTGGAGGTCTTGAGTATACTAGAGGTAGGCGGAATTTATGGTGTAGCGGTGAAATGCATAGATACCATAAAGAACACCGATAGCGTAGGCAGCTTACTGGAGTATAACTGACGCTGAGGCACGAAAGCATGGGTAGCGAACAGGATTAGATACCCTGGTAGTCCATGCCGTAAACGATGATTACTCGATGTTGGCGATACATTGTCAGCGTCCAAGCGAAAGCGTTAAGTAATCCACCTGGGGAGTACGCTCGCAAGAGTG	Bacteria	Bacteroidota	Bacteroidia	Cytophagales	Cyclobacteriaceae	Fabibacter
tpac_16S_v1_asv0002226	178310	82	13.2472	0.0595983	TACGGAGGGTGCAAGCGTTGTCCGGATTTATTGGGTTTAAAGGGTGCGTAGGCGGTTATTTAAGTCAGTGGTGAAAACCCTGAGCTCAACTGAGGGCTTGCCATTGATACTGTATAACTTGATTACCGTACAGGTAGGCGGAATTTATGGTGTAGCGGTGAAATGCATAGATACCATAAAGAACACCGATAGCGAAGGCAGCTTACTGGAGGGTAAATGACGCTGATGCACGAAAGCGTGGGTAGCGAACGGGATTAGATACCCCGGTAGTCCACGCTGTAAACGATGATCACTCGATGTGTGCGATAGACAGTACGCGTCCAAGCGAAAGCGTTAAGTGATCCACCTGGGGAGTACGACCGCAAGGTTG	Bacteria	Bacteroidota	Bacteroidia	Cytophagales	unclassified	unclassified
tpac_16S_v1_asv0002084	178024	349	56.3813	0.0595027	TACGGAGGGGGCAAGCGTTGTTCGGAATTACTGGGCGTAAAGGGCGCGTAGGCGGATTGACAAGTCAGGGGTGAAAGGCCTGGGCTCAACCCGGGAACTGCCTTTGAAACTGTCAGTCTTGAGTCCGGAAGAGGATGGCGGAATTCCCAGTGTAGAGGTGAAATTCGTAGATATTGGGAAGAACACCGGTGGCGAAGGCGGCCATCTGGTCCGGCACTGACGCTGAGGCGCGAAAGCGTGGGGAGCAAACAGGATTAGATACCCTGGTAGTCCACGCCGTAAACGATGTCTGCTAGCCGTTGGGGCAGTTACTGCTTCGGTGGCGCAGCTAACGCGTTAAGCAGACCGCCTGGGGAGTACGGCCGCAAGGTTA	Bacteria	Proteobacteria	Alphaproteobacteria	Kiloniellales	Kiloniellaceae	Pelagibius
tpac_16S_v1_asv0002372	177086	122	19.7092	0.0591892	CACGTAGAGGGCAAGCGTTGTCCGGAATTACTGGGCGTAAAGGGTAGGCAGGTGGTAGGAAAAGTCAAGAGTGAAAGGTATCGGCTTAACCGATAGACAGCAGTTGAAACTATCCTACTTGAGGGCAGGAGAGGAGAGCGGAATTTCTGGTGTAGCGGTGGAATGCGTAGATATCAGGAAGAACACCGGTGGCGAAGGCGGCTCTCTGGCCTGCAACTGACGCTGAGCTACGAAAGCTGGGGGAGCAAACGGGATTAGATACCCCGGTAGTCCCAGCTGTAAACGATGGACACTAGGTGTTGGTGGTTCGAATCCATCAGTGCCGGAGTTAACGCGATAAGTGACCCGCCTGGGGACTACGGTCGCAAGACTG	Bacteria	Halanaerobiaeota	Halanaerobiia	Halanaerobiales	Halanaerobiaceae	Halanaerobium
tpac_16S_v1_asv0001314	176957	104	16.8013	0.0591461	TACGGAGGGGGCAAGCGTTGTTCGGATTTACTGGGCGTAAAGGGCGCGTAGGCGGGGTATCAAGTTAGGGGTGAAAGCCCGGGGCTCAACCTCGGAACTGCCTTTAAAACTGATACTCTAGAGTCCGGAAGAGGGTCGCGGAATTCCCAGTGTAGAGGTGAAATTCGTAGATATTGGGAAGAACACCGGTGGCGAAGGCGGCGACCTGGTCCGGTACTGACGCTGAGGCGCGAAAGCGTGGGGAGCAAACAGGATTAGATACCCTGGTAGTCCACGCCGTAAACGATGTGTGCTAGCCGTCGGGCTCCTTTGGAGTTCGGTGGCGCAGCTAACGCGTTAAGCACACCGCCTGGGGAGTACGGCCGCAAGGTTA	Bacteria	Proteobacteria	Alphaproteobacteria	Kiloniellales	Kiloniellaceae	Tistlia
tpac_16S_v1_asv0001385	176707	375	60.5816	0.0590625	TACGGAGGGGGCAAGCGTTATTCGGAATCATTGGGCGTAAAGGGCGCGTAGGCGGCTTGGCAAGTCAGGGGTGAAATCCCTCGGCTCAACCGAGGAACTGCCTCTGAAACTGTCTGGCTTGAGGCCGGGAGAGGGTAGTGGAATTCCCAGTGTAGCGGTGAAATGCGTAGATATTGGGAGGAACACCGGTGGCGAAGGCGGCTACCTGGACCGGTTCTGACGCTGAGGCGCGAAAGTGTGGGGAGCAAACAGGATTAGATACCCTGGTAGTCCACACTGTAAACGATGAGCACTCGGTGCCGCGGGTGTCGACCCCTGCGGTGCCTTAGGAAACCCGTTAAGTGCTCCGCCTGGGGAGTACGGTCGCAAGGCTG	Bacteria	Acidobacteriota	Thermoanaerobaculia	Thermoanaerobaculales	Thermoanaerobaculaceae	Subgroup 10
tpac_16S_v1_asv0001449	175669	399	64.4588	0.0587156	TACAGAGGGCTCAAGCGTTAATCGGAATCACTGGGCTTAAAGGGTCCGCAGGCGGATTGGTAAGTATCTTGTGAAATACCATGGCTCAACCATGGAATTGCTCGGTAAACTGCCAATCTTGAACACGGTAGGGGCCATCGGAACTCTAGGTGGAGCGGTGAAATGCGTAGATATCTAGAGGAACGCCAGAGGCGAAGGCGGATGGCTGGGCCGTTGTTGACGCTCAGGGACGAAAGCATGGGTAGCGAACGGGATTAGATACCCCGGTAGTCCATGCCCTAAACGATGTGCACTAGGTCGCGGAGGTTTTGACGCCATCGCGGCTGAAGTTAAAATATTAAGTGCACCGCCTGGGGAGTACGGTCGCAAGGCTA	Bacteria	Planctomycetota	Phycisphaerae	Phycisphaerales	Phycisphaeraceae	Phycisphaera
tpac_16S_v1_asv0001186	175408	257	41.5186	0.0586283	TACGAAGGTGGCGAGCGTTGTTCGGATTTACTGGGCGTAAAGAGCACGTAGGCGGTTTAGTAAGCCCCTTGGGAAAGCTATGGGCTTAACCCATAAAGGTCGAGGGGGACTGCTAAGCTAGAGGGCGGGAGAGGAGCGCGGAATTTCCGGTGTAGCGGTGAAATGCGTAGATATCGGGAAGAAGGCCGGTGGCGAAGGCGGCGCTCTGGAACGTCTCTGACGCTGAGGTGCGAAAGCGTGGGGAGCAAACAGGATTAGATACCCTGGTAGTCCACGCCGTAAACGATGGGCACTAAGTGTCGGCAGGTTACTGCCGGTGCCGCAGTTAACGCAGTAAGTGCCCCGCCTGGGGAGTACGGCCGCAAGGTTG	Bacteria	Nitrospirota	Nitrospiria	Nitrospirales	Nitrospiraceae	Nitrospira
tpac_16S_v1_asv0002395	175195	88	14.2165	0.0585572	CACGAAAGGGGCAAGCGTTGTTCGGAATCACTGGGCGTAAAGGGCACGCAGGCGGCCCGGCCAGTCAGGGGTGAAAGCCCGGGGCTCAACCTCGGAACGGCCTTTGATACTGTCGGGCTTGAGACCGGAAGAGGGTGGTGGAATTCCCAATGTAGAGGTGAAATTCGTAGATATTGGGAGGAACACCGGCGGCGAAGGCGGCCACCTGGTCCGGATCTGACGCTCAGGTGCGAAAGCGTGGGGAGCGAACAGGATTAGATACCCTGGTAGTCCACGCCGTAAACGATGAGTGCTGGCTGTCGGGGGCTTGTCCCTCGGTGGCGGAGCTAACGCATTAAGCACTCCGCCTGGGGAGTACGGCCGCAAGGTTA	Bacteria	Proteobacteria	Alphaproteobacteria	unclassified	unclassified	unclassified
tpac_16S_v1_asv0002111	174030	43	6.94669	0.0581678	TACGGAGGATTCGAGCGTTATCCGGATTTATTGGGTTTAAAGGGTCCGTAGGCGGGCCTGTAAGTCAGTGGTGAAATCTTACGGCTCAACCGTGAAACTGCCATTGATACTGCAGGTCTTGAATATAGTTGAGGTGGGCGGAATACGTTATGTAGCGGTGAAATGCATAGATATAACGTAGAACACCGATTGCGAAGGCAGCTCACTAAGCTATTATTGACGCTGATGGACGAAAGCGTGGGGAGCGAACAGGATTAGATACCCTGGTAGTCCACGCCGTAAACGATGATTACTCGTTGTGCGCGATACACAGTGCGCGACTGAGCGAAAGCATTAAGTAATCCACCTGGGGAGTACGTTGGCAACAATG	Bacteria	Bacteroidota	Bacteroidia	Bacteroidales	Marinifilaceae	Marinifilum
tpac_16S_v1_asv0001506	173776	417	67.3667	0.0580829	TACGAAGGGGGCTAGCGTTGTTCGGATTTACTGGGCGTAAAGCGCGCGTAGGCGGGTTGTTAAGTCAGAGGTGAAATGCCGAGGCTCAACCTCGGAACTGCCTTTGATACTGGCAACCTGGAGTTCGGGAGAGGTGAGTGGAATTCCGAGTGTAGAGGTGAAATTCGTAGATATTCGGAGGAACACCAGAAGCGAAGGCGGCTCACTGGCCCGATACTGACGCTGAGGCGCGAAAGCGTGGGGAGCAAACAGGATTAGATACCCTGGTAGTCCACGCCGTAAACGATGAATGCCAGCCGTTGGAGAGCATGCTCTTCGGTGGCGCAGCTAACGCATTAAGCATTCCGCCTGGGGAGTACGATCGCAAGATTA	Bacteria	Proteobacteria	Alphaproteobacteria	Rhizobiales	unclassified	unclassified
tpac_16S_v1_asv0001255	172845	286	46.2036	0.0577717	TACGTAGGCAGCAAGCGTTGTTCGGAATTACTGGGCGTAAAGCGAGTGTAGGCGGTCTGCCAAGTCTGTTGTGAAATCTCCCGGCTCAACTGGGAGGGTGCGTCGGAAACTGGCAGGCTCGAGTGCGAGAGGGGAGAGTGGAATTCCTGGTGTAGCGGTGGAATGCGTAGATATCAGGAGGAACACCGGTGGTGAAGACGGCTCTCTGGATCGCCACTGACGCTGAGACTCGAAAGCGTGGGGAGCAAACAGGATTAGATACCCTGGTAGTCCACGCCCTAAACGATGCATACTTGGTGTGGGCTCTTCACTGAGTCCGTGCCGGAGCTAACGCGTTAAGTATGCCGCCTGGGGAGTACGGTCGCAAGGCTG	Bacteria	Acidobacteriota	Acidobacteriae	PAUC26f	unclassified	unclassified
tpac_16S_v1_asv0001360	172713	273	44.1034	0.0577276	CACGTAGGGGGCAAGCGTTGTCCGGATTTATTGGGCGTAAAGAGCTCGTAGGCGGTTGCGTAAGTCGGATGTGAAAACTCAGGGCTCAACCCGGAGACGCCATCCGATACTGCGCTGACTAGAGTCCGGTAGAGGAGCATGGAATTCCTGGTGTAGCGGTGAAATGCGCAGATATCAGGAGGAACACCAGTGGCGAAGGCGGTGCTCTGGGCCGGTACTGACGCTGAGGAGCGAAAGCGTGGGTAGCGAACAGGATTAGATACCCTGGTAGTCCACGCCGTAAACGTTGGGCACTAGGTGTGGGGCCTCCTTAACGGGTTCCGTGCCGTAGCTAACGCATTAAGTGCCCCGCCTGGGGAGTACGGCCGCAAGGCTA	Bacteria	Actinobacteriota	Acidimicrobiia	Microtrichales	Microtrichaceae	Sva0996 marine group
tpac_16S_v1_asv0002475	169386	74	11.9548	0.0566156	TACGGAGGGTGCAAGCGTTGTCCGGATTTATTGGGTTTAAAGGGTGCGTAGGCGGGTATTTAAGTCAGTGGTGAAATCCCTGAGCTCAACTGAGGAATTGCCATTGATACTGGATATCTTGATTACCGTATAGGTATGCGGAATTTATGGTGTAGCGGTGAAATGCATAGATACCATAAAGAACACCGATAGCGAAGGCAGCTTACTGGACGGTAAATGACGCTGATGCACGAAAGCGTGGGTAGCGAACGGGATTAGATACCCCGGTAGTCCACGCTGTAAACGATGATCACTCGATGTGTGCGATAGACAGTACGCGTCCAAGCGAAAGCGTTAAGTGATCCACCTGGGGAGTACGACCGCAAGGTTG	Bacteria	Bacteroidota	Bacteroidia	Cytophagales	unclassified	unclassified
tpac_16S_v1_asv0002140	168753	77	12.4394	0.056404	CACGTAGAGGGCAAGCGTTGTCCGGAATTACTGGGCGTAAAGGGTACGCAGGTGGGAGGAAAAGTCAAATGTGAAAGGTATCGGCTTAACCGATACAGTGCAATTGAAACTATCCTTCTTGAGGGCAGGAGAGGAGAGCGGAATTCCTGGTGTAGCGGTGGAATGCGTAGATATCAGGAAGAACACCGGTGGCGAAGGCGGCTCTCTGGCCTGCAACTGACGCTGAGGTACGAAAGCTGGGGGAGCAAACGGGATTAGATACCCCGGTAGTCCCAGCTGTAAACGATGGACACTAGGTGTTGGTGGTTCGAATCCATCAGTGCCGGAGTTAACGCGATAAGTGACCCGCCTGGGGAGTACGGTCGCAAGACTG	Bacteria	Halanaerobiaeota	Halanaerobiia	Halanaerobiales	Halanaerobiaceae	Halanaerobium
tpac_16S_v1_asv0001030	167440	275	44.4265	0.0559651	TACGGAGGGTCCGAGCGTTATCCGGAATCATTGGGTTTAAAGGGTCCGTAGGCGGGCCTGTAAGTCAGAGGTGAAAGGCCACGGCTCAACCGTGGGACTGCCTTTGATACTGCAGGTCTTGAGTCATGGTGGGGTTGCCGGAACATGTGGTGTAGCGGTGAAATGCATAGATATCACATAGAACACCGATCGCGAAGGCAGGTGGCCAACCATGAACTGACGCTGATGGACGAAAGCGTGGGGAGCGAACGGGATTAGATACCCCGGTAGTCCACGCCGTAAACGATGGACACTAGCTGTGGGGTCTTCGGACTCCGTGGCCAAGCGAAAGTGATAAGTGTCCCACCTGGGGAGTACGTTCGCAAGAATG	Bacteria	Bacteroidota	Bacteroidia	Flavobacteriales	Flavobacteriaceae	Muricauda
tpac_16S_v1_asv0000657	166799	387	62.5202	0.0557509	TACGGAGGGGGCTAGCGTTGTTCGGAATCACTGGGCGTAAAGCGCGCGTAGGCGGACTGGTCAGTTGGGGGTGAAAGCCCAAGGCTCAACCTTGGAACTGCCCTCAATACTACCAGTCTTGAGTCCGGGAGAGGTGAGTGGAATTCCTAGTGTAGAGGTGAAATTCGTAGATATTAGGAAGAACACCAGTGGCGAAGGCGGCTCACTGGCCCGGTACTGACGCTGAGGTGCGAAAGCGTGGGGAGCAAACAGGATTAGATACCCTGGTAGTCCACGCCGTAAACGATGAATGCTAGCCGTCGGTCGGCATGCCGTTCGGTGGCGCAGCTAACGCATTAAGCATTCCGCCTGGGGAGTACGGTCGCAAGATTA	Bacteria	Proteobacteria	Alphaproteobacteria	Rhizobiales	unclassified	unclassified
tpac_16S_v1_asv0002496	166304	164	26.4943	0.0555854	TACGTAGGGGGCTAGCGTTGTCCGGATTTACTGGGTGTAAAGGGCGCGTAGGCGGGCCCGTTAGTCAGAGGTGAAATCCTGCGGCTTAACCGTAGAACTGCCTTTGATACTGCGGGCCTTGAGTTCGGAAGAGAGAAGCGGAATTCCAGGTGTAGTGGTGAAATACGTAGATATCTGGAAGAACACCAGTAGCGAAGGCGGCTTCTTGGTCCGTAACTGACGCTCAGGCGCGAAAGCGTGGGGAGCAAACAGGATTAGATACCCTGGTAGTCCACGCCGTAAACGATGAACACTAGATGTTGGTGTCGATAGGCATCAGTGTCGCAGCTAACGCATTAAGTGTTCCACCTGGGGAGTACGATCGCAAGGTTG	Bacteria	Bacteroidota	Ignavibacteria	Ignavibacteriales	Melioribacteraceae	Melioribacter
tpac_16S_v1_asv0002526	165695	67	10.8239	0.0553819	TACGGAGGGTGCGAGCGTTAATCGGAATTACTGGGCGTAAAGCGCGCGTAGGCGGTCTGGTCAGTCGGATGTGAAAGCCCCGGGCTTAACCCGGGAACTGCGTTCGATACTGCCAGACTGGAGTATGTTAGAGGAAAGCGGAATTCCCGGTGTAGCGGTGAAATGCGTAGATATCGGGAGGAACATCAGTGGCGAAGGCGGCTTTCTGGAACAATACTGACGCTGAGGCGCGAAAGCGTGGGGAGCAAACAGGATTAGATACCCTGGTAGTCCACGCCCTAAACGATGTCAACCAGCCGTTGGATTCATTTAAGGATTCAGTGGCGCAGCTAACGCGTTAAGTTGACCGCCTGGGGAGTACGGCCGCAAGGTTA	Bacteria	Proteobacteria	Gammaproteobacteria	unclassified	unclassified	unclassified
tpac_16S_v1_asv0000511	165380	478	77.2213	0.0552766	CACGTAAGGGGCAAGCGTTGTTCGGAATCATTGGGCGTAAAGGGCGCGTAGGCGGTTTTGCAAGTCTGGTGTTAAACCCCTCGGCTTAACTGAGGAGGAGCGCTGGAAACGGTAAGACTTGAGTAGCGTAGGGGTACCTGGAATTCCTAGTGTAGGGGTGAAATCTGTAGATATTAGGAAGAACACCTGTGGCGAAGGCGAGGTACTGGGCGCAAACTGACGCTGAGGCGCGAAAGTGTGGGGAGCGAACAGGATTAGATACCCTGGTAGTCCACACCGTAAACGATGTACACTAGGTGCTGGGAAGTATTTCAGTGCCGAAGCAAACGCGATAAGTGTACCGCCTGGGGAGTATGCTCGCAAGGGTG	Bacteria	Spirochaetota	Spirochaetia	Spirochaetales	Spirochaetaceae	Sediminispirochaeta
tpac_16S_v1_asv0002532	164951	8	1.29241	0.0551332	CACGTAAGGTGCGAGCGTTGTTCGGAATTATTGGGCGTAAAGGGCTCGTAGGCGGCCTGCCAAGTCTCTCGTGAAAGACCGGGGCTCAACCCTGGAAACGCGAGGGAAACTGGCAAGCTGGAATCTTGGAAGGGGTACTGGAATTCCTAGTGTAGGGGTGAAATCTGTTGATATTAGGAAGAACACCGGAGGCGAAGGCGAGTACCTGGCCGAAGATTGACGCTGATGAGCGAAAGCGTAGGGAGCGAACAGGATTAGATACCCTGGTAGTCTACGCCGTAAACGATGTGCACTTGATGGTGGGACCGTTCGGTTTCACTGTCGGAGCTAACGCATTAAGTGCACCGCCTGGGGAGTACGCCGGCAACGGTT	Bacteria	Spirochaetota	Spirochaetia	Spirochaetales	Spirochaetaceae	Spirochaeta 2
tpac_16S_v1_asv0000999	164185	383	61.874	0.0548772	CACGTAAGGAGCGAGCGTTGTTCGGAATTATTGGGCGTAAAGGGCATGTAGGCGGTTAAATAAGTCTGATGTGAAAGCACACAGCTCAACTGTGATGTTGCGTTGGAAACTGTTTGACTTGAATCCGAGAGGGGTGTGTGGAATTCCTAGTGTAGGGGTGAAATCTGTTGATATTAGGAAGAACACCAGAGGCGAAGGCGACACACTGGCTCTGGATTGACGCTGATGTGCGAAAGCGTAGGTAGCGAACAGGATTAGATACCCTGGTAGTCTACGCCGTAAACGATGTACACTTGGTGTCTGTTGTTTTGACGATAGGTGCCGTAGCTAACGCGTTAAGTGTACCGCCTGGGGAGTATGCCGGCAACGGTG	Bacteria	Spirochaetota	Spirochaetia	Spirochaetales	Spirochaetaceae	Spirochaeta 2
tpac_16S_v1_asv0002551	163880	12	1.93861	0.0547752	TACGGAGGGTGCGAGCGTTAATCGGAATTACTGGGCGTAAAGCGCGCGTAGGCGGTCTGGTCAGTCGGATGTGAAAGCCCCGGGCTTAACCCGGGAACTGCGTTCGATACTGCCAGACTGGAGTATGTTAGAGGAAAGCGGAATTCCCGGTGTAGCGGTGAAATGCGTAGATATCGGGAGGAACATCAGTGGCGAAGGCGGCTTTCTGGATCAATACTGACGCTGAGGCGCGAAAGCGTGGGGAGCAAACAGGATTAGATACCCTGGTAGTCCACGCCCTAAACGATGTCAACCAGCCGTTGGGTTTATTTAAGGATTCAGTGGCGCAGCTAACGCGTTAAGTTGACCGCCTGGGGAGTACGGCCGCAAGGTTA	Bacteria	Proteobacteria	Gammaproteobacteria	unclassified	unclassified	unclassified
tpac_16S_v1_asv0000923	163276	392	63.3279	0.0545733	TACGGAGGGGGCAAGCGTTGTTCGGATTTACTGGGCGTAAAGGGCGCGTAGGCGGGGTATCAAGTTAGGGGTGAAAGCCCGGGGCTCAACCTCGGAACTGCCTTTAAAACTGATACTCTAGAGTCCGGAAGAGGGTCGCGGAATTCCCAGTGTAGAGGTGAAATTCGTAGATATTGGGAAGAACACCGGTGGCGAAGGCGGCGACCTGGTCCGGTACTGACGCTGAGGCGCGAAAGCGTGGGGAGCAAACAGGATTAGATACCCTGGTAGTCCACGCCGTAAACGATGTGTGCTAGCCGTCGGGCTCCTTGGGAGTTCGGTGGCGCAGCTAACGCGTTAAGCACACCGCCTGGGGAGTACGGCCGCAAGGTTA	Bacteria	Proteobacteria	Alphaproteobacteria	Kiloniellales	Kiloniellaceae	Tistlia
tpac_16S_v1_asv0002566	161867	33	5.33118	0.0541024	CACGTAAGGTGCGAGCGTTGTTCGGAATTATTGGGCGTAAAGGGCTCGTAGGCGGCCTGCCAAGTCTCTCGTGAAAGACCGGGGCTCAACCCCAGAGACGCGAAGGAAACTGGCAGGCTGGAATCTTGGAGAGGGTACTGGAATTCCTGGTGTAGGGGTGAAATCTGTTGATATTAGGAAGAACACCGGAGGCGAAGGCGAGTACCTGGCCGAAGATTGACGCTGATGAGCGAAAGCGTAGGGAGCGAACAGGATTAGATACCCTGGTAGTCTACGCCGTAAACGATGTGCACTTGATGGTGGGACCGTTCGGTTTCACTGTCGGAGCTAACGCATTAAGTGCACCGCCTGGGGAGTACGCCGGCAACGGTT	Bacteria	Spirochaetota	Spirochaetia	Spirochaetales	Spirochaetaceae	Spirochaeta 2
tpac_16S_v1_asv0000971	161729	213	34.4103	0.0540563	TACGAAGGTGGCGAGCGTTGTTCGGATTTACTGGGCGTAAAGAGCACGTAGGCGGTTTAGTAAGCCCCTTGGGAAAGCTACGGGCTTAACCCGTAAAGGTCGAGGGGGACTGCTAAGCTAGAGGGCGGGAGAGGAGCGCGGAATTTCCGGTGTAGCGGTGAAATGCGTAGATATCGGGAAGAAGGCCGGTGGCGAAGGCGGCGCTCTGGAACGTCTCTGACGCTGAGGTGCGAAAGCGTGGGGAGCAAACAGGATTAGATACCCTGGTAGTCCACGCCGTAAACGATGGGTACTAAGTGTCGGCAGGTTACTGTCGGTGCCGCAGTTAACGCAGTAAGTACCCCGCCTGGGGAGTACGGCCGCAAGGTTG	Bacteria	Nitrospirota	Nitrospiria	Nitrospirales	Nitrospiraceae	Nitrospira
tpac_16S_v1_asv0002559	160796	46	7.43134	0.0537444	TACAGGGGTGGCAAGCGTTGTCCGGATTTACTGGGTGTAAAGGGTGCGCAGGCGGAATAGTAAGTCGGGTGTTAAATCCATGTGCTCAACACATGCATGGCTTCCGATACTGTTATTCTAGAGTGTCGAAGAGGAAGATGGAATTTCCGGTGTAACGGTGGAATGTGTAGATATCGGAAAGAACACCAGTGGCGAAGGCAGTCTTCTGGTCGACAACTGACGCTCAGGCACGAAAGCGTGGGGAGCGAACAGGATTAGATACCCTGGTAGTCCACGCCGTAAACGATGAATACTAGATGTTGGTCATACGTGATCAGTGTCGCAGCTAACGCGTTAAGTATTCCACCTGGGAAGTACGCTCGCAAGAGTG	Bacteria	Bacteroidota	Chlorobia	Chlorobiales	Chlorobiaceae	Chlorobium
tpac_16S_v1_asv0001174	160740	360	58.1583	0.0537257	TACAGAGGGCTCAAGCGTTAATCGGAATCACTGGGCTTAAAGGGTCCGCAGGCGGATCGGTAAGTATCTTGTGAAATACCATGGCTCAACCATGGAATTGCTCGGTAAACTGCCAATCTTGAACACGGTAGGGGCCATCGGAACTCTAGGTGGAGCGGTGAAATGCGTAGATATCTAGAGGAACGCCAGAGGCGAAGGCGGATGGCTGGGCCGTTGTTGACGCTCAGGGACGAAAGCATGGGTAGCGAACGGGATTAGATACCCCGGTAGTCCATGCCCTAAACGATGTGCACTAGGTCGCGGAGGTTTTGACGCCATCGCGGCTGAAGTTAAAATATTAAGTGCACCGCCTGGGGAGTACGGTCGCAAGGCTA	Bacteria	Planctomycetota	Phycisphaerae	Phycisphaerales	Phycisphaeraceae	Phycisphaera
tpac_16S_v1_asv0001999	160456	137	22.1325	0.0536308	CACGTAGAGGGCAAGCGTTGTCCGGAATTACTGGGCGTAAAGGGTAGGCAGGTGGGAGGAAAAGTCAAGAGTGAAAGGTATCGGCTTAACCGATAGACAGCAGTTGAAACTATCCTACTTGAGGGCAGGAGAGGAGAGCGGAATTTCTGGTGTAGCGGTGGAATGCGTAGATATCAGGAAGAACACCGGTGGCGAAGGCGGCTCTCTGGCCTGCAACTGACGCTGAGCTACGAAAGCTGGGGGAGCAAACGGGATTAGATACCCCGGTAGTCCCAGCTGTAAACGATGGACACTAGGTGTTGGTGGTTCGAATCCATCAGTGCCGGAGTTAACGCGATAAGTGACCCGCCTGGGGACTACGGTCGCAAGACTG	Bacteria	Halanaerobiaeota	Halanaerobiia	Halanaerobiales	Halanaerobiaceae	Halanaerobium
tpac_16S_v1_asv0001066	160429	411	66.3974	0.0536218	TACGGAGGGGGCAAGCGTTGTTCAGAATTACTGGGCGTAAAGGGCGCGCAGGCGGCTGGTCGCGTCAGGTGTGAAAGCCCCGGGCTCAACCTGGGAACTGCACTTGATACGGGCCGGCTTGAGGACGAGAGAGGAGTGTGGAATTCCCAGTGTAGAGGTGAAATTCGTAGATATTGGGAAGAACACCAGTGGCGAAGGCGGCACTCTGGCTCGTATCTGACGCTGAGGCGCGAAAGCGTGGGGAGCAAACAGGATTAGATACCCTGGTAGTCCACGCCGTAAACGATGTGCGCTAGCCGTCGGGCAGCATGCTGTTCGGTGGCGCAGCCAACGCGATAAGCGCACCGCCTGGGGAGTACGGCCGCAAGGTTA	Bacteria	Proteobacteria	Alphaproteobacteria	unclassified	unclassified	unclassified
tpac_16S_v1_asv0002254	159426	351	56.7044	0.0532865	CACGTAGGGTGCAAGCGTTGTCCGGAATCACTGGGCGTAAAGGGAGCGTAGGTGGTTATACAAGTATATAGTAAAAGGCATGGGCTTAACCGATGTAAGCTAGATAAACTGTATAACTTGAGTGCAGTAGAGGTAAGCGGAATTCCTAGTGTAGCGGTGAAATGCGTAGATATTAGGAGGAACACCAGTGGCGAAGGCGGCTTACTGGGCTGTAACTGACACTGAGGCTCGAAAGCGTGGGGAGCAAACAGGATTAGATACCCTGGTAGTCCACGCCGTAAACGATGAGTGCTAGGTGTCGGGGGTTTAGATACCTTCGGTGCTGTAGTTAACGCAATAAGCACTCCGCCTGGGGAGTACGATCGCAAGATTG	Bacteria	Firmicutes	Clostridia	MAT-CR-H4-C10	unclassified	unclassified
tpac_16S_v1_asv0002529	158043	253	40.8724	0.0528243	TACGGAGGGTGCGAGCGTTAATCGGAATTACTGGGCGTAAAGCGCACGCAGGCGGTTACATAAGCCAGATGTGAAAGCCCCGGGCTTAACCTGGGAGGGTCATTTGGAACTGTGTAACTGGAGTCTTGGAGAGGGGAGTGGAATTCCAGGTGTAGCGGTGAAATGCGTAGATATCTGGAGGAACATCAGTGGCGAAGGCGACTCCCTGGCCAAAGACTGACGCTCATGTGCGAAAGTGTGGGTAGCGAACAGGATTAGATACCCTGGTAGTCCACACCGTAAACGCTGTCTACCAGCTGTTTGGACTTTCATTAGACTGAGTAGCGAAGCTAACGCGCTAAGTAGACCGCCTGGGGAGTACGGCCGCAAGGTTA	Bacteria	Proteobacteria	Gammaproteobacteria	Alteromonadales	Alteromonadaceae	Aestuariibacter
tpac_16S_v1_asv0002656	154624	24	3.87722	0.0516815	TACGGAGGGTGCGAGCGTTAATCGGAATTACTGGGCGTAAAGCGCGCGTAGGTGGTTTGTTAAGTCGGATGTGAAAGCCCCGGGCTCAACCTGGGAATTGCACCCGATACTGGCCGACTAGAGTGCGAGAGAGGGAGGTAGAATTCCATGTGTAGAGGTGAAATGCGTAGATATGTGGAGGAATACCGGTGGCGAAGGCGACCTCCTGGCTCGACACTGACGCTGAGGTGCGAAAGCGTGGGGAGCAAACAGGATTAGATACCCTGGTAGTCCACGCCGTAAACGATGTCGACTAGCCGTTGGGGTACTTGAGACCTTGGTGGCGCAGTTAACGCGATAAGTCGACCGCCTGGGGAGTACGGCCGCAAGGTTA	Bacteria	Proteobacteria	Gammaproteobacteria	Cellvibrionales	Halieaceae	Pseudohaliea
tpac_16S_v1_asv0002670	153865	19	3.06947	0.0514278	CACGTAAGGTGCGAGCGTTGTTCGGAATTATTGGGCGTAAAGGGCTCGTAGGCGGCCTGCCAAGTCTCTCGTGAAAGACCGGGGCTCAACCCTGGGAACGCGAAGGAAACTGGCGGGCTGGAATCTTGGAAGGGGTACTGGAATTCCTGGTGTAGGGGTGAAATCTGTTGATATTAGGAAGAACACCGGAGGCGAAGGCGAGTACCTGGCCGAAGATTGACGCTGATGAGCGAAAGCGTAGGGAGCGAACAGGATTAGATACCCTGGTAGTCTACGCCGTAAACGATGTGCACTTGATGGTGGGGCCGTTCGGTTTCACTGTCGGAGCTAACGCATTAAGTGCACCGCCTGGGGAGTACGCCGGCAACGGTT	Bacteria	Spirochaetota	Spirochaetia	Spirochaetales	Spirochaetaceae	Spirochaeta 2
tpac_16S_v1_asv0002538	153789	410	66.2359	0.0514024	CACGTATGGGGCGAGCGTTGTTCGGAATTATTGGGCGTAAAGGGCGCGTAGGCGGATATGCAAGTCTGGTGTGAAAGACCGCAGCTCAACTGCGGGTACGCGCTGGAAACTGTGCATCTTGAATCCTTGAGGGGAAACTGGAATTCCTGGTGTAGGGGTGAAATCTGTAGATATCAGGAAGAACATCGGTGGCGAAGGCGAGTTTCTGGCAAGTGATTGACGCTGAGGCGCGAAAGCGTGGGGAGCGAACAGGATTAGATACCCTGGTAGTCCACGCCGTAAACGATGTGCACTAGGCGTTGGGGTGTTGAAACCTCAGTGCCGGAGCTAACGTGGTAAGTGCACCGCCTGGGGAGTATGCCGGCAACGGTG	Bacteria	Spirochaetota	Spirochaetia	Spirochaetales	Spirochaetaceae	Alkalispirochaeta
tpac_16S_v1_asv0002672	153506	25	4.03877	0.0513078	TACGGAGGGTGCGAGCGTTGTTCGGATTTATTGGGTTTAAAGGGTGCGTAGGCGGGGCTTTAAGTCAGTGGTGAAATTCTTCAGCTCAACTGGAGGGCTGCCATTGATACTGGAGTTCTTGAGTAAACCAGAGGTAGGCGGAATTTATGGTGTAGCGGTGAAATGCATAGATACCATAAAGAACCCCGATAGCGTAGGCAGCTTACCGGAGTTTAACTGACGCTGAAGCACGAAAGCATGGGTAGCGAACAGGATTAGATACCCTGGTAGTCCATGCCGTAAACGATGATTACTCGATGTTGGCGACAGACAGTCAGCGTCCAAGCGAAAGCGTTAAGTAATCCACCTGAGGAGTACGCTCGCAAGAGTG	Bacteria	Bacteroidota	Bacteroidia	Cytophagales	Cyclobacteriaceae	unclassified
tpac_16S_v1_asv0002659	152826	33	5.33118	0.0510805	CACGGGGGGCGCAAGCGTTATTCGGAATTATTGGGCGTAAAGGGCGCGTAGGCGGTCTTATCGGTCAGATGTGAAAGCCCGGGGCTCAACCCCGGACGTGCATTTGAAACAGTAAGGCTTGAGTACGGGAGAGGAAAGCGGAATTCCTGGTGTAGAGGTGAAATTCGTAGATATCAGGAGGAACACCGATGGCGAAGGCAGCTTTCTGGACCGATACTGACGCTGAGGCGCGAAGGCGTGGGTAGCGAACGGGATTAGATACCCCGGTAGTCCACGCAGTAAACGATGTACACTAGGTGTAGGGGATATTAAAATCCGCTGTGCCCAAGCTAACGCATTAAGTGTACCGCCTGGGGAGTACGGTCGCAAGACTA	Bacteria	Desulfobacterota	Desulfobacteria	Desulfobacterales	Desulfobacteraceae	Desulfobacter
tpac_16S_v1_asv0002079	152316	130	21.0016	0.0509101	TACGGAGGGGGCAAGCGTTGTTCGGATTTACTGGGCGTAAAGGGCGCGTAGGCGGACGATCAAGTCAGAGGTGAAAGGCCCGGGCTCAACCTGGGACGTGCCTTTGAAACTGATTGTCTTGAGTGCGGAAGAGGGTGACGGAATTCCCAGTGTAGAGGTGAAATTCGTAGATATTGGGAAGAACACCGGTGGCGAAGGCGGTCACCTGGTCCGCAACTGACGCTGAGGCGCGAAAGCGTGGGGAGCAAACAGGATTAGATACCCTGGTAGTCCACGCCGTAAACGATGTGCGCTAGCCGTTGGGGCTCGTAGAGTCTCGGTGGCGCAGTTAACGCGTTAAGCGCACCGCCTGGGGAGTACGGCCGCAAGGTTA	Bacteria	Proteobacteria	Alphaproteobacteria	Kiloniellales	Fodinicurvataceae	Fodinicurvata
tpac_16S_v1_asv0002580	151486	265	42.811	0.0506327	GACGTGGGGGGCGAGCGTTGTCCGGAATTATTGGGCGTAAAGGGCGTGTAGGCGGCTTATCAAGTCGGCTGTGAAATTCCTCGGCTCAACCGGGGGCCTGCAGTTGAAACTGGTAAGCTTGAGTGCAGAAGAGGAGGGTGGAATTCCTGGTGTAGCGGTGAAATGCGTAGATATCAGGAGGAACACCGGTGGCGAAGGCGGCCTTCTGGTCTGTTACTGACGCTGAGGCGCGAAAGCTAGGGGAGCGAACAGGATTAGATACCCTGGTAGTCCTAGCTGTAAACGCTGGGTACTAGGTGTAGGGGGTTTAAATACCTTCTGTGCCGCAGTTAACGCATTAAGTACCCCGCCTGGGGAGTACGACCGCAAGGTTG	Bacteria	Firmicutes	unclassified	unclassified	unclassified	unclassified
tpac_16S_v1_asv0002624	151149	49	7.91599	0.05052	TACGGGGGGGGCGAGCGTTGTTCGGAATCACTGGGCGTAAAGGGCGCGCAGGCGGCCTCGGAAGTCTTGGGTGAAAGCTCCCGGCTCAACCGGGAGAGTGCCTGGGAAACCACGAGGCTGGAGTGCCGGAGAGGGAAGCGGAATTCCTGGTGTAGCGGTGAAATGCGTAGATATCAGGAGGAACACCCGAGGCGAAGGCGGCTTCCTGGACGGACACTGACGCTGAGGCGCGAAAGCTAGGGGAGCGAACAGGATTAGATACCCTGGTAGTCCTAGCCGTAAACGATGGGCACTTGGTGTTGGGGGTGTCGAGTCCCTCAGTGCCGGCGACAACTCGTTAAGTGCCCCGCCTGGGGAGTACGGTCGCAAGGCTG	Bacteria	Acidobacteriota	unclassified	unclassified	unclassified	unclassified
tpac_16S_v1_asv0002736	149288	35	5.65428	0.049898	CACGTATGGGGCGAGCGTTGTTCGGAATTATTGGGCGTAAAGGGCGCGTAGGCGGATGTACAAGTCTGGTGGAAAAGACCGTGGCTCAACCACGGGGATGCACTGGAAACTGTAGGTCTTGAATCCTTGAGGGGGAACTGGAATTCCTGGTGTAGGGGTGAAATCTGTAGAGATCAGGAAGAACACCGGTGGCGAAGGCGAGTTCCTGGCAAGTGATTGACGCTGAGGCGCGAAAGCGTGGGGAGCGAACAGGATTAGATACCCTGGTAGTCCACGCTGTAAACGATGTGCACTAGGCGTTGGGGTGTTGAAACCTCAGTGCCGGAGCTAACGTGGTAAGTGCACCGCCTGGGGAGTATGCCGGCAACGGTG	Bacteria	Spirochaetota	Spirochaetia	Spirochaetales	Spirochaetaceae	Spirochaeta 2
tpac_16S_v1_asv0001779	148423	454	73.3441	0.0496089	TACGGAGGGGGCTAGCGTTGTTCGGAATTACTGGGCGTAAAGCGCGCGTAGGCGGTTTGACAAGTTGGAGGTGAAATCCCAGGGCTCAACCCTGGAACTGCCTTCAAAACTGTTTGACTAGAGTCCGGAAGAGGGTGGTGGAATTCCCAGTGTAGAGGTGAAATTCGTAGATATTGGGAAGAACACCGGTGGCGAAGGCGGCCACCTGGTCCGGTACTGACGCTAAGGTGCGAAAGCGTGGGGAGCAAACAGGATTAGATACCCTGGTAGTCCACGCCGTAAACGATGAGTGCTAGGTGTTGGCCAGCATGCTGGTCGGTGCCGCAGCTAACGCATTAAGCACTCCGCCTGGGGAGTACGGTCGCAAGATTA	Bacteria	Proteobacteria	Alphaproteobacteria	unclassified	unclassified	unclassified
tpac_16S_v1_asv0002610	148365	106	17.1244	0.0495895	TACGGAGGATGCAAGCGTTATCCGGAATGATTGGGCGTAAAGCGTCCGCAGGTGGTAATGCAAGTCTACTGTTAAAGAGTGAAGCTTAACTTCATAAAGGCCGTGGAAACTGCATAACTAGAGTACGTTCGGGGCAGAGGGAATTCCTGGTGTAGCGGTGAAATGCGTAGATATCAGGAAGAACACCGGTGGCGAAAGCGCTCTGCTAGGCCGTAACTGACACTGAGGGACGAAAGCTAAGGGAGCGAATGGGATTAGATACCCCAGTAGTCTTAGCTGTAAACGATGGATACTAGGCGTTGCTTGTATCGACCCGAGCAGTGCCGTAGCTAACGCGTTAAGTATCCCGCCTGGGGAGTACGCACGCAAGTGTG	Bacteria	Cyanobacteria	Cyanobacteriia	Cyanobacteriales	Nostocaceae	unclassified
tpac_16S_v1_asv0001776	147791	178	28.7561	0.0493976	TACGGAGGGGGTTAGCGTTGTTCGGAATTACTGGGCGTAAAGCGTACGTAGGCGGACTTTTAAGTTAGAGGTGAAATCCCAGGGCTCAACCCTGGAACTGCCTTTAATACTGGAAGTCTTGAGTTCGAGAGAGGTGAGTGGAATTCCAAGTGTAGAGGTGAAATTCGTAGATATTTGGAGGAACACCAGTGGCGAAGGCGGCTCACTGGCTCGATACTGACGCTGAGGTACGAAAGTGTGGGGAGCAAACAGGATTAGATACCCTGGTAGTCCACACCGTAAACGATGAATGCCAGTCGTCGGGATGCTTGCATCTCGGTGACACACCTAACGGATTAAGCATTCCGCCTGGGGAGTACGGTCGCAAGATTA	Bacteria	Proteobacteria	Alphaproteobacteria	Rhodobacterales	Rhodobacteraceae	unclassified
tpac_16S_v1_asv0002122	146988	164	26.4943	0.0491293	GACGGAGGATGCAAGCGTTATCCGGAATTATTGGGCGTAAAGCGTCCGTAGGCGGTTACTTAAGTCAGTTGTTAAAGACTGCAGCTCAACTGTGGGAGAGCAACTGAAACTGGGTAACTAGAGTATGGTAGGGGTAGAGGGAATTCCTAGTGTAGCGGTGAAATGCGTAGATATTAGGAAGAACACCAGTGGCGAAGGCGCTCTACTGGGCCAAGACTGACGCTGATGGACGAAAGCTAGGGGAGCGAAAGGGATTAGATACCCCTGTAGTCCTAGCTGTAAACGATGGATACTAGGTGTTGTGCGTATCGACCCGTGCAGTACCGTAGCAAACGCGTTAAGTATCCCGCCTGGGGAGTACGCACGCAAGTGTG	Bacteria	Cyanobacteria	Cyanobacteriia	Phormidesmiales	Phormidesmiaceae	Acrophormium PCC-7375
tpac_16S_v1_asv0001689	146902	455	73.5057	0.0491005	TACGGAGGGGGCGAGCGTTGTTCGGAATTACTGGGCGTAAAGGGCGCGTAGGCGGGATATCAAGTCAGGGGTGAAAGGCCTGGGCTCAACCTGGGAACTGCCTTTGAAACTGGTATTCTTGAGTCCGGGAGAGGTGAGCGGAATTCCCAGTGTAGAGGTGAAATTCGTAGATATTGGGAAGAACACCGGTGGCGAAGGCGGCTCACTGGCCCGGTACTGACGCTGAGGCGCGAAAGCGTGGGGAGCAAACAGGATTAGATACCCTGGTAGTCCACGCCGTAAACGATGTCTGCTAGCCGTTGGGGCAGATGCTGTCTCGGTGGCGTCGCTAACGCATTAAGCAGACCGCCTGGGGAGTACGGCCGCAAGGTTA	Bacteria	Proteobacteria	Alphaproteobacteria	unclassified	unclassified	unclassified
tpac_16S_v1_asv0001132	146613	104	16.8013	0.0490039	TACGGAGGGTGCAAGCGTTATCCGGATTTACTGGGTTTAAAGAGTGCGTAGGCGGCTTCTTAAGTCAATGGTGAAAGCTTAGCGCTTAACGCTAGAAGTGCCACTGATACTGGGAAGCTTGAGTCAAGAAGAGGTAAGCAGAATTCATAGTGTAGCAGTGAAATGCTTAGATACTATGAGGAATACCAACAGCGAAGGCAGCTTACTGGTCTTGTACTGACGCTGAGGCACGAAAGCGTGGGTAGCGAACAGGATTAGATACCCTGGTAGTCCACGCCGTAAACGATGATCACTCGATGTACACGCTAGTCGTGTGTGTCTAAGCAAAAGCATTAAGTGATCCACCTGGGGAGTACGCTCGCAAGAGTG	Bacteria	Bacteroidota	Bacteroidia	Cytophagales	Amoebophilaceae	Candidatus Amoebophilus
tpac_16S_v1_asv0000011	146114	517	83.5218	0.0488371	TACGGAGGGTGCGAGCGTTAATCGGAATTACTGGGCGTAAAGCGCATGCAGGTGGTTTGTTAAGTCAGATGTGAAAGCCCGGGGCTCAACCTCGGAATTGCATTTGAAACTGGCAGACTAGAGTACTGTAGAGGGGGGTAGAATTTCAGGTGTAGCGGTGAAATGCGTAGAGATCTGAAGGAATACCGGTGGCGAAGGCGGCCCCCTGGACAGATACTGACACTCAGATGCGAAAGCGTGGGGAGCAAACAGGATTAGATACCCTGGTAGTCCACGCCGTAAACGATGTCTACTTGGAGGTTGTGGCCTTGAGCCGTGGCTTTCGGAGCTAACGCGTTAAGTAGACCGCCTGGGGAGTACGGTCGCAAGATTA	Bacteria	Proteobacteria	Gammaproteobacteria	Vibrionales	Vibrionaceae	unclassified
tpac_16S_v1_asv0002413	145889	206	33.2795	0.0487619	TACGAAAGGGGCTAGCGTTGTTCGGAATTACTGGGCGTAAAGCGCACGTAGGCGGCCTTGTAAGTTGGGGGTGAAATCCCGGAGCTCAACTCCGGAACTGCCTCCAAAACTACAAAGCTAGAGGATGTGAGAGGATAGTGGAATTCCGAGTGTAGAGGTGAAATTCGTAGATATTCGGAAGAACACCAGTGGCGAAGGCGACTGTCTGGCGCATATCTGACGCTGAGGTGCGAAAGCGTGGGGAGCAAACAGGATTAGATACCCTGGTAGTCCACGCCGTAAACGATGAGGGCTAGTTGTCGGGCGGCATGCCGTTCGGTGACGCAGCTAACGCATTAAGCCCTCCGCCTGGGGAGTACGGTCGCAAGATTA	Bacteria	Proteobacteria	Alphaproteobacteria	Caulobacterales	Parvularculaceae	Marinicaulis
tpac_16S_v1_asv0001056	145558	241	38.9338	0.0486513	TACGGAGGGGGCAAGCGTTGCTCGGAATTACTGGGCGTAAAGGGTCCGCAGGCTGTCAGGCAAGTTGGTTGTGAAAGCTCAAGGCTTAACCTTGGAATTGCATCCAAAACTGCCTGACTAGAGTCCAAGAGAGGTTGGCGGAATTCCCGGTGTAGCGGTGAAATGCATAGATATCGGGAGGAACACCAGAGGCGAAGGCGGCCAACTGGCTTGGTACTGACGCTCAGGGACGAAAGCGTGGGTAGCAAACCGGATTAGATACCCGGGTAGTCCACGCCCTAAACGATGGATGCTAGGTAGGGGGAATTTATTTCTCCCTGCCGTAGTTAACGCATTAAGCATCCCGCCTGGGGAGTACGGTCGCAAGGCTG	Bacteria	Dadabacteria	Dadabacteriia	Dadabacteriales	unclassified	unclassified
tpac_16S_v1_asv0002358	144224	260	42.0032	0.0482054	CACGTAGGGGGCTAGCGTTGTCCGGAATTACTGGGCGTAAAGGGCGTGTAGGCGGCCATGTAAGTCAGGTGTGAAAGGCCACGGCTTAACTGTGGTATTGCACTTGAAACTATATGGCTTGAGTACAGGAGAGGGAAACGGAATTCCTGGTGTAGCGGTGAAATGCGTAGATATCAGGAGGAACACCAGTGGCGAAGGCGGTTTCCTGGACTGTAACTGACGCTGAGGCGCGAAAGCGTGGGTAGCGAACAGGATTAGATACCCTGGTAGTCCACGCTGTAAACGATGGATACTAGGTGTGGGTAGTTCAGACTATCCGTGCCGCAGCTAACGCATTAAGTATCCCGCCTGGGGAGTACGGCCGCAAGGTTG	Bacteria	Firmicutes	Clostridia	Caldicoprobacterales	Caldicoprobacteraceae	Caldicoprobacter
tpac_16S_v1_asv0002307	143606	313	50.5654	0.0479989	TACGAAAGGCCCAAGCGTTGCGCGGAATCACTGGGCTTAAAGCGTACGTAGGCGGGCGCGCAGGCGCTTTGTGAAATCCCTCGGCTCAACCGGGGAATTGCTTGGCGAACCGCGTGTCTTGAGACAGGTAGGGGTTGTCGGAACGCTCGGTGGAGTGGTGAAATGCGTTGATATCGAGCGGAACGCCGAAGGAGAAATCAGGCAACTGGGCCTGTTCTGACGCTGATGTACGAAAGCGTGGGGAGCGAACGGGATTAGATACCCCGGTAGTCCACGCCGTAAACGATGTGCACTAGATCGAGGGGGTTCTGACACTGCTCTCGGTCGAAGCGAAAGTGTTAAGTGCACCGCCTGGGGAGTACGGTCGCAAGGCTA	Bacteria	Planctomycetota	Phycisphaerae	Phycisphaerales	Phycisphaeraceae	Urania-1B-19 marine sediment group
tpac_16S_v1_asv0002742	140981	43	6.94669	0.0471215	TACGGAGGGTGCGAGCGTTAATCGGAATTACTGGGCGTAAAGCGCGCGTAGGTGGTTTGTTAAGTCGGATGTGAAAGCCCCGGGCTCAACCTGGGAATTGCATCCGATACTGTCAGGCTAGAGTGCGAGAGAGGGAGGTAGAATTCCACGTGTAGCGGTGAAATGCGTAGATATGTGGAGGAATACCAGTGGCGAAGGCGGCCTCCTGGCTCGACACTGACGCTGATGTGCGAAAGCGTGGGGAGCAAACAGGATTAGATACCCTGGTAGTCCACGCCGTAAACGATGTCGACTAGCCGTTGGGGTACTTGATGCCTTGGTGGCGCAGTTAACGCGATAAGTCGACCGCCTGGGGAGTACGGCCGCAAGGTTA	Bacteria	Proteobacteria	Gammaproteobacteria	Cellvibrionales	Halieaceae	Pseudohaliea
tpac_16S_v1_asv0002102	140646	145	23.4249	0.0470095	TACGGAGGGTCCGAGCGTTATCCGGAATCATTGGGTTTAAAGGGTCCGTAGGCGGGCCTGTAAGTCAGAGGTGAAAGGCCACGGCTCAACCGTGGGACTGCCTTTGATACTGCAGGTCTTGAGTCATGGTGGGGTTGCCGGAACATGTGGTGTAGCGGTGAAATGCATAGATATCACATAGAACACCGATCGCGAAGGCAGGTGGCCAACCATGAACTGACGCTGATGGACGAAAGCGTGGGGAGCGAACGGGATTAGATACCCCGGTAGTCCACGCCGTAAACGATGGACACTAGCTGTGGGGACTTCGGTCTCCGTGGCCAAGCGAAAGTGATAAGTGTCCCACCTGGGGAGTACGTTCGCAAGAATG	Bacteria	Bacteroidota	Bacteroidia	Flavobacteriales	Flavobacteriaceae	Muricauda
tpac_16S_v1_asv0002882	139599	23	3.71567	0.0466596	TACGGAGGGTGCGAGCGTTGTTCGGATTTATTGGGTTTAAAGGGTGCGTAGGCGGGACTTTAAGTCAGTGGTGAAATTCTTCAGCTTAACTGGAGGGCTGCCATTGATACTGGAGTTCTTGAGTAGACCAGAGGTAGGCGGAATTTATGGTGTAGCGGTGAAATGCATAGATACCATAAAGAACCCCGATAGCGTAGGCAGCTTACCGGAGTTTAACTGACGCTGAAGCACGAAAGCATGGGTAGCGAACAGGATTAGATACCCTGGTAGTCCATGCCGTAAACGATGATTACTCGATGTTGGCGATACAGCGTCAGCGTCCAAGCGAAAGCGTTAAGTAATCCACCTGGGGAGTACGCTCGCAAGAGTG	Bacteria	Bacteroidota	Bacteroidia	Cytophagales	Cyclobacteriaceae	unclassified
tpac_16S_v1_asv0000287	139397	170	27.4637	0.046592	TACGGAGGGTGCAAGCGTTATCCGGATTTACTGGGTTTAAAGAGTGCGTAGGCGGCTTCTTAAGTCAGTGGTGAAAGCTTAGCGCTTAACGCTAGAAGTGCCACTGATACTGGGAAGCTTGAGTCAAGAAGAGGTAAGCAGAATTCATAGTGTAGCAGTGAAATGCTTAGATACTATGAGGAATACCAACAGCGAAGGCAGCTTACTGGTCTTGTACTGACGCTGAGGCACGAAAGCGTGGGTAGCGAACAGGATTAGATACCCTGGTAGTCCACGCCGTAAACGATGATCACTCGATGTACACGCTAGTCGTGTGTGTCTAAGCAAAAGCATTAAGTGATCCACCTGGGGAGTACGCTCGCAAGAGTG	Bacteria	Bacteroidota	Bacteroidia	Cytophagales	Amoebophilaceae	Candidatus Amoebophilus
tpac_16S_v1_asv0002855	137152	234	37.8029	0.0458417	TACGGAGGGTGCGAGCGTTAATCGGAATCACTGGGCGTAAAGCGTGCGTAGGCGGCGAAGCAAGTCAGGCGTGAAAGCCCTCGGCTCAACCGAGGAATTGCGTTTGAAACTGCTTTGCTTGAGTCTCGGAGAGGTTGGCGGAATTCCAGGTGTAGGAGTGAAATCCGTAGATATCTGGAGGAACACCGGTGGCGAAGGCGGCCAACTGGACGAGCACTGACGCTGAGGTACGAAAGCGTGGGGAGCAAACAGGATTAGATACCCTGGTAGTCCACGCTGTAAACGATGGATATTAGGTGTCGGGGGCAACCCTTCGGTGCCGCAGTTAACGCGTTAAATATCCCGCCTGGGGAGTACGGTCGCAAGGCTG	Bacteria	Desulfobacterota	Desulfovibrionia	Desulfovibrionales	Desulfovibrionaceae	Desulfovibrio
tpac_16S_v1_asv0001320	136225	274	44.2649	0.0455318	TACGGAGGGTCCGAGCGTTATCCGGAATCATTGGGTTTAAAGGGTCCGTAGGCGGGCCAATAAGTCAGAGGTGAAAGGCCACGGCTCAACCGTGGGACTGCCTTTGATACTGTTGGTCTTGAGTTATAGTGGGGTTGCCGGAACATGTGGTGTAGCGGTGAAATGCATAGATATCACATAGAACACCGATCGCGAAGGCAGGTGGCCAACTATAAACTGACGCTGATGGACGAAAGCGTGGGGAGCGAACGGGATTAGATACCCCGGTAGTCCACGCCGTAAACGATGGATACTAGCTGTGGGGTTTTCGGACTCTGTGGCCAAGCGAAAGTGATAAGTATCCCACCTGGGGAGTACGTTCGCAAGAATG	Bacteria	Bacteroidota	Bacteroidia	Flavobacteriales	Flavobacteriaceae	Muricauda
tpac_16S_v1_asv0002933	136183	132	21.3247	0.0455178	CACGTATGGGGCGAGCGTTGTTCGGATTTATTGGGCGTAAAGGGCGCGTAGGCGGATATGCAAGTCTGGTGTAAAAGACCGCGGCTTAACCGCGGGCATGCACTGGAAACTGCGTATCTTGAATCCTTGAGGGGGAACTGGAATTCCTGGTGTAGGGGTGAAATCTGTAGAGATCAGGAAGAACACCGGTGGCGAAGGCGAGTTCCTGGCAAGTGATTGACGCTGAGGCGCGAAAGCGTGGGGAGCGAACAGGATTAGATACCCTGGTAGTCCACGCTGTAAACGATGTGCACTAGGCGTTGGGGTGTTGAAACCTCAGTGCCGGAGCTAACGTGGTAAGTGCACCGCCTGGGGAGTATGCCGGCAACGGTG	Bacteria	Spirochaetota	Spirochaetia	Spirochaetales	Spirochaetaceae	Spirochaeta 2
tpac_16S_v1_asv0002813	135989	382	61.7124	0.0454529	TACGGAGGGGGCTAGCGTTGTTCGGAATTACTGGGCGTAAAGCGCGCGTAGGCGGCTTAACAAGTTGAAGGTGAAATCCCGGAGCTCAACTCCGGAACTGCCTTCAAAACTGTTAGGCTAGAGGCAAGGAGAGGAGAGCGGAATACCCAGTGTAGAGGTGAAATTCGTAGATATTGGGTGGAACACCGGTGGCGAAGGCGGCTCTCTGGCCTTGATCTGACGCTAAGGCGCGAAAGCGTGGGGAGCAAACAGGATTAGATACCCTGGTAGTCCACGCCGTAAACGATGAGTGCTAGTTGTCAGGAAGTTTACTTCTTGGTGACGCAGCTAACGCATTAAGCACTCCGCCTGGGGAGTACGGTCGCAAGATTA	Bacteria	Proteobacteria	Alphaproteobacteria	unclassified	unclassified	unclassified
tpac_16S_v1_asv0002962	134869	57	9.2084	0.0450786	CACGTATGGGGCGAGCGTTGTTCGGAATTATTGGGCGTAAAGGGCGCGTAGGCGGATATACAAGTCTGGTGGAAAAGACCGTGGCTCAACCACGGGAATGCACTGGAAACTGTAGGTCTTGAATCCTTGAGGGGGAACTGGAATTCCTGGTGTAGGGGTGAAATCTGTAGAGATCAGGAAGAACACCGGTGGCGAAGGCGAGTTCCTGGCAAGTGATTGACGCTGAGGCGCGAAAGCGTGGGGAGCGAACAGGATTAGATACCCTGGTAGTCCACGCCGTAAACGATGTGCACTAGGCGTTGGGGTGTTGAAACCTCAGTGCCGGAGCTAACGTGGTAAGTGCACCGCCTGGGGAGTATGCCGGCAACGGTG	Bacteria	Spirochaetota	Spirochaetia	Spirochaetales	Spirochaetaceae	Spirochaeta 2
tpac_16S_v1_asv0002961	134760	38	6.13893	0.0450422	TACGGAGGGGGCTAGCATTGTTCGGAATTACTGGGCGTAAAGCGCGCGTAGGCGGTTTAGCAAGTTGAAGGTGAAATCCCGGGGCCCAACCCCGGAACTGCCTCCAAAACTGCTAGACTAGAATTCAAGAGAGGTAGGCGGAACTCCCAGTGTAGAGGTGAAATTCGTAGATATTGGGAAGAACACCAGTGGCGAAGGCGGCTTACTGGCTTGATATTGACGCTGAGGTGCGAAAGCGTGGGGAGCAAACAGGATTAGATACCCTGGTAGTCCACGCCGTAAATGGTGAATGCTAGTTGTCAGAAGCTTGACTTTTGGTGACGCAGCTAACGCATTAAGCATTCCGCCTGGGGAGTACGGTCGCAAGATTA	Bacteria	Proteobacteria	Alphaproteobacteria	unclassified	unclassified	unclassified
tpac_16S_v1_asv0001718	133575	246	39.7415	0.0446461	CACGTAAGGGGCGAGCGTTGTTCGGAATTATTGGGCGTAAAGGGCGCGTAGGCGGTGCAGCAAGCTTGGTGTAAAAGGCTCGGGCTCAACCCGAGGAATGCGCTGGGAACTGCTGCGCTAGAGTCTTGGAGGGGAAGCTGGAACTCCTGGTGGAGGGGTGAAATCTGTAGATATCAGGAAGAACACCGGTAGCGAAGGCGAGCTTCTGGCCAAAGACTGACGCTGAGGCGCGAAAGCGTGGGGAGCGAACAGGATTAGATACCCTGGTAGTCCACGCCGTAAACGATGTGCACTAGGCGTAGGGTGCGTTGAGTGCTCTGTGCCGGAGCTAACGCGTTAAGTGCACCGCCTGGGGAGTATGCCCGCAAGGGTG	Bacteria	Spirochaetota	Spirochaetia	Spirochaetales	Spirochaetaceae	Spirochaeta
tpac_16S_v1_asv0002391	133390	212	34.2488	0.0445843	TACGGAGGGTGCAAGCGTTGTCCGGATTTATTGGGTTTAAAGGGTGCGTAGGCGGGTATTTAAGTCAGTGGTGAAAACCCTGAGCTCAACTGAGGGCTTGCCATTGATACTGGGTGCCTTGATTACCGTATAGGTAGGCGGAATTTATGGTGTAGCGGTGAAATGCATAGATACCATAAAGAACACCGATAGCGAAGGCAGCTTACTGGACGGTTAATGACGCTGATGCACGAAAGCGTGGGTAGCGAACGGGATTAGATACCCCGGTAGTCCACGCTGTAAACGATGATCACTCGATGTGTGCGATAGACAGTACGCGTCCAAGCGAAAGCGTTAAGTGATCCACCTGGGGAGTACGACCGCAAGGTTG	Bacteria	Bacteroidota	Bacteroidia	Cytophagales	unclassified	unclassified
tpac_16S_v1_asv0003011	132528	41	6.62359	0.0442961	TACGGAGGGTGCGAGCGTTAATCGGAATTACTGGGCGTAAAGCGCGCGTAGGTGGTTTGTTAAGTCGGATGTGAAAGCCCCGGGCTCAACCTGGGAATTGCACCCGATACTGGCCGGCTAGAGTGCGAGAGAGGGAGGTAGAATTCCATGTGTAGCGGTGAAATGCGTAGATATGTGGAGGAATACCGGTGGCGAAGGCGACCTCCTGGCTCGACACTGACGCTGAGGCGCGAAAGCGTGGGGAGCAAACAGGATTAGATACCCTGGTAGTCCACGCCGTAAACGATGTCGACTAGCCGTTGGGGTACTTGAGACCTTGGTGGCGCAGTTAACGCGATAAGTCGACCGCCTGGGGAGTACGGCCGCAAGGTTA	Bacteria	Proteobacteria	Gammaproteobacteria	Cellvibrionales	Halieaceae	Pseudohaliea
tpac_16S_v1_asv0002992	132351	19	3.06947	0.044237	TACGAAGGGGGCTAGCGTTGTTCGGAATTACTGGGCGTAAAGCGCGCGCAGGCGGGCGGCTAAGTCAGGGGTGAAATCCCGGGGCTCAACCCCGGAACGGCCCTTGATACTGGCTGCCTTGAGGTCGGAAGAGGCGGGTGGAACTCCGAGTGTAGAGGTGAAATTCGTAGATATTCGGAAGAACACCGGTGGCGAAGGCGGCCCGCTGGTCCGAGCCTGACGCTGAGGCGCGAAAGCGTGGGGAGCGAACAGGATTAGATACCCTGGTAGTCCACGCCGTAAACGATGGAAGCCTGCTGTCGGGGGGCGTTGCCCCTCGGTGGCGCAGCCAACGCGATGAGCTTCCCGCCTGGGGAGTACGGTCGCAAGATTA	Bacteria	Proteobacteria	Alphaproteobacteria	unclassified	unclassified	unclassified
tpac_16S_v1_asv0001751	132214	140	22.6171	0.0441912	GACGGAGGATGCAAGCGTTATCCGGAATTATTGGGCGTAAAGCGTCCGTAGGCGGTTTATCAAGTCTGCCGTTAAAGACTGCAGCTTAACTGTGGGCGAGCGGTGGAAACTGATTAACTAGAGTACGGTAGGGGTAGAGGGAATTCCCAGTGTAGCGGTGAAATGCGTAGATATTGGGAAGAACACCAGTGGCGAAGGCGCTCTACTGGGCCGTAACTGACGCTGAGGGACGAAAGCTAGGGGAGCGAAAGGGATTAGATACCCCTGTAGTCCTAGCTGTAAACGATGGATACTAGGTGTTGCGCGTATCGACCCGTGCAGTACCGCAGCCAACGCGATAAGTATCCCGCCTGGGGAGTACGCACGCAAGTGTG	Bacteria	Cyanobacteria	Cyanobacteriia	Phormidesmiales	Phormidesmiaceae	Phormidium MBIC10003
tpac_16S_v1_asv0002973	132199	110	17.7706	0.0441862	TACGGAGGAGGCAAGCGTTATCCGGAATTATTGGGCGTAAAGCGTCCGCAGGTGGCCAGGTAAGTCTGCTGTCAAAGACCACGGCTCAACTGTGGGCAGGCAGTGGAAACTGCAGGGCTAGAGTGCGGTAGGGGTAGAGGGAATTCCCGGTGTAGCGGTGAAATGCGTAGAGATCGGGAAGAACACCGGTGGCGAAGGCGCTCTACTGGGCCGCAACTGACACTCACAGGACGAAAGCTAGGGGAGCGAAAGGGATTAGATACCCCTGTAGTCCTAGCTGTAAACGATGGAGACTAGGTGTAGCACGTATCGACCCGTGCTGTATCGGAGCCAACGCGTTAAGTCTCCCGCCTGGGGAGTACGCGCGCAAGCGTG	Bacteria	Cyanobacteria	Cyanobacteriia	Cyanobacteriales	Desertifilaceae	Oscillatoria SAG8.92
tpac_16S_v1_asv0002194	132107	443	71.567	0.0441554	TACGGAGGGGGCAAGCGTTGTTCGGATTTACTGGGCGTAAAGGGCGCGTAGGCGGGCGATCAAGTCAGAGGTGAAAGGCCTGGGCTCAACCTAGGAACTGCCTTTGAAACTGATCATCTTGAGTCCGGGAGAGGATGGCGGAATTCCCAGTGTAGAGGTGAAATTCGTAGATATTGGGAAGAACACCGGTGGCGAAGGCGGCCATCTGGACCGGCACTGACGCTGAGGCGCGAAAGCGTGGGGAGCAAACAGGATTAGATACCCTGGTAGTCCACGCCGTAAACGATGTGTGCTAGCCGTTGGGGTACGTCAGTACTTCGGTGGCGCAGTTAACGCGTTAAGCACACCGCCTGGGGAGTACGGTCGCAAGATTA	Bacteria	Proteobacteria	Alphaproteobacteria	Kiloniellales	unclassified	unclassified
tpac_16S_v1_asv0003023	131928	38	6.13893	0.0440956	TACGGAGGGGGCTAGCATTGTTCGGAATTACTGGGCGTAAAGCGCGCGTAGGCGGTTTAGCAAGTTGAAGGTGAAATCCCGGGGCCCAACCCCGGAACTGCCTCCAAAACTGCTAGACTAGAATTCAAGAGAGGTAGGCGGAACTCCCAGTGTAGAGGTGAAATTCGTAGATATTGGGAAGAACACCAGTGGCGAAGGCGGCTTACTGGCTTGATATTGACGCTGAGGTGCGAAAGCGTGGGGAGCAAACAGGATTAGATACCCTGGTAGTCCACGCCGTAAATGGTGAATGCTAGTTGTCAGGAGCTTGACTTTTGGTGACGCAGCTAACGCATTAAGCATTCCGCCTGGGGAGTACGGTCGCAAGATTA	Bacteria	Proteobacteria	Alphaproteobacteria	unclassified	unclassified	unclassified
[truncated: 223 more rows]

## Sheet: Pocillopora
Supplementary Table 2a. Prevalence of ASVs across Pocillopora samples
ASV	sum in Pocillopora	prevalence in Pocillopora	prevalence in Pocillopora (%)	sum in Pocillopora (%)	sequence	domain	phylum	class	order	family	genus
[truncated: 13,374 more rows]

## Sheet: Porites
Supplementary Table 2a. Prevalence of ASVs across Porites samples
[truncated: 501 more rows]
